# Supplementary material for: Hepatoprotective effects of Cassiae Semen on mice with non-alcoholic fatty liver disease based on gut microbiota
Source: Commun Biol. 2021 Dec 3;4:1357. doi: 10.1038/s42003-021-02883-8 (PMC8642482; doi:10.1038/s42003-021-02883-8)
Supplement: Supplementary file 4 — Supplementary Data 1 [file 42003_2021_2883_MOESM4_ESM.xlsx]

## Sheet: Sheet1
The altered KOs by HFD or extracts/compounds administration
	Mean of raletive abundance						Control vs HFD				HFD vs CSE				HFD vs TA				HFD vs RG				HFD vs AO				KEGG Description
	Control	HFD	CSE	TA	RG	AO	Mean Diff.	Significant difference	q value	Individual P Value	Mean Diff.	Significant difference	q value	Individual P Value	Mean Diff.	Significant difference	q value	Individual P Value	Mean Diff.	Significant difference	q value	Individual P Value	Mean Diff.	Significant difference	q value	Individual P Value
K02025	0.01576	0.0004683	0.0198	0.01019	0.006167	0.01257	0.01529	Yes	0.0158	0.0032	-0.01933	Yes	0.005	0.0003	-0.00972	Yes	0.0381	0.0127	-0.005699	No	0.0966	0.0515	-0.0121	Yes	0.025	0.0067	multiple sugar transport system permease protein
K02026	0.01464	0.0004393	0.0184	0.00964	0.005807	0.01181	0.01421	Yes	0.0156	0.0031	-0.01797	Yes	0.0042	0.0003	-0.009201	Yes	0.038	0.0127	-0.005368	No	0.0941	0.0502	-0.01137	Yes	0.0238	0.0063	multiple sugar transport system permease protein
K06147	0.00721	0.001242	0.008588	0.006671	0.004651	0.007328	0.005969	Yes	0.0031	0.0005	-0.007347	Yes	<0.0001	<0.0001	-0.005429	Yes	0.006	0.0016	-0.003409	Yes	0.027	0.0108	-0.006086	Yes	0.0031	0.0006	ATP-binding cassette, subfamily B, bacterial
K02027	0.008285	0.0004035	0.01039	0.005476	0.003353	0.006726	0.007881	Yes	0.0169	0.0034	-0.009986	Yes	0.0045	0.0003	-0.005072	Yes	0.039	0.013	-0.00295	No	0.1001	0.0534	-0.006322	Yes	0.0251	0.0067	multiple sugar transport system substrate-binding protein
K03088	0.005826	0.001574	0.005537	0.006931	0.008141	0.005752	0.004252	Yes	0.0009	0.0001	-0.003963	Yes	0.0011	0.0002	-0.005357	Yes	0.0115	0.0038	-0.006567	Yes	0.0048	0.0013	-0.004178	Yes	0.0009	0.0001	RNA polymerase sigma-70 factor, ECF subfamily
K02003	0.005731	0.0009372	0.00701	0.006225	0.004959	0.00629	0.004794	Yes	0.0007	0.0002	-0.006072	Yes	<0.0001	<0.0001	-0.005288	Yes	<0.0001	<0.0001	-0.004022	Yes	<0.0001	<0.0001	-0.005353	Yes	0.0005	0.0001	None
K02004	0.004978	0.0009882	0.00468	0.004525	0.004421	0.004832	0.00399	Yes	<0.0001	<0.0001	-0.003692	Yes	<0.0001	<0.0001	-0.003537	Yes	<0.0001	<0.0001	-0.003433	Yes	<0.0001	<0.0001	-0.003844	Yes	<0.0001	<0.0001	None
K02529	0.003705	0.002441	0.004517	0.003675	0.002831	0.003872	0.001264	No	0.1107	0.0369	-0.002077	Yes	<0.0001	<0.0001	-0.001234	No	0.1107	0.0322	-0.0003905	No	0.3162	0.2468	-0.001432	No	0.1107	0.0325	LacI family transcriptional regulator
K09687	0.003712	0.0006317	0.004823	0.003895	0.002609	0.004204	0.00308	Yes	0.0094	0.0025	-0.004191	Yes	<0.0001	<0.0001	-0.003263	Yes	0.0094	0.0021	-0.001977	Yes	0.0216	0.0086	-0.003572	Yes	0.0094	0.002	antibiotic transport system ATP-binding protein
K01990	0.003328	0.0006863	0.003542	0.003235	0.002824	0.003267	0.002642	Yes	<0.0001	<0.0001	-0.002855	Yes	<0.0001	<0.0001	-0.002548	Yes	<0.0001	<0.0001	-0.002138	Yes	<0.0001	<0.0001	-0.002581	Yes	<0.0001	<0.0001	ABC-2 type transport system ATP-binding protein
K03406	0.002922	0.0003597	0.003894	0.002787	0.001586	0.003266	0.002562	Yes	0.0159	0.0021	-0.003534	Yes	0.0053	0.0004	-0.002427	No	0.0893	0.0298	-0.001226	No	0.14	0.056	-0.002906	No	0.0537	0.0143	methyl-accepting chemotaxis protein
K07024	0.002484	0.001994	0.002749	0.002576	0.002017	0.00268	0.0004895	No	0.2949	0.1055	-0.0007545	No	0.1244	0.0154	-0.0005818	No	0.3649	0.2037	-2.233e-05	No	0.9418	0.9418	-0.0006852	No	0.1889	0.0453	None
K00936	0.002248	0.0002878	0.003114	0.00282	0.00233	0.002768	0.00196	Yes	0.0056	0.0019	-0.002826	Yes	<0.0001	<0.0001	-0.002532	Yes	0.0001	<0.0001	-0.002043	Yes	<0.0001	<0.0001	-0.00248	Yes	0.0028	0.0008	None
K05349	0.00265	0.0007333	0.003006	0.002447	0.001723	0.002804	0.001916	Yes	<0.0001	<0.0001	-0.002272	Yes	<0.0001	<0.0001	-0.001713	Yes	0.0404	0.0108	-0.0009893	No	0.1042	0.0556	-0.002071	Yes	<0.0001	<0.0001	beta-glucosidase [EC:3.2.1.21]
K01190	0.002588	0.0006558	0.002449	0.002214	0.002221	0.002476	0.001932	Yes	0.0017	0.0003	-0.001793	Yes	0.0017	0.0003	-0.001559	Yes	0.0017	0.0003	-0.001565	Yes	0.0028	0.0009	-0.00182	Yes	0.0028	0.0009	beta-galactosidase [EC:3.2.1.23]
K02035	0.002134	0.002133	0.002561	0.001963	0.001891	0.001893	1.333e-06	No	0.997	0.997	-0.0004285	No	0.1996	0.0399	0.0001693	No	0.8131	0.4331	0.0002413	No	0.2338	0.0763	0.0002393	No	0.8131	0.4691	peptide/nickel transport system substrate-binding protein
K02034	0.002231	0.00172	0.002723	0.001997	0.001816	0.001963	0.0005105	No	0.5715	0.2261	-0.001002	Yes	0.0216	0.0017	-0.0002768	No	0.5715	0.251	-9.567e-05	No	0.6585	0.4163	-0.0002427	No	0.6597	0.4838	peptide/nickel transport system permease protein
K07718	0.002641	3.886e-05	0.003381	0.002125	0.00117	0.002407	0.002602	Yes	0.0139	0.0028	-0.003342	Yes	0.0013	<0.0001	-0.002086	Yes	0.0182	0.0061	-0.001131	No	0.0886	0.0389	-0.002368	Yes	0.0139	0.0037	two-component system, sensor histidine kinase YesM [EC:2.7.13.3]
K00615	0.001899	0.001914	0.002203	0.001917	0.001579	0.002051	-1.467e-05	No	0.9899	0.9371	-0.0002888	No	0.2688	0.0358	-3.333e-06	No	0.9899	0.9899	0.0003355	No	0.4262	0.1421	-0.0001372	No	0.7201	0.5171	transketolase [EC:2.2.1.1]
K00266	0.00209	0.000776	0.002386	0.00211	0.001566	0.002503	0.001314	Yes	<0.0001	<0.0001	-0.00161	Yes	<0.0001	<0.0001	-0.001334	Yes	0.0196	0.0052	-0.00079	No	0.1326	0.0795	-0.001727	Yes	<0.0001	<0.0001	glutamate synthase (NADPH/NADH) small chain [EC:1.4.1.13 1.4.1.14]
K02033	0.002037	0.001689	0.00249	0.001797	0.001581	0.001825	0.0003477	No	0.7003	0.3449	-0.0008005	Yes	0.0136	0.0018	-0.0001083	No	0.7182	0.6554	0.0001078	No	0.7003	0.4651	-0.0001363	No	0.7182	0.6703	peptide/nickel transport system permease protein
K02006	0.00209	0.0006283	0.002599	0.002142	0.001342	0.002332	0.001462	Yes	0.0188	0.0027	-0.001971	Yes	<0.0001	<0.0001	-0.001514	Yes	0.0391	0.0104	-0.0007132	No	0.2261	0.1055	-0.001704	Yes	0.0188	0.0038	cobalt/nickel transport system ATP-binding protein
K01834	0.002042	0.00131	0.00201	0.001938	0.001762	0.002041	0.000732	Yes	0.001	0.0001	-0.0006998	Yes	0.0012	0.0002	-0.0006273	Yes	0.0222	0.0059	-0.0004513	Yes	0.0388	0.0129	-0.0007307	Yes	0.0008	<0.0001	phosphoglycerate mutase [EC:5.4.2.1]
K07720	0.002348	3.801e-05	0.002979	0.001922	0.001098	0.002181	0.00231	Yes	0.0124	0.0028	-0.00294	Yes	0.0006	<0.0001	-0.001884	Yes	0.0146	0.0049	-0.001059	No	0.0885	0.0354	-0.002143	Yes	0.0124	0.0033	two-component system, response regulator YesN
K09686	0.001921	0.001202	0.001768	0.001824	0.001719	0.001897	0.0007188	Yes	0.008	0.0019	-0.0005667	Yes	0.001	0.0001	-0.0006218	Yes	0.001	<0.0001	-0.0005177	Yes	0.0281	0.0094	-0.0006948	Yes	0.008	0.0021	antibiotic transport system permease protein
K02032	0.001794	0.001667	0.002213	0.001544	0.001471	0.001596	0.0001265	No	0.8544	0.6836	-0.0005463	Yes	0.0274	0.0037	0.0001235	No	0.8544	0.5862	0.0001962	No	0.342	0.114	7.1e-05	No	0.866	0.8083	peptide/nickel transport system ATP-binding protein
K04069	0.002035	0.001024	0.00222	0.001626	0.001325	0.001846	0.001011	Yes	0.011	0.0015	-0.001196	Yes	0.0003	<0.0001	-0.0006025	No	0.1457	0.0703	-0.0003015	No	0.2584	0.1723	-0.0008223	Yes	0.017	0.0045	pyruvate formate lyase activating enzyme [EC:1.97.1.4]
K01206	0.002447	0.0001919	0.002424	0.001548	0.001539	0.001768	0.002255	Yes	<0.0001	<0.0001	-0.002232	Yes	<0.0001	<0.0001	-0.001356	Yes	0.0005	0.0001	-0.001347	Yes	0.0005	0.0002	-0.001576	Yes	<0.0001	<0.0001	alpha-L-fucosidase [EC:3.2.1.51]
K02031	0.001745	0.001579	0.002115	0.001499	0.001358	0.00151	0.000166	No	0.762	0.5921	-0.000536	No	0.1053	0.014	8.067e-05	No	0.8317	0.7208	0.0002212	No	0.2038	0.0543	6.967e-05	No	0.8695	0.8116	peptide/nickel transport system ATP-binding protein
K00059	0.001496	0.001164	0.001544	0.001871	0.00195	0.001599	0.0003318	Yes	0.0243	0.0064	-0.00038	Yes	0.0132	0.0018	-0.0007068	Yes	0.0243	0.0065	-0.0007855	Yes	0.0362	0.0121	-0.000435	Yes	0.0113	0.0008	3-oxoacyl-[acyl-carrier protein] reductase [EC:1.1.1.100]
K03496	0.001596	0.0003152	0.001883	0.002032	0.001566	0.002079	0.001281	Yes	<0.0001	<0.0001	-0.001568	Yes	<0.0001	<0.0001	-0.001717	Yes	<0.0001	<0.0001	-0.001251	Yes	0.0003	<0.0001	-0.001764	Yes	<0.0001	<0.0001	chromosome partitioning protein
K02014	0.001018	0.00376	0.0004145	0.001164	0.002288	0.0007647	-0.002743	Yes	0.0005	<0.0001	0.003346	Yes	<0.0001	<0.0001	0.002597	Yes	0.0136	0.0036	0.001473	No	0.1285	0.0514	0.002996	Yes	0.0025	0.0005	iron complex outermembrane recepter protein
K02015	0.001344	0.002469	0.001534	0.001311	0.001253	0.001432	-0.001124	Yes	<0.0001	<0.0001	0.0009343	Yes	<0.0001	<0.0001	0.001157	Yes	0.0003	<0.0001	0.001215	Yes	<0.0001	<0.0001	0.001036	Yes	<0.0001	<0.0001	iron complex transport system permease protein
K00850	0.001704	0.0009197	0.00167	0.001756	0.001527	0.001761	0.000784	Yes	0.0011	0.0003	-0.0007498	Yes	0.0011	0.0003	-0.0008365	Yes	0.0011	0.0002	-0.0006075	Yes	0.0032	0.0011	-0.0008412	Yes	0.0011	0.0001	6-phosphofructokinase [EC:2.7.1.11]
K00945	0.001752	0.0003838	0.002077	0.001771	0.001243	0.001867	0.001368	Yes	0.0012	0.0002	-0.001693	Yes	<0.0001	<0.0001	-0.001387	Yes	0.0053	0.0014	-0.0008588	Yes	0.0288	0.0106	-0.001483	Yes	0.0012	0.0002	cytidylate kinase [EC:2.7.4.14]
K07133	0.001963	0.0002259	0.002049	0.001607	0.001207	0.002028	0.001737	Yes	<0.0001	<0.0001	-0.001823	Yes	<0.0001	<0.0001	-0.001381	Yes	0.0042	0.0011	-0.0009808	Yes	0.0497	0.0166	-0.001802	Yes	<0.0001	<0.0001	None
K03657	0.001489	0.0004783	0.001678	0.001921	0.001599	0.001811	0.001011	Yes	<0.0001	<0.0001	-0.0012	Yes	<0.0001	<0.0001	-0.001443	Yes	0.0001	<0.0001	-0.001121	Yes	<0.0001	<0.0001	-0.001333	Yes	0.0002	<0.0001	DNA helicase II / ATP-dependent DNA helicase PcrA [EC:3.6.4.12];DNA helicase II / ATP-dependent DNA helicase PcrA [EC:3.6.1.-]
K11754	0.001656	0.0008048	0.001542	0.00162	0.001459	0.001727	0.0008507	Yes	<0.0001	<0.0001	-0.000737	Yes	<0.0001	<0.0001	-0.0008147	Yes	<0.0001	<0.0001	-0.0006542	Yes	0.0002	<0.0001	-0.0009222	Yes	<0.0001	<0.0001	dihydrofolate synthase / folylpolyglutamate synthase [EC:6.3.2.12 6.3.2.17]
K01992	0.001767	0.0002436	0.001943	0.001635	0.001577	0.001628	0.001523	Yes	<0.0001	<0.0001	-0.0017	Yes	<0.0001	<0.0001	-0.001392	Yes	<0.0001	<0.0001	-0.001333	Yes	<0.0001	<0.0001	-0.001384	Yes	<0.0001	<0.0001	ABC-2 type transport system permease protein
K01534	0.00133	0.0007723	0.001574	0.001812	0.001445	0.001761	0.0005573	Yes	0.0002	<0.0001	-0.0008015	Yes	0.0102	0.0034	-0.00104	Yes	0.0072	0.0019	-0.0006725	Yes	0.0035	0.0007	-0.0009882	Yes	0.0035	0.0007	Cd2+/Zn2+-exporting ATPase [EC:3.6.3.3 3.6.3.5]
K02078	0.001553	0.0009073	0.001687	0.001588	0.001338	0.001619	0.0006453	Yes	0.0011	0.0002	-0.0007792	Yes	<0.0001	<0.0001	-0.0006802	Yes	0.0011	0.0003	-0.0004303	Yes	0.0011	0.0003	-0.0007115	Yes	0.002	0.0007	acyl carrier protein
K01703	0.0016	0.0007447	0.001533	0.001587	0.001453	0.001613	0.0008555	Yes	<0.0001	<0.0001	-0.0007885	Yes	<0.0001	<0.0001	-0.0008418	Yes	<0.0001	<0.0001	-0.0007085	Yes	0.0007	0.0002	-0.0008678	Yes	<0.0001	<0.0001	3-isopropylmalate/(R)-2-methylmalate dehydratase large subunit [EC:4.2.1.33 4.2.1.35]
K06180	0.001701	0.0005603	0.001378	0.001592	0.00154	0.001744	0.00114	Yes	0.0026	0.0009	-0.0008177	Yes	0.0003	<0.0001	-0.001032	Yes	0.0001	<0.0001	-0.0009793	Yes	0.0001	<0.0001	-0.001184	Yes	0.0007	0.0002	ribosomal large subunit pseudouridine synthase D [EC:5.4.99.12];23S rRNA pseudouridine1911/1915/1917 synthase [EC:5.4.99.23]
K13789	0.001651	0.0002638	0.001331	0.001744	0.001754	0.001764	0.001388	Yes	0.0018	0.0006	-0.001068	Yes	0.0002	<0.0001	-0.00148	Yes	<0.0001	<0.0001	-0.001491	Yes	<0.0001	<0.0001	-0.0015	Yes	0.0004	<0.0001	geranylgeranyl diphosphate synthase, type II [EC:2.5.1.1 2.5.1.10 2.5.1.29]
K01091	0.001476	0.0003758	0.001707	0.001735	0.001416	0.001786	0.0011	Yes	<0.0001	<0.0001	-0.001332	Yes	<0.0001	<0.0001	-0.001359	Yes	<0.0001	<0.0001	-0.001041	Yes	0.0001	<0.0001	-0.00141	Yes	<0.0001	<0.0001	phosphoglycolate phosphatase [EC:3.1.3.18]
K01704	0.001577	0.0007447	0.001525	0.001579	0.001451	0.001604	0.0008323	Yes	<0.0001	<0.0001	-0.0007807	Yes	<0.0001	<0.0001	-0.0008347	Yes	<0.0001	<0.0001	-0.0007063	Yes	0.0006	0.0002	-0.0008588	Yes	<0.0001	<0.0001	3-isopropylmalate/(R)-2-methylmalate dehydratase small subunit [EC:4.2.1.33 4.2.1.35]
K03499	0.001584	0.0005017	0.0018	0.001586	0.001211	0.001713	0.001083	Yes	<0.0001	<0.0001	-0.001298	Yes	<0.0001	<0.0001	-0.001085	Yes	0.0027	0.0007	-0.0007092	Yes	0.0221	0.0074	-0.001212	Yes	<0.0001	<0.0001	trk system potassium uptake protein TrkA
K03091	0.001503	0.0001601	0.002023	0.001807	0.0009605	0.001936	0.001343	Yes	0.0067	0.0013	-0.001863	Yes	<0.0001	<0.0001	-0.001647	Yes	0.0145	0.0039	-0.0008004	No	0.0748	0.0349	-0.001776	Yes	0.0067	0.0011	RNA polymerase sporulation-specific sigma factor
K03169	0.001769	0.0004437	0.001778	0.001434	0.001253	0.001672	0.001326	Yes	<0.0001	<0.0001	-0.001335	Yes	<0.0001	<0.0001	-0.0009907	Yes	0.0013	0.0004	-0.0008095	Yes	0.0226	0.0075	-0.001228	Yes	<0.0001	<0.0001	DNA topoisomerase III [EC:5.99.1.2]
K03497	0.001567	0.0005593	0.001501	0.001668	0.001297	0.001733	0.001008	Yes	<0.0001	<0.0001	-0.0009417	Yes	<0.0001	<0.0001	-0.001109	Yes	0.0018	0.0005	-0.0007377	Yes	0.0232	0.0077	-0.001174	Yes	<0.0001	<0.0001	chromosome partitioning protein, ParB family
K00974	0.001245	0.0009915	0.001561	0.001609	0.001275	0.001587	0.0002538	No	0.2981	0.1788	-0.0005692	Yes	<0.0001	<0.0001	-0.0006178	Yes	0.0086	0.0023	-0.0002833	Yes	0.0078	0.0016	-0.000595	No	0.0932	0.0373	tRNA nucleotidyltransferase (CCA-adding enzyme) [EC:2.7.7.25 2.7.7.21 3.1.3.- 3.1.4.-];tRNA nucleotidyltransferase (CCA-adding enzyme) [EC:2.7.7.72 3.1.3.- 3.1.4.-]
K00602	0.001629	0.0007682	0.00133	0.001435	0.001527	0.001574	0.0008603	Yes	0.0177	0.0059	-0.0005622	Yes	0.0002	<0.0001	-0.000667	Yes	<0.0001	<0.0001	-0.0007583	Yes	0.0004	<0.0001	-0.0008055	Yes	0.0177	0.0055	phosphoribosylaminoimidazolecarboxamide formyltransferase / IMP cyclohydrolase [EC:2.1.2.3 3.5.4.10]
K01491	0.001473	0.0007598	0.001446	0.001521	0.001469	0.00158	0.0007128	Yes	0.0004	<0.0001	-0.0006863	Yes	0.0012	0.0004	-0.0007607	Yes	<0.0001	<0.0001	-0.0007095	Yes	0.0009	0.0002	-0.0008197	Yes	<0.0001	<0.0001	methylenetetrahydrofolate dehydrogenase (NADP+) / methenyltetrahydrofolate cyclohydrolase [EC:1.5.1.5 3.5.4.9]
K00540	0.00122	0.002101	0.0009847	0.001259	0.001607	0.001067	-0.0008807	Yes	0.0132	0.0026	0.001116	Yes	0.0099	0.0013	0.0008418	Yes	0.0337	0.009	0.0004938	No	0.1682	0.0897	0.001034	Yes	0.0099	0.0012	None
K02051	0.001082	0.001558	0.001301	0.001412	0.001535	0.001118	-0.0004762	No	0.2641	0.0433	0.0002575	No	0.2641	0.1233	0.0001462	No	0.551	0.4408	2.333e-05	No	0.9245	0.9245	0.0004402	No	0.2641	0.0349	sulfonate/nitrate/taurine transport system substrate-binding protein
K01104	0.001547	0.0007133	0.001639	0.001363	0.001141	0.001504	0.0008338	Yes	<0.0001	<0.0001	-0.0009258	Yes	<0.0001	<0.0001	-0.0006495	Yes	0.008	0.0021	-0.0004278	No	0.0634	0.0253	-0.000791	Yes	0.0001	<0.0001	protein-tyrosine phosphatase [EC:3.1.3.48]
K05366	0.001414	0.0007155	0.001221	0.001449	0.001678	0.001354	0.0006987	Yes	0.0028	0.0006	-0.000505	Yes	0.0001	<0.0001	-0.0007338	Yes	0.0117	0.0039	-0.0009628	Yes	0.0028	0.0005	-0.0006388	Yes	0.0095	0.0025	penicillin-binding protein 1A [EC:2.4.1.- 3.4.-.-]
K03686	0.001352	0.0004097	0.001582	0.00161	0.001138	0.001726	0.0009422	Yes	<0.0001	<0.0001	-0.001172	Yes	<0.0001	<0.0001	-0.0012	Yes	0.0066	0.0018	-0.0007283	Yes	0.0241	0.008	-0.001316	Yes	0.0006	0.0001	molecular chaperone DnaJ
K02050	0.001154	0.001494	0.001342	0.001337	0.001361	0.001128	-0.00034	No	0.4716	0.1271	0.0001523	No	0.4716	0.3144	0.0001567	No	0.4716	0.3052	0.0001325	No	0.6137	0.45	0.0003662	No	0.4716	0.0843	sulfonate/nitrate/taurine transport system permease protein
K03100	0.001448	0.00051	0.001409	0.00154	0.001252	0.001614	0.0009377	Yes	<0.0001	<0.0001	-0.0008988	Yes	0.0002	<0.0001	-0.00103	Yes	0.0036	0.001	-0.0007423	Yes	0.0084	0.0028	-0.001104	Yes	0.0002	<0.0001	signal peptidase I [EC:3.4.21.89]
K06148	0.001334	0.001318	0.001753	0.001192	0.0008618	0.001288	1.55e-05	No	0.9451	0.9451	-0.000435	Yes	0.0136	0.0009	0.0001258	No	0.9147	0.637	0.0004562	No	0.2301	0.0521	3.017e-05	No	0.9451	0.8928	ATP-binding cassette, subfamily C, bacterial
K00656	0.001472	0.001115	0.001575	0.001288	0.0008853	0.001405	0.0003572	No	0.0884	0.0177	-0.0004607	Yes	0.0024	0.0002	-0.000173	No	0.5966	0.5171	0.0002292	No	0.4644	0.3096	-0.0002908	No	0.0972	0.0297	formate C-acetyltransferase [EC:2.3.1.54]
K02030	0.001181	0.001226	0.001468	0.001336	0.0009333	0.001455	-4.517e-05	No	0.8483	0.7918	-0.0002418	No	0.3316	0.0654	-0.00011	No	0.809	0.6617	0.000293	No	0.4968	0.1987	-0.000229	No	0.588	0.3528	polar amino acid transport system substrate-binding protein
K02008	0.001429	0.0004222	0.001744	0.001459	0.000914	0.001579	0.001006	Yes	0.017	0.0023	-0.001322	Yes	<0.0001	<0.0001	-0.001037	Yes	0.0395	0.0105	-0.0004918	No	0.2033	0.0949	-0.001157	Yes	0.0217	0.0043	cobalt/nickel transport system permease protein
K10439	0.001157	0.0009793	0.001495	0.001425	0.001057	0.001368	0.0001772	No	0.7029	0.4589	-0.0005158	No	0.2287	0.0152	-0.0004452	No	0.4869	0.1393	-7.717e-05	No	0.7729	0.6183	-0.0003888	No	0.4837	0.0967	ribose transport system substrate-binding protein
K00845	0.001474	0.0004088	0.001337	0.001439	0.00144	0.001331	0.001065	Yes	<0.0001	<0.0001	-0.0009285	Yes	<0.0001	<0.0001	-0.001031	Yes	<0.0001	<0.0001	-0.001031	Yes	<0.0001	<0.0001	-0.0009218	Yes	<0.0001	<0.0001	glucokinase [EC:2.7.1.2]
K11753	0.001375	0.00076	0.001218	0.00134	0.001336	0.001376	0.000615	Yes	0.0021	0.0007	-0.0004577	Yes	<0.0001	<0.0001	-0.0005795	Yes	<0.0001	<0.0001	-0.0005763	Yes	<0.0001	<0.0001	-0.0006158	Yes	0.0006	0.0002	riboflavin kinase / FMN adenylyltransferase [EC:2.7.1.26 2.7.7.2]
K01915	0.001341	0.0004918	0.001414	0.001395	0.00127	0.001417	0.0008487	Yes	<0.0001	<0.0001	-0.000922	Yes	<0.0001	<0.0001	-0.0009035	Yes	<0.0001	<0.0001	-0.0007778	Yes	<0.0001	<0.0001	-0.000925	Yes	<0.0001	<0.0001	glutamine synthetase [EC:6.3.1.2]
K01714	0.001197	0.001017	0.001251	0.001315	0.001223	0.001317	0.0001792	Yes	0.0103	0.0023	-0.0002332	Yes	0.0106	0.0035	-0.0002975	Yes	0.0103	0.0027	-0.0002058	Yes	0.0059	0.0004	-0.0002995	Yes	0.0059	0.0008	dihydrodipicolinate synthase [EC:4.2.1.52]
K01187	0.001448	0.0006755	0.001328	0.00121	0.001259	0.001397	0.0007725	Yes	0.0351	0.0053	-0.0006527	Yes	0.0408	0.0125	-0.0005342	Yes	0.0162	0.0011	-0.0005838	Yes	0.0351	0.007	-0.0007218	Yes	0.0408	0.0136	alpha-glucosidase [EC:3.2.1.20]
K02049	0.0009447	0.00144	0.001101	0.001337	0.001469	0.001004	-0.0004953	No	0.1699	0.0214	0.0003387	No	0.1699	0.0409	0.000103	No	0.6969	0.5652	-2.883e-05	No	0.9096	0.9096	0.0004365	No	0.1699	0.0231	sulfonate/nitrate/taurine transport system ATP-binding protein
K00930	0.001322	0.0007363	0.001218	0.001334	0.001316	0.001365	0.0005858	Yes	0.0022	0.0007	-0.0004813	Yes	<0.0001	<0.0001	-0.0005973	Yes	<0.0001	<0.0001	-0.0005792	Yes	<0.0001	<0.0001	-0.0006287	Yes	<0.0001	<0.0001	acetylglutamate kinase [EC:2.7.2.8];acetylglutamate/acetylaminoadipate kinase [EC:2.7.2.8 2.7.2.-]
K00145	0.001319	0.0007278	0.001217	0.001331	0.001311	0.001362	0.0005912	Yes	0.002	0.0007	-0.0004888	Yes	<0.0001	<0.0001	-0.0006033	Yes	<0.0001	<0.0001	-0.0005828	Yes	<0.0001	<0.0001	-0.0006342	Yes	<0.0001	<0.0001	N-acetyl-gamma-glutamyl-phosphate reductase [EC:1.2.1.38];N-acetyl-gamma-glutamyl-phosphate/N-acetyl-gamma-aminoadipyl-phosphate reductase [EC:1.2.1.38 1.2.1.-]
K07737	0.001531	0.0001	0.001684	0.001327	0.001303	0.001318	0.001431	Yes	<0.0001	<0.0001	-0.001584	Yes	<0.0001	<0.0001	-0.001227	Yes	<0.0001	<0.0001	-0.001203	Yes	<0.0001	<0.0001	-0.001217	Yes	<0.0001	<0.0001	putative transcriptional regulator
K01624	0.001372	0.0009162	0.001387	0.00125	0.001057	0.001277	0.0004558	Yes	0.005	0.0007	-0.0004712	Yes	0.0004	<0.0001	-0.0003335	No	0.1229	0.0492	-0.0001407	No	0.3953	0.2407	-0.0003608	Yes	0.0082	0.0016	fructose-bisphosphate aldolase, class II [EC:4.1.2.13]
K01652	0.001234	0.001229	0.001352	0.00113	0.001017	0.00126	4.833e-06	No	0.9508	0.9508	-0.000123	No	0.2103	0.0802	9.983e-05	No	0.5257	0.4116	0.0002127	No	0.2103	0.0701	-3.05e-05	No	0.8762	0.7828	acetolactate synthase I/II/III large subunit [EC:2.2.1.6]
K08303	0.00132	0.000996	0.00121	0.001207	0.001131	0.001354	0.0003242	No	0.0818	0.0164	-0.0002138	Yes	0.009	0.0006	-0.0002113	No	0.1523	0.0406	-0.0001352	No	0.4589	0.2845	-0.0003575	Yes	0.0142	0.0019	putative protease [EC:3.4.-.-]
K07258	0.001244	0.0008235	0.001556	0.001296	0.0009098	0.001352	0.0004207	No	0.1982	0.0676	-0.0007328	Yes	0.0033	0.0002	-0.0004727	No	0.1797	0.0359	-8.633e-05	No	0.5201	0.4161	-0.0005288	No	0.1982	0.0536	D-alanyl-D-alanine carboxypeptidase (penicillin-binding protein 5/6) [EC:3.4.16.4]
K07240	0.001556	0.00023	0.001469	0.001233	0.00118	0.001438	0.001326	Yes	<0.0001	<0.0001	-0.001239	Yes	<0.0001	<0.0001	-0.001003	Yes	<0.0001	<0.0001	-0.0009503	Yes	0.0016	0.0005	-0.001207	Yes	<0.0001	<0.0001	chromate transporter
K00599	0.001413	0.0003555	0.001203	0.001365	0.001323	0.00144	0.001057	Yes	0.0001	<0.0001	-0.0008473	Yes	0.0003	0.0001	-0.00101	Yes	<0.0001	<0.0001	-0.0009673	Yes	<0.0001	<0.0001	-0.001084	Yes	<0.0001	<0.0001	None
K03671	0.001329	0.0005103	0.00139	0.001315	0.001195	0.001347	0.0008183	Yes	<0.0001	<0.0001	-0.0008797	Yes	<0.0001	<0.0001	-0.0008042	Yes	<0.0001	<0.0001	-0.0006847	Yes	<0.0001	<0.0001	-0.0008365	Yes	<0.0001	<0.0001	thioredoxin 1
K07407	0.001533	0.0002358	0.001551	0.001299	0.00107	0.001385	0.001297	Yes	<0.0001	<0.0001	-0.001315	Yes	<0.0001	<0.0001	-0.001063	Yes	0.0001	<0.0001	-0.0008343	Yes	0.0085	0.0028	-0.00115	Yes	<0.0001	<0.0001	alpha-galactosidase [EC:3.2.1.22]
K03798	0.001349	0.0004062	0.001487	0.001298	0.001079	0.001426	0.0009423	Yes	<0.0001	<0.0001	-0.001081	Yes	<0.0001	<0.0001	-0.000892	Yes	0.0018	0.0005	-0.0006732	Yes	0.0121	0.004	-0.00102	Yes	0.0001	<0.0001	cell division protease FtsH [EC:3.4.24.-]
K02057	0.001069	0.001365	0.001192	0.001293	0.001023	0.001092	-0.0002963	No	0.6834	0.1448	0.0001728	No	0.6834	0.2549	7.217e-05	No	0.8656	0.731	0.000342	No	0.3058	0.0204	0.0002735	No	0.6834	0.2238	simple sugar transport system permease protein
K01599	0.001751	0.0003247	0.001813	0.001094	0.000735	0.001303	0.001426	Yes	0.0024	0.0003	-0.001488	Yes	0.0024	0.0003	-0.000769	No	0.1264	0.054	-0.0004103	No	0.1579	0.1264	-0.0009778	Yes	0.0128	0.0026	uroporphyrinogen decarboxylase [EC:4.1.1.37]
K03574	0.001297	0.0004317	0.001644	0.001275	0.001081	0.001261	0.0008653	Yes	0.0177	0.0071	-0.001213	Yes	0.0004	<0.0001	-0.0008437	Yes	0.0015	0.0003	-0.0006497	Yes	0.0001	<0.0001	-0.0008297	Yes	0.0158	0.0053	7,8-dihydro-8-oxoguanine triphosphatase [EC:3.6.1.-]
K02013	0.001032	0.001755	0.001098	0.001019	0.001024	0.001057	-0.000723	Yes	<0.0001	<0.0001	0.0006572	Yes	<0.0001	<0.0001	0.000736	Yes	0.0007	0.0002	0.0007315	Yes	<0.0001	<0.0001	0.0006988	Yes	<0.0001	<0.0001	iron complex transport system ATP-binding protein [EC:3.6.3.34]
K07025	0.00123	0.001038	0.001128	0.001194	0.001081	0.001297	0.0001922	No	0.5024	0.1211	-9.033e-05	No	0.6198	0.2616	-0.000156	No	0.5024	0.1675	-4.333e-05	No	0.7502	0.7001	-0.0002587	No	0.5024	0.0405	putative hydrolase of the HAD superfamily
K04758	0.00119	0.0004437	0.001491	0.001414	0.000992	0.001436	0.0007467	Yes	0.017	0.0045	-0.001047	Yes	<0.0001	<0.0001	-0.0009705	Yes	0.0165	0.0022	-0.0005483	Yes	0.0186	0.0062	-0.0009927	Yes	0.017	0.0036	ferrous iron transport protein A
K00384	0.001317	0.00045	0.001388	0.001244	0.001223	0.001329	0.0008673	Yes	<0.0001	<0.0001	-0.0009378	Yes	<0.0001	<0.0001	-0.0007938	Yes	<0.0001	<0.0001	-0.0007725	Yes	<0.0001	<0.0001	-0.0008787	Yes	<0.0001	<0.0001	thioredoxin reductase (NADPH) [EC:1.8.1.9]
K00975	0.0011	0.0003958	0.001487	0.001465	0.000951	0.001533	0.000704	Yes	0.0201	0.008	-0.001091	Yes	<0.0001	<0.0001	-0.00107	Yes	0.0201	0.0053	-0.0005552	Yes	0.0201	0.0073	-0.001137	Yes	0.0201	0.0038	glucose-1-phosphate adenylyltransferase [EC:2.7.7.27]
K06950	0.00153	0.0004543	0.001419	0.001096	0.001141	0.001282	0.001076	Yes	<0.0001	<0.0001	-0.0009647	Yes	0.0001	<0.0001	-0.0006418	Yes	0.0069	0.0018	-0.0006868	Yes	0.01	0.0033	-0.0008275	Yes	0.0005	0.0001	uncharacterized protein
K02355	0.001342	0.0006625	0.00118	0.001187	0.0013	0.001223	0.0006795	Yes	0.0022	0.0006	-0.0005173	Yes	<0.0001	<0.0001	-0.0005247	Yes	<0.0001	<0.0001	-0.0006372	Yes	<0.0001	<0.0001	-0.0005607	Yes	0.0069	0.0023	elongation factor EF-G [EC:3.6.5.3];elongation factor G
K00941	0.001312	0.0006787	0.001183	0.001179	0.001257	0.001258	0.0006337	Yes	0.0017	0.0006	-0.0005045	Yes	<0.0001	<0.0001	-0.0005002	Yes	0.0005	<0.0001	-0.0005782	Yes	<0.0001	<0.0001	-0.0005797	Yes	0.0006	0.0002	phosphomethylpyrimidine kinase [EC:2.7.4.7];hydroxymethylpyrimidine/phosphomethylpyrimidine kinase [EC:2.7.1.49 2.7.4.7]
K01448	0.001136	0.0009878	0.001246	0.00119	0.001007	0.001262	0.0001478	Yes	0.0155	0.003	-0.0002583	Yes	0.0155	0.0031	-0.000202	No	0.2642	0.1409	-1.867e-05	No	0.8344	0.8344	-0.0002737	Yes	0.0137	0.0009	N-acetylmuramoyl-L-alanine amidase [EC:3.5.1.28]
K01625	0.001267	0.0008017	0.00131	0.001185	0.001004	0.001203	0.0004652	Yes	0.0004	<0.0001	-0.0005087	Yes	0.0003	<0.0001	-0.0003835	Yes	0.0327	0.0087	-0.0002027	No	0.1498	0.0713	-0.0004008	Yes	0.0007	0.0001	2-dehydro-3-deoxyphosphogluconate aldolase / 4-hydroxy-2-oxoglutarate aldolase [EC:4.1.2.14 4.1.3.16]
K03111	0.001173	0.0006373	0.001123	0.001306	0.00117	0.001319	0.0005358	Yes	0.039	0.0078	-0.0004858	Yes	0.0399	0.0133	-0.0006682	Yes	0.033	0.0032	-0.000533	Yes	0.0399	0.0131	-0.0006813	Yes	0.033	0.0044	single-strand DNA-binding protein
K12308	0.001558	0.0003233	0.001787	0.001023	0.000729	0.001272	0.001235	Yes	0.0018	0.0002	-0.001463	Yes	0.0014	<0.0001	-0.0006995	No	0.0512	0.0239	-0.0004057	No	0.1471	0.1079	-0.0009488	Yes	0.0076	0.0015	beta-galactosidase [EC:3.2.1.23]
K03292	0.0009528	0.0009828	0.001416	0.001246	0.0006963	0.001382	-3e-05	No	0.8785	0.8769	-0.0004333	Yes	0.0054	0.0004	-0.0002627	No	0.466	0.321	0.0002865	No	0.2777	0.1481	-0.0003993	No	0.2777	0.1139	glycoside/pentoside/hexuronide:cation symporter, GPH family
K01209	0.001574	0.0001654	0.001776	0.001125	0.0006943	0.001339	0.001408	Yes	0.0011	<0.0001	-0.00161	Yes	0.0024	0.0003	-0.00096	Yes	0.0329	0.0132	-0.000529	No	0.1187	0.0633	-0.001173	Yes	0.0092	0.0018	alpha-N-arabinofuranosidase [EC:3.2.1.55]
K01784	0.001223	0.000448	0.001228	0.001277	0.001307	0.001167	0.0007748	Yes	<0.0001	<0.0001	-0.0007803	Yes	<0.0001	<0.0001	-0.000829	Yes	0.0002	<0.0001	-0.0008588	Yes	0.0002	<0.0001	-0.0007187	Yes	<0.0001	<0.0001	UDP-glucose 4-epimerase [EC:5.1.3.2]
K02016	0.001044	0.001815	0.001087	0.0008313	0.0008337	0.001034	-0.0007708	Yes	<0.0001	<0.0001	0.0007273	Yes	<0.0001	<0.0001	0.0009833	Yes	0.0003	<0.0001	0.000981	Yes	0.0007	0.0002	0.0007807	Yes	<0.0001	<0.0001	iron complex transport system substrate-binding protein
K03498	0.0013	0.0004217	0.001398	0.001252	0.0008202	0.001413	0.000878	Yes	<0.0001	<0.0001	-0.0009765	Yes	<0.0001	<0.0001	-0.0008303	Yes	0.0369	0.0098	-0.0003985	No	0.2092	0.1116	-0.0009915	Yes	0.0002	<0.0001	trk system potassium uptake protein TrkH
K02495	0.001086	0.0007572	0.001117	0.001241	0.001137	0.001206	0.000329	Yes	0.0001	<0.0001	-0.0003597	Yes	0.0001	<0.0001	-0.000484	Yes	<0.0001	<0.0001	-0.0003793	Yes	<0.0001	<0.0001	-0.0004488	Yes	<0.0001	<0.0001	oxygen-independent coproporphyrinogen III oxidase [EC:1.3.99.22]
K06969	0.001229	0.0003567	0.001035	0.001269	0.001485	0.001135	0.000872	Yes	0.001	0.0001	-0.000678	Yes	<0.0001	<0.0001	-0.0009123	Yes	0.0087	0.0029	-0.001128	Yes	0.0018	0.0005	-0.0007778	Yes	0.0018	0.0004	putative SAM-dependent methyltransferase;ribosomal RNA large subunit methyltransferase I [EC:2.1.1.-]
K07052	0.001328	0.0001591	0.001433	0.001175	0.001094	0.001264	0.001169	Yes	<0.0001	<0.0001	-0.001274	Yes	<0.0001	<0.0001	-0.001016	Yes	<0.0001	<0.0001	-0.000935	Yes	<0.0001	<0.0001	-0.001104	Yes	<0.0001	<0.0001	None
K07029	0.00127	0.000428	0.001113	0.001239	0.001206	0.001191	0.0008417	Yes	0.0002	<0.0001	-0.0006853	Yes	<0.0001	<0.0001	-0.0008108	Yes	<0.0001	<0.0001	-0.0007777	Yes	<0.0001	<0.0001	-0.0007625	Yes	0.0007	0.0002	None
K00558	0.00104	0.0006063	0.00116	0.001257	0.001109	0.001148	0.0004333	Yes	<0.0001	<0.0001	-0.0005532	Yes	<0.0001	<0.0001	-0.0006508	Yes	<0.0001	<0.0001	-0.0005027	Yes	<0.0001	<0.0001	-0.0005413	Yes	<0.0001	<0.0001	DNA (cytosine-5-)-methyltransferase [EC:2.1.1.37]
K03296	0.000945	0.001151	0.0006205	0.001083	0.00179	0.000728	-0.0002057	No	0.4092	0.2417	0.0005302	Yes	0.0021	0.0001	6.783e-05	No	0.8757	0.8757	-0.0006392	No	0.3756	0.1753	0.0004227	No	0.3421	0.1368	hydrophobic/amphiphilic exporter-1 (mainly G- bacteria), HAE1 family
K03530	0.001297	0.0005063	0.0009458	0.001075	0.00133	0.001158	0.000791	No	0.058	0.0193	-0.0004395	Yes	0.0228	0.0046	-0.0005683	Yes	0.0085	0.0011	-0.000824	Yes	0.0002	<0.0001	-0.0006512	No	0.1053	0.0466	DNA-binding protein HU-beta
K01687	0.001159	0.0003988	0.001164	0.001261	0.00123	0.001099	0.0007603	Yes	<0.0001	<0.0001	-0.0007653	Yes	<0.0001	<0.0001	-0.000862	Yes	0.0001	<0.0001	-0.000831	Yes	0.0003	<0.0001	-0.0007002	Yes	<0.0001	<0.0001	dihydroxy-acid dehydratase [EC:4.2.1.9]
K01740	0.00129	0.0001524	0.001205	0.001207	0.001058	0.001391	0.001138	Yes	<0.0001	<0.0001	-0.001052	Yes	<0.0001	<0.0001	-0.001055	Yes	<0.0001	<0.0001	-0.000906	Yes	0.0018	0.0006	-0.001238	Yes	<0.0001	<0.0001	O-acetylhomoserine (thiol)-lyase [EC:2.5.1.49]
K02654	0.001042	0.0003843	0.001291	0.001259	0.00119	0.001135	0.0006575	Yes	0.0287	0.0096	-0.0009062	Yes	<0.0001	<0.0001	-0.0008745	Yes	<0.0001	<0.0001	-0.0008053	Yes	0.0016	0.0003	-0.000751	Yes	0.0165	0.0044	leader peptidase (prepilin peptidase) / N-methyltransferase [EC:3.4.23.43 2.1.1.-]
K12373	0.001506	0.0004	0.0007363	0.001002	0.001543	0.001036	0.001106	No	0.198	0.052	-0.0003363	No	0.2114	0.0846	-0.0006017	No	0.198	0.0549	-0.001143	Yes	0.0017	0.0002	-0.0006355	No	0.471	0.2563	beta-hexosaminidase [EC:3.2.1.52];hexosaminidase [EC:3.2.1.52]
K07979	0.001175	0.0001185	0.001644	0.001145	0.0007442	0.001387	0.001057	Yes	0.0125	0.0025	-0.001526	Yes	<0.0001	<0.0001	-0.001026	Yes	0.0184	0.0049	-0.0006257	No	0.0797	0.0319	-0.001268	Yes	0.0097	0.0013	GntR family transcriptional regulator
K06889	0.001251	0.0009262	0.001004	0.0008852	0.001033	0.001047	0.0003243	No	0.2158	0.0432	-7.783e-05	No	0.5477	0.3651	4.1e-05	No	0.788	0.6323	-0.0001068	No	0.5477	0.343	-0.0001203	No	0.5685	0.4169	None
K03308	0.001169	0.0001657	0.001266	0.001298	0.000852	0.001394	0.001003	Yes	<0.0001	<0.0001	-0.0011	Yes	<0.0001	<0.0001	-0.001132	Yes	0.0087	0.0023	-0.0006864	No	0.0633	0.0211	-0.001228	Yes	<0.0001	<0.0001	neurotransmitter:Na+ symporter, NSS family
K07053	0.001326	0.0003897	0.001613	0.000978	0.0006393	0.001134	0.0009365	Yes	0.0377	0.0075	-0.001223	Yes	0.003	0.0002	-0.0005883	No	0.1075	0.0502	-0.0002497	No	0.327	0.218	-0.0007443	No	0.0709	0.0189	None
K04759	0.001081	0.0004247	0.001131	0.00121	0.0009487	0.001264	0.0006558	Yes	<0.0001	<0.0001	-0.000706	Yes	<0.0001	<0.0001	-0.0007848	Yes	0.0049	0.0013	-0.000524	Yes	0.008	0.0027	-0.0008392	Yes	0.0002	<0.0001	ferrous iron transport protein B
K01811	0.00137	0.000519	0.001513	0.0008438	0.0006635	0.001106	0.0008505	Yes	0.0005	<0.0001	-0.0009943	Yes	0.0005	<0.0001	-0.0003248	No	0.1316	0.0877	-0.0001445	No	0.4353	0.4192	-0.000587	Yes	0.0117	0.0031	putative family 31 glucosidase
K03588	0.001064	0.0004147	0.001161	0.001171	0.0009417	0.001232	0.000649	Yes	<0.0001	<0.0001	-0.0007462	Yes	<0.0001	<0.0001	-0.0007563	Yes	0.0019	0.0005	-0.000527	Yes	0.009	0.003	-0.0008168	Yes	<0.0001	<0.0001	cell division protein FtsW
K03424	0.001155	0.0009728	0.0009583	0.0008875	0.0009558	0.0009977	0.0001825	No	0.4321	0.1639	1.45e-05	No	0.8888	0.5932	8.533e-05	No	0.3643	0.0243	1.7e-05	No	0.8888	0.8288	-2.483e-05	No	0.8888	0.8295	TatD DNase family protein [EC:3.1.21.-]
K07729	0.001181	0.000261	0.001444	0.001025	0.0007802	0.001235	0.0009197	Yes	0.0093	0.0031	-0.001183	Yes	0.001	<0.0001	-0.0007637	Yes	0.0086	0.0023	-0.0005192	Yes	0.0086	0.0022	-0.0009738	Yes	0.0198	0.0079	putative transcriptional regulator
K00100	0.001086	0.0002675	0.001084	0.001212	0.001092	0.001131	0.000818	Yes	0.0007	0.0002	-0.0008164	Yes	0.0004	0.0001	-0.000944	Yes	0.0003	<0.0001	-0.0008247	Yes	0.0003	<0.0001	-0.0008637	Yes	0.0003	<0.0001	None
K00688	0.001006	0.0006625	0.001074	0.001083	0.0008937	0.001151	0.0003433	Yes	<0.0001	<0.0001	-0.0004117	Yes	<0.0001	<0.0001	-0.00042	Yes	0.0098	0.0026	-0.0002312	Yes	0.0491	0.0262	-0.0004887	Yes	<0.0001	<0.0001	starch phosphorylase [EC:2.4.1.1]
K01462	0.00109	0.0004532	0.001115	0.00108	0.0009478	0.001178	0.0006365	Yes	<0.0001	<0.0001	-0.0006613	Yes	<0.0001	<0.0001	-0.0006268	Yes	0.0006	0.0002	-0.0004947	Yes	0.008	0.0027	-0.0007252	Yes	<0.0001	<0.0001	peptide deformylase [EC:3.5.1.88]
K01710	0.001184	0.0004457	0.0009887	0.001054	0.001133	0.001055	0.0007385	Yes	0.0011	0.0003	-0.000543	Yes	0.0002	<0.0001	-0.0006078	Yes	0.0002	<0.0001	-0.0006868	Yes	0.0001	<0.0001	-0.0006095	Yes	0.0069	0.0023	dTDP-glucose 4,6-dehydratase [EC:4.2.1.46]
K10947	0.001199	0.0001383	0.001373	0.001135	0.000755	0.001254	0.001061	Yes	<0.0001	<0.0001	-0.001234	Yes	<0.0001	<0.0001	-0.0009969	Yes	0.0081	0.0022	-0.0006168	No	0.0647	0.0264	-0.001115	Yes	<0.0001	<0.0001	PadR family transcriptional regulator, regulatory protein PadR
K01955	0.001151	0.0004702	0.001177	0.001034	0.0008955	0.001113	0.0006805	Yes	0.0005	<0.0001	-0.0007072	Yes	0.0005	<0.0001	-0.0005638	Yes	0.001	0.0003	-0.0004253	Yes	0.0107	0.0036	-0.000643	Yes	0.0005	0.0001	carbamoyl-phosphate synthase large subunit [EC:6.3.5.5]
K06173	0.001041	0.0003837	0.001117	0.001188	0.0009252	0.001179	0.0006573	Yes	<0.0001	<0.0001	-0.0007328	Yes	<0.0001	<0.0001	-0.0008045	Yes	0.0095	0.0027	-0.0005415	Yes	0.0095	0.0032	-0.0007953	Yes	0.0018	0.0004	tRNA pseudouridine synthase A [EC:5.4.99.12];tRNA pseudouridine38-40 synthase [EC:5.4.99.12]
K00821	0.0009467	0.0006427	0.001261	0.001084	0.0006117	0.001273	0.000304	No	0.1807	0.0964	-0.0006178	Yes	0.001	<0.0001	-0.0004417	No	0.1807	0.0859	3.1e-05	No	0.8991	0.8392	-0.00063	No	0.1105	0.0295	acetylornithine/N-succinyldiaminopimelate aminotransferase [EC:2.6.1.11 2.6.1.17]
K03701	0.001189	0.0004292	0.0009773	0.001054	0.001131	0.001037	0.0007593	Yes	0.0019	0.0005	-0.0005482	Yes	<0.0001	<0.0001	-0.0006247	Yes	0.0003	<0.0001	-0.0007018	Yes	<0.0001	<0.0001	-0.0006075	Yes	0.0068	0.0027	excinuclease ABC subunit A
K01752	0.0009795	0.0008283	0.001019	0.001033	0.0008748	0.001042	0.0001512	Yes	0.0022	0.0003	-0.0001903	Yes	0.0004	<0.0001	-0.000205	No	0.2283	0.0609	-4.65e-05	No	0.7162	0.573	-0.0002137	Yes	0.0198	0.004	L-serine dehydratase [EC:4.3.1.17]
K11189	0.0009342	0.0002132	0.001223	0.001264	0.0008383	0.001277	0.000721	Yes	0.0085	0.0028	-0.00101	Yes	<0.0001	<0.0001	-0.001051	Yes	0.0052	0.0007	-0.0006252	Yes	0.0055	0.0011	-0.001064	Yes	0.0085	0.0023	phosphocarrier protein
K00854	0.000851	0.0006785	0.001161	0.001134	0.0008235	0.001082	0.0001725	No	0.3597	0.2563	-0.0004825	Yes	0.0255	0.0017	-0.0004555	No	0.128	0.0256	-0.000145	No	0.2384	0.1112	-0.0004035	No	0.136	0.0363	xylulokinase [EC:2.7.1.17]
K01262	0.001172	0.0004352	0.0009623	0.00102	0.001103	0.001018	0.0007368	Yes	0.002	0.0006	-0.0005272	Yes	<0.0001	<0.0001	-0.0005848	Yes	<0.0001	<0.0001	-0.0006678	Yes	<0.0001	<0.0001	-0.0005828	Yes	0.0071	0.0028	X-Pro aminopeptidase [EC:3.4.11.9];Xaa-Pro aminopeptidase [EC:3.4.11.9]
K02469	0.001045	0.0003857	0.001096	0.001107	0.0009028	0.001167	0.0006593	Yes	<0.0001	<0.0001	-0.00071	Yes	<0.0001	<0.0001	-0.0007217	Yes	0.0008	0.0002	-0.0005172	Yes	0.0086	0.0029	-0.000781	Yes	<0.0001	<0.0001	DNA gyrase subunit A [EC:5.99.1.3]
K00058	0.0009165	0.0008708	0.0008813	0.001007	0.001082	0.0009337	4.567e-05	No	0.4518	0.3313	-1.05e-05	No	0.8768	0.8768	-0.0001357	Yes	0.0397	0.0106	-0.0002112	Yes	0.029	0.0019	-6.283e-05	No	0.2185	0.1457	D-3-phosphoglycerate dehydrogenase [EC:1.1.1.95]
K01265	0.001179	0.0005713	0.0009857	0.0009367	0.0009578	0.001035	0.0006078	Yes	0.0073	0.0015	-0.0004143	Yes	0.0004	<0.0001	-0.0003653	Yes	0.0004	<0.0001	-0.0003865	Yes	0.0097	0.0026	-0.0004637	Yes	0.0177	0.0059	methionyl aminopeptidase [EC:3.4.11.18]
K02470	0.00105	0.0003855	0.001094	0.001069	0.0008985	0.001161	0.0006645	Yes	<0.0001	<0.0001	-0.0007088	Yes	<0.0001	<0.0001	-0.000683	Yes	0.0009	0.0002	-0.000513	Yes	0.008	0.0027	-0.0007755	Yes	<0.0001	<0.0001	DNA gyrase subunit B [EC:5.99.1.3]
K00655	0.001035	0.0003958	0.00108	0.001085	0.0008923	0.001159	0.0006388	Yes	<0.0001	<0.0001	-0.0006838	Yes	<0.0001	<0.0001	-0.0006895	Yes	0.0007	0.0002	-0.0004965	Yes	0.0043	0.0014	-0.0007627	Yes	<0.0001	<0.0001	1-acyl-sn-glycerol-3-phosphate acyltransferase [EC:2.3.1.51]
K03892	0.0008472	0.0002467	0.00106	0.001256	0.001166	0.00107	0.0006005	Yes	0.007	0.0023	-0.0008135	Yes	<0.0001	<0.0001	-0.001009	Yes	0.0063	0.0015	-0.0009193	Yes	0.0018	0.0002	-0.0008232	Yes	0.0063	0.0017	ArsR family transcriptional regulator
K03569	0.001042	0.0003863	0.001079	0.001089	0.0008668	0.001165	0.0006558	Yes	<0.0001	<0.0001	-0.0006922	Yes	<0.0001	<0.0001	-0.0007027	Yes	0.0007	0.0002	-0.0004805	Yes	0.0061	0.002	-0.0007782	Yes	<0.0001	<0.0001	rod shape-determining protein MreB and related proteins
K03797	0.001219	0.0004418	0.0007932	0.0009507	0.001195	0.001018	0.0007768	No	0.0667	0.0222	-0.0003513	Yes	0.0084	0.0022	-0.0005088	Yes	0.0084	0.0022	-0.0007535	Yes	<0.0001	<0.0001	-0.0005765	No	0.1541	0.0719	carboxyl-terminal processing protease [EC:3.4.21.102]
K14170	0.0008143	0.0006747	0.001012	0.001121	0.0009383	0.001042	0.0001397	No	0.3487	0.2557	-0.0003377	Yes	<0.0001	<0.0001	-0.0004462	Yes	0.0024	0.0003	-0.0002637	Yes	0.0136	0.0027	-0.0003673	No	0.0999	0.0399	chorismate mutase / prephenate dehydratase [EC:5.4.99.5 4.2.1.51]
K03655	0.001118	0.0004723	0.000863	0.001056	0.0009678	0.001122	0.0006458	Yes	0.0101	0.0034	-0.0003907	Yes	0.0034	0.0008	-0.0005833	Yes	0.0019	0.0001	-0.0004955	Yes	0.0034	0.0007	-0.00065	Yes	0.0034	0.0009	ATP-dependent DNA helicase RecG [EC:3.6.1.-];ATP-dependent DNA helicase RecG [EC:3.6.4.12]
K03086	0.001007	0.000395	0.001	0.0011	0.001044	0.001035	0.0006122	Yes	<0.0001	<0.0001	-0.0006053	Yes	<0.0001	<0.0001	-0.0007045	Yes	<0.0001	<0.0001	-0.000649	Yes	<0.0001	<0.0001	-0.0006402	Yes	<0.0001	<0.0001	RNA polymerase primary sigma factor
K06131	0.001008	0.000392	0.001033	0.001062	0.0009965	0.001064	0.0006158	Yes	<0.0001	<0.0001	-0.000641	Yes	<0.0001	<0.0001	-0.0006698	Yes	<0.0001	<0.0001	-0.0006045	Yes	<0.0001	<0.0001	-0.0006718	Yes	<0.0001	<0.0001	cardiolipin synthase [EC:2.7.8.-]
K03924	0.000874	0.0004558	0.0007808	0.001123	0.001623	0.0006907	0.0004182	Yes	0.0013	<0.0001	-0.000325	Yes	0.0042	0.0006	-0.0006675	No	0.2037	0.1222	-0.001167	No	0.1275	0.0255	-0.0002348	No	0.1892	0.095	MoxR-like ATPase [EC:3.6.3.-]
K05989	0.001303	5.798e-05	0.001498	0.0009533	0.0006313	0.001094	0.001245	Yes	0.0002	<0.0001	-0.00144	Yes	0.0001	<0.0001	-0.0008954	Yes	0.0078	0.0021	-0.0005734	No	0.0516	0.031	-0.001036	Yes	0.0002	<0.0001	alpha-L-rhamnosidase [EC:3.2.1.40]
K00948	0.001016	0.0004848	0.001027	0.001029	0.0008808	0.001042	0.0005313	Yes	<0.0001	<0.0001	-0.0005418	Yes	<0.0001	<0.0001	-0.0005442	Yes	0.0033	0.0009	-0.000396	Yes	0.0125	0.0042	-0.000557	Yes	<0.0001	<0.0001	ribose-phosphate pyrophosphokinase [EC:2.7.6.1]
K07171	0.0009818	0.0002832	0.00133	0.001066	0.0006233	0.001194	0.0006987	Yes	0.0256	0.0051	-0.001047	Yes	<0.0001	<0.0001	-0.0007825	Yes	0.0262	0.0087	-0.0003402	No	0.1973	0.1072	-0.0009103	Yes	0.0237	0.0032	None
K03545	0.00101	0.0004047	0.001043	0.001022	0.0008677	0.001128	0.0006055	Yes	<0.0001	<0.0001	-0.0006378	Yes	<0.0001	<0.0001	-0.0006173	Yes	0.0011	0.0003	-0.000463	Yes	0.0041	0.0014	-0.0007233	Yes	<0.0001	<0.0001	trigger factor
K03438	0.0009938	0.0003887	0.0009487	0.001066	0.0009923	0.001053	0.0006052	Yes	<0.0001	<0.0001	-0.00056	Yes	<0.0001	<0.0001	-0.0006772	Yes	0.0001	<0.0001	-0.0006037	Yes	<0.0001	<0.0001	-0.0006642	Yes	<0.0001	<0.0001	S-adenosyl-methyltransferase [EC:2.1.1.-];16S rRNA (cytosine1402-N4)-methyltransferase [EC:2.1.1.199]
K02029	0.000642	0.001764	0.0006767	0.0008087	0.0007923	0.000752	-0.001122	Yes	0.017	0.0031	0.001087	Yes	0.017	0.0038	0.000955	Yes	0.017	0.0054	0.0009713	Yes	0.017	0.0057	0.001012	Yes	0.017	0.0038	polar amino acid transport system permease protein
K03544	0.001002	0.000341	0.001049	0.00106	0.0008402	0.001125	0.0006612	Yes	<0.0001	<0.0001	-0.0007082	Yes	<0.0001	<0.0001	-0.0007187	Yes	0.001	0.0003	-0.0004992	Yes	0.0076	0.0025	-0.0007843	Yes	<0.0001	<0.0001	ATP-dependent Clp protease ATP-binding subunit ClpX
K01840	0.001176	0.0003972	0.0009833	0.0009273	0.0009067	0.001019	0.0007783	Yes	0.0008	0.0002	-0.0005862	Yes	0.0003	<0.0001	-0.0005302	Yes	0.0005	<0.0001	-0.0005095	Yes	0.0033	0.0011	-0.0006217	Yes	0.0031	0.0008	phosphomannomutase [EC:5.4.2.8]
K02647	0.0009512	0.0003672	0.001294	0.001046	0.0005797	0.001163	0.000584	No	0.0558	0.0149	-0.000927	Yes	<0.0001	<0.0001	-0.0006788	No	0.0618	0.0206	-0.0002125	No	0.3835	0.2626	-0.0007955	Yes	0.0414	0.0083	carbohydrate diacid regulator
K00764	0.001171	0.0004292	0.000968	0.0008998	0.0009245	0.001006	0.0007413	Yes	0.0014	0.0003	-0.0005388	Yes	0.0002	<0.0001	-0.0004707	Yes	0.0003	<0.0001	-0.0004953	Yes	0.0039	0.0013	-0.0005768	Yes	0.0039	0.0013	amidophosphoribosyltransferase [EC:2.4.2.14]
K03711	0.0009625	0.0003722	0.001043	0.001062	0.000878	0.001078	0.0005903	Yes	<0.0001	<0.0001	-0.0006712	Yes	<0.0001	<0.0001	-0.0006902	Yes	0.0002	<0.0001	-0.0005058	Yes	0.004	0.0013	-0.0007053	Yes	<0.0001	<0.0001	Fur family transcriptional regulator, ferric uptake regulator
K04487	0.0008338	0.0004688	0.001008	0.001118	0.0009347	0.001031	0.000365	No	0.058	0.0193	-0.0005395	Yes	<0.0001	<0.0001	-0.0006492	Yes	0.0004	<0.0001	-0.0004658	Yes	0.0007	0.0001	-0.0005625	Yes	0.0319	0.0085	cysteine desulfurase [EC:2.8.1.7]
K11717	0.001091	0.0009008	0.0008038	0.00073	0.001052	0.0008113	0.0001903	No	0.3092	0.1899	9.7e-05	No	0.2289	0.0916	0.0001708	No	0.3092	0.2062	-0.0001508	No	0.1827	0.0244	8.95e-05	No	0.7312	0.585	cysteine desulfurase / selenocysteine lyase [EC:2.8.1.7 4.4.1.16]
K00527	0.001033	0.0004445	0.001152	0.0009078	0.0007563	0.001082	0.000588	Yes	<0.0001	<0.0001	-0.0007072	Yes	<0.0001	<0.0001	-0.0004633	No	0.0544	0.0145	-0.0003118	No	0.2345	0.1407	-0.0006375	Yes	<0.0001	<0.0001	ribonucleoside-triphosphate reductase [EC:1.17.4.2]
K00891	0.0009525	0.000635	0.001044	0.000949	0.0006648	0.001122	0.0003175	Yes	<0.0001	<0.0001	-0.0004092	Yes	<0.0001	<0.0001	-0.000314	No	0.1433	0.0764	-2.983e-05	No	0.9137	0.8528	-0.0004873	Yes	0.0009	0.0002	shikimate kinase [EC:2.7.1.71]
K07137	0.001045	0.0001111	0.001093	0.001093	0.0008687	0.001157	0.0009335	Yes	<0.0001	<0.0001	-0.0009814	Yes	<0.0001	<0.0001	-0.0009822	Yes	<0.0001	<0.0001	-0.0007575	Yes	0.0006	0.0002	-0.001045	Yes	<0.0001	<0.0001	None
K01953	0.00075	0.0004103	0.00101	0.001196	0.0009485	0.001037	0.0003397	Yes	0.0476	0.019	-0.0006	Yes	<0.0001	<0.0001	-0.000786	Yes	0.0043	0.0009	-0.0005382	Yes	<0.0001	<0.0001	-0.000627	Yes	0.0184	0.0049	asparagine synthase (glutamine-hydrolysing) [EC:6.3.5.4]
K10440	0.0008808	0.000862	0.0009763	0.0009927	0.0007847	0.0008497	1.883e-05	No	0.9392	0.9314	-0.0001143	No	0.9218	0.4481	-0.0001307	No	0.9218	0.4993	7.733e-05	No	0.9218	0.5734	1.233e-05	No	0.9392	0.9392	ribose transport system permease protein
K08600	0.000962	5.086e-05	0.001342	0.001144	0.0006405	0.001201	0.0009111	Yes	0.0115	0.0023	-0.001291	Yes	<0.0001	<0.0001	-0.001093	Yes	0.0211	0.0056	-0.0005896	No	0.0749	0.0299	-0.00115	Yes	0.0115	0.0017	sortase B;sortase B [EC:3.4.22.70]
K03768	0.0009535	0.0004065	0.001004	0.0009757	0.001004	0.0009713	0.000547	Yes	<0.0001	<0.0001	-0.0005977	Yes	<0.0001	<0.0001	-0.0005692	Yes	<0.0001	<0.0001	-0.0005977	Yes	<0.0001	<0.0001	-0.0005648	Yes	<0.0001	<0.0001	peptidyl-prolyl cis-trans isomerase B (cyclophilin B) [EC:5.2.1.8]
K01358	0.0009752	0.0004847	0.001005	0.0009652	0.0008728	0.001009	0.0004905	Yes	<0.0001	<0.0001	-0.0005207	Yes	<0.0001	<0.0001	-0.0004805	Yes	0.0042	0.0011	-0.0003882	Yes	0.0098	0.0033	-0.0005243	Yes	0.0001	<0.0001	ATP-dependent Clp protease, protease subunit [EC:3.4.21.92]
K03704	0.000677	0.001942	0.0008057	0.0006533	0.0005458	0.0006888	-0.001265	Yes	<0.0001	<0.0001	0.001136	Yes	<0.0001	<0.0001	0.001289	Yes	<0.0001	<0.0001	0.001396	Yes	<0.0001	<0.0001	0.001253	Yes	<0.0001	<0.0001	cold shock protein (beta-ribbon, CspA family)
K01524	0.0009035	0.001233	0.0007645	0.0007655	0.0009298	0.000694	-0.0003295	Yes	0.0002	<0.0001	0.0004685	Yes	0.0023	0.0005	0.0004675	Yes	0.0231	0.0077	0.0003032	Yes	0.022	0.0059	0.000539	Yes	0.0003	<0.0001	guanosine-5'-triphosphate,3'-diphosphate pyrophosphatase [EC:3.6.1.40];exopolyphosphatase / guanosine-5'-triphosphate,3'-diphosphate pyrophosphatase [EC:3.6.1.11 3.6.1.40]
K00640	0.0009208	0.0005312	0.0009162	0.000929	0.0009755	0.000971	0.0003897	Yes	0.0004	<0.0001	-0.000385	Yes	0.0004	<0.0001	-0.0003978	Yes	0.0008	0.0003	-0.0004443	Yes	0.0003	<0.0001	-0.0004398	Yes	0.0002	<0.0001	serine O-acetyltransferase [EC:2.3.1.30]
K03624	0.001013	0.0003752	0.001064	0.0009683	0.0006835	0.001134	0.0006373	Yes	<0.0001	<0.0001	-0.0006892	Yes	<0.0001	<0.0001	-0.0005932	Yes	0.0345	0.0092	-0.0003083	No	0.1781	0.1187	-0.0007585	Yes	<0.0001	<0.0001	transcription elongation factor GreA
K03284	0.0009068	0.0006725	0.0008828	0.0009383	0.000963	0.0008687	0.0002343	Yes	0.0006	<0.0001	-0.0002103	Yes	0.0006	<0.0001	-0.0002658	Yes	0.0054	0.0018	-0.0002905	Yes	0.0006	0.0001	-0.0001962	Yes	0.0007	0.0002	metal ion transporter, MIT family
K03310	0.0007468	0.000472	0.0009552	0.001173	0.0006355	0.00125	0.0002748	No	0.0706	0.0141	-0.0004832	Yes	0.0007	<0.0001	-0.0007008	No	0.107	0.0335	-0.0001635	No	0.3838	0.307	-0.000778	No	0.0706	0.012	alanine or glycine:cation symporter, AGCS family
K07646	0.00107	0.0003568	0.001158	0.0009045	0.0008047	0.0009338	0.0007128	Yes	<0.0001	<0.0001	-0.0008012	Yes	<0.0001	<0.0001	-0.0005477	Yes	0.0053	0.0014	-0.0004478	Yes	0.0097	0.0032	-0.000577	Yes	0.0005	0.0001	two-component system, OmpR family, sensor histidine kinase KdpD [EC:2.7.13.3]
K01507	0.0008638	0.0005543	0.000795	0.001028	0.001056	0.0009217	0.0003095	Yes	0.0007	<0.0001	-0.0002407	Yes	0.0091	0.0036	-0.0004732	Yes	0.0017	0.0003	-0.0005017	Yes	0.0002	<0.0001	-0.0003673	Yes	0.0035	0.0009	inorganic pyrophosphatase [EC:3.6.1.1]
K03324	0.0009865	0.0004113	0.001052	0.0009943	0.0006643	0.001109	0.0005752	Yes	<0.0001	<0.0001	-0.000641	Yes	<0.0001	<0.0001	-0.000583	No	0.0518	0.0138	-0.000253	No	0.2465	0.1808	-0.0006972	Yes	<0.0001	<0.0001	phosphate:Na+ symporter;phosphate:Na+ symporter, PNaS family
K02028	0.0008697	0.0008308	0.001037	0.0008817	0.0006007	0.0009778	3.883e-05	No	0.8453	0.7712	-0.0002058	No	0.266	0.0355	-5.083e-05	No	0.8453	0.789	0.0002302	No	0.3956	0.1319	-0.000147	No	0.7012	0.4207	polar amino acid transport system ATP-binding protein [EC:3.6.3.21]
K01738	0.000923	0.0006092	0.0008938	0.0009192	0.0009695	0.0008717	0.0003138	Yes	<0.0001	<0.0001	-0.0002847	Yes	<0.0001	<0.0001	-0.00031	Yes	0.0037	0.0012	-0.0003603	Yes	0.0004	0.0001	-0.0002625	Yes	<0.0001	<0.0001	cysteine synthase A [EC:2.5.1.47]
K06871	0.0009815	0.0005615	0.00113	0.0008093	0.0007142	0.0009368	0.00042	Yes	0.0194	0.0026	-0.0005685	Yes	0.0194	0.0017	-0.0002478	No	0.3473	0.1795	-0.0001527	No	0.515	0.412	-0.0003753	No	0.0606	0.0121	None
K00014	0.0007618	0.0007795	0.0007632	0.0009112	0.000982	0.0009048	-1.767e-05	No	0.9491	0.7997	1.633e-05	No	0.9491	0.8226	-0.0001317	No	0.2222	0.1333	-0.0002025	No	0.0863	0.0263	-0.0001253	No	0.1688	0.09	shikimate dehydrogenase [EC:1.1.1.25];shikimate 5-dehydrogenase [EC:1.1.1.25]
K10118	0.001199	9.065e-06	0.001467	0.0008813	0.0004859	0.001055	0.00119	Yes	0.0141	0.0028	-0.001458	Yes	0.0024	0.0002	-0.0008723	Yes	0.0293	0.0098	-0.0004768	No	0.0921	0.043	-0.001046	Yes	0.0141	0.0038	multiple sugar transport system permease protein
K00995	0.0007583	0.00042	0.000966	0.001097	0.000932	0.0009223	0.0003383	No	0.0502	0.0201	-0.000546	Yes	<0.0001	<0.0001	-0.0006765	Yes	<0.0001	<0.0001	-0.000512	Yes	0.0001	<0.0001	-0.0005023	Yes	0.0145	0.0039	CDP-diacylglycerol--glycerol-3-phosphate 3-phosphatidyltransferase [EC:2.7.8.5]
K10119	0.001171	5.158e-06	0.001476	0.0008782	0.0005011	0.001053	0.001166	Yes	0.0138	0.003	-0.001471	Yes	0.0023	0.0002	-0.000873	Yes	0.0162	0.0054	-0.000496	No	0.0758	0.0404	-0.001047	Yes	0.0138	0.0037	multiple sugar transport system permease protein
K06158	0.0009115	0.0004117	0.0009048	0.0009438	0.0009418	0.0009608	0.0004998	Yes	<0.0001	<0.0001	-0.0004932	Yes	<0.0001	<0.0001	-0.0005322	Yes	<0.0001	<0.0001	-0.0005302	Yes	<0.0001	<0.0001	-0.0005492	Yes	<0.0001	<0.0001	ATP-binding cassette, sub-family F, member 3
K07007	0.0009892	0.0003253	0.001059	0.0009558	0.0006437	0.0011	0.0006638	Yes	<0.0001	<0.0001	-0.000734	Yes	<0.0001	<0.0001	-0.0006305	Yes	0.0347	0.0092	-0.0003183	No	0.1907	0.1144	-0.0007747	Yes	0.0005	<0.0001	None
K01649	0.0009032	0.0005345	0.0008778	0.0009098	0.000968	0.0008602	0.0003687	Yes	<0.0001	<0.0001	-0.0003433	Yes	<0.0001	<0.0001	-0.0003753	Yes	0.0011	0.0004	-0.0004335	Yes	0.0002	<0.0001	-0.0003257	Yes	<0.0001	<0.0001	2-isopropylmalate synthase [EC:2.3.3.13]
K00620	0.0009215	0.0001036	0.001064	0.001072	0.0008702	0.001017	0.000818	Yes	0.0034	0.0009	-0.0009606	Yes	0.0007	0.0001	-0.0009686	Yes	<0.0001	<0.0001	-0.0007666	Yes	<0.0001	<0.0001	-0.0009131	Yes	0.0051	0.0017	glutamate N-acetyltransferase / amino-acid N-acetyltransferase [EC:2.3.1.35 2.3.1.1]
K00067	0.00107	0.0002508	0.001104	0.0008455	0.0007953	0.0009785	0.0008192	Yes	<0.0001	<0.0001	-0.0008533	Yes	<0.0001	<0.0001	-0.0005947	Yes	0.0002	<0.0001	-0.0005445	Yes	0.0004	0.0001	-0.0007277	Yes	<0.0001	<0.0001	dTDP-4-dehydrorhamnose reductase [EC:1.1.1.133]
K01961	0.0008392	0.000714	0.000798	0.0009032	0.0008627	0.0009242	0.0001252	No	0.5721	0.1907	-8.4e-05	No	0.6618	0.4254	-0.0001892	No	0.5721	0.1255	-0.0001487	No	0.5721	0.1358	-0.0002102	No	0.5721	0.0676	acetyl-CoA carboxylase, biotin carboxylase subunit [EC:6.4.1.2];acetyl-CoA carboxylase, biotin carboxylase subunit [EC:6.4.1.2 6.3.4.14]
K01689	0.000945	0.0004068	0.0009755	0.0009283	0.0008212	0.0009518	0.0005382	Yes	<0.0001	<0.0001	-0.0005687	Yes	<0.0001	<0.0001	-0.0005215	Yes	0.0002	<0.0001	-0.0004143	Yes	0.0017	0.0006	-0.000545	Yes	<0.0001	<0.0001	enolase [EC:4.2.1.11]
K07088	0.0008115	0.0003588	0.0009237	0.001052	0.0009045	0.0009628	0.0004527	Yes	0.0178	0.0059	-0.0005648	Yes	<0.0001	<0.0001	-0.000693	Yes	<0.0001	<0.0001	-0.0005457	Yes	<0.0001	<0.0001	-0.000604	Yes	0.0105	0.0028	None
K00874	0.0009118	0.0005688	0.0009675	0.0008638	0.0007782	0.000899	0.000343	Yes	<0.0001	<0.0001	-0.0003987	Yes	<0.0001	<0.0001	-0.000295	Yes	0.0045	0.0012	-0.0002093	Yes	0.0468	0.0156	-0.0003302	Yes	<0.0001	<0.0001	2-dehydro-3-deoxygluconokinase [EC:2.7.1.45]
K00847	0.0007528	0.001105	0.0007372	0.000783	0.0008	0.000807	-0.0003522	Yes	0.0005	<0.0001	0.0003678	Yes	0.003	0.001	0.000322	Yes	0.0005	<0.0001	0.000305	Yes	0.0005	<0.0001	0.000298	Yes	0.0011	0.0003	fructokinase [EC:2.7.1.4]
K03205	0.0008998	4.745e-05	0.001208	0.001054	0.0006128	0.001163	0.0008524	Yes	0.0072	0.001	-0.00116	Yes	<0.0001	<0.0001	-0.001007	Yes	0.0081	0.0022	-0.0005654	No	0.0739	0.0296	-0.001115	Yes	0.0077	0.0015	type IV secretion system protein VirD4
K03734	0.0007525	0.0005758	0.0006728	0.0009965	0.001088	0.0008787	0.0001767	No	0.0756	0.0202	-9.7e-05	No	0.0807	0.0377	-0.0004207	No	0.0807	0.0335	-0.0005123	No	0.057	0.0114	-0.0003028	Yes	0.0139	0.0009	thiamine biosynthesis lipoprotein
K01586	0.0009202	0.0004012	0.0009185	0.0009018	0.0007797	0.001008	0.000519	Yes	<0.0001	<0.0001	-0.0005173	Yes	<0.0001	<0.0001	-0.0005007	Yes	0.0008	0.0002	-0.0003785	Yes	0.0019	0.0006	-0.0006067	Yes	<0.0001	<0.0001	diaminopimelate decarboxylase [EC:4.1.1.20]
K06023	0.0008248	0.0001205	0.0009948	0.0011	0.0008832	0.0009997	0.0007044	Yes	0.002	0.0006	-0.0008744	Yes	<0.0001	<0.0001	-0.0009792	Yes	<0.0001	<0.0001	-0.0007627	Yes	<0.0001	<0.0001	-0.0008792	Yes	0.002	0.0007	HPr kinase/phosphorylase [EC:2.7.11.- 2.7.4.-]
K13038	0.0008757	0.0007362	0.0006647	0.0008518	0.000764	0.001024	0.0001395	No	0.7285	0.4545	7.15e-05	No	0.7285	0.5134	-0.0001157	No	0.7285	0.3752	-2.783e-05	No	0.9092	0.8486	-0.000288	No	0.6405	0.0854	phosphopantothenoylcysteine decarboxylase / phosphopantothenate--cysteine ligase [EC:4.1.1.36 6.3.2.5]
K07483	0.0004817	0.001449	0.0005902	0.0007463	0.0009598	0.0006845	-0.000967	No	0.2245	0.0751	0.0008585	No	0.2245	0.1048	0.0007023	No	0.2785	0.1671	0.0004888	No	0.399	0.3192	0.0007642	No	0.259	0.1381	transposase
K00762	0.0009497	0.0003878	0.0009605	0.0008572	0.0008063	0.0009365	0.0005618	Yes	<0.0001	<0.0001	-0.0005727	Yes	<0.0001	<0.0001	-0.0004693	Yes	0.0015	0.0004	-0.0004185	Yes	0.0036	0.0012	-0.0005487	Yes	<0.0001	<0.0001	orotate phosphoribosyltransferase [EC:2.4.2.10]
K01775	0.0009127	0.0006847	0.0008828	0.0007942	0.000772	0.0008497	0.000228	Yes	<0.0001	<0.0001	-0.0001982	Yes	0.0004	<0.0001	-0.0001095	Yes	0.0146	0.0058	-8.733e-05	No	0.151	0.1107	-0.000165	Yes	<0.0001	<0.0001	alanine racemase [EC:5.1.1.1]
K07098	0.000952	0.0001959	0.0008935	0.0009913	0.0009777	0.0008842	0.0007562	Yes	0.0006	0.0002	-0.0006977	Yes	0.0006	0.0002	-0.0007955	Yes	0.0004	<0.0001	-0.0007818	Yes	0.0002	<0.0001	-0.0006883	Yes	0.0004	<0.0001	None
K11755	0.0009322	0.0007073	0.0007693	0.0008567	0.000713	0.000877	0.0002248	No	0.8309	0.1631	-6.2e-05	No	0.8309	0.4661	-0.0001493	No	0.8309	0.2851	-5.667e-06	No	0.9701	0.9701	-0.0001697	No	0.8309	0.315	phosphoribosyl-ATP pyrophosphohydrolase / phosphoribosyl-AMP cyclohydrolase [EC:3.6.1.31 3.5.4.19]
K01951	0.0009093	0.0006167	0.0008793	0.0007968	0.0007815	0.0008612	0.0002927	Yes	0.0014	0.0001	-0.0002627	Yes	0.0014	0.0003	-0.0001802	Yes	0.0045	0.0015	-0.0001648	Yes	0.0182	0.0085	-0.0002445	Yes	0.0014	0.0002	GMP synthase (glutamine-hydrolysing) [EC:6.3.5.2]
K10441	0.0007638	0.0007698	0.0008913	0.0009222	0.0007213	0.0007717	-6e-06	No	0.9907	0.9757	-0.0001215	No	0.9416	0.4167	-0.0001523	No	0.9416	0.4276	4.85e-05	No	0.9907	0.7166	-1.833e-06	No	0.9907	0.9907	ribose transport system ATP-binding protein [EC:3.6.3.17]
K01972	0.0007828	0.0006683	0.0008223	0.0008392	0.0008157	0.0008737	0.0001145	No	0.0737	0.0147	-0.000154	No	0.3042	0.1217	-0.0001708	Yes	0.0299	0.0026	-0.0001473	No	0.1577	0.0421	-0.0002053	Yes	0.0299	0.004	DNA ligase (NAD+) [EC:6.5.1.2]
K00226	0.0009882	0.0004092	0.0007618	0.0008055	0.0008673	0.0009533	0.000579	Yes	0.022	0.0073	-0.0003527	Yes	0.0004	<0.0001	-0.0003963	Yes	0.0002	<0.0001	-0.0004582	Yes	0.0024	0.0005	-0.0005442	Yes	0.0131	0.0035	dihydroorotate oxidase [EC:1.3.3.1];dihydroorotate dehydrogenase (fumarate) [EC:1.3.98.1]
K07090	0.0008498	0.0004292	0.0007273	0.0009157	0.0009548	0.000902	0.0004207	Yes	0.0013	0.0003	-0.0002982	Yes	0.0029	0.001	-0.0004865	Yes	0.0006	0.0001	-0.0005257	Yes	0.0006	<0.0001	-0.0004728	Yes	0.0006	0.0001	None
K03101	0.0009408	0.0003807	0.0009065	0.0008933	0.0007685	0.0008852	0.0005602	Yes	<0.0001	<0.0001	-0.0005258	Yes	<0.0001	<0.0001	-0.0005127	Yes	0.0007	0.0002	-0.0003878	Yes	0.0022	0.0007	-0.0005045	Yes	<0.0001	<0.0001	signal peptidase II [EC:3.4.23.36]
K01653	0.0008735	0.0006468	0.0008728	0.000781	0.0007585	0.0008372	0.0002267	Yes	<0.0001	<0.0001	-0.000226	Yes	0.0004	<0.0001	-0.0001342	Yes	0.0126	0.0033	-0.0001117	No	0.0661	0.044	-0.0001903	Yes	<0.0001	<0.0001	acetolactate synthase I/III small subunit [EC:2.2.1.6]
K01191	0.001071	0.0003027	0.001352	0.0007005	0.0004433	0.0008978	0.0007683	No	0.0533	0.0107	-0.001049	Yes	0.0124	0.0012	-0.0003978	No	0.1334	0.0623	-0.0001407	No	0.3907	0.3386	-0.0005952	No	0.0655	0.0253	alpha-mannosidase [EC:3.2.1.24]
K07095	0.000829	0.0004193	0.0007977	0.0009597	0.0008193	0.00094	0.0004097	Yes	0.0006	<0.0001	-0.0003783	Yes	0.0013	0.0003	-0.0005403	Yes	0.0015	0.0005	-0.0004	Yes	0.0013	0.0003	-0.0005207	Yes	0.0006	<0.0001	None
K00790	0.0009502	0.000386	0.0009218	0.000827	0.0007727	0.0008797	0.0005642	Yes	<0.0001	<0.0001	-0.0005358	Yes	<0.0001	<0.0001	-0.000441	Yes	<0.0001	<0.0001	-0.0003867	Yes	0.0027	0.0009	-0.0004937	Yes	<0.0001	<0.0001	UDP-N-acetylglucosamine 1-carboxyvinyltransferase [EC:2.5.1.7]
K00754	0.00104	0.0001129	0.0009952	0.0009365	0.0007247	0.000916	0.000927	Yes	<0.0001	<0.0001	-0.0008823	Yes	<0.0001	<0.0001	-0.0008237	Yes	0.0073	0.0024	-0.0006118	Yes	0.0006	0.0001	-0.0008032	Yes	0.0015	0.0004	None
K01785	0.0009473	0.0004682	0.0007387	0.0008283	0.0008387	0.0008738	0.0004792	No	0.0594	0.0156	-0.0002705	No	0.0594	0.0158	-0.0003602	Yes	0.027	0.0036	-0.0003705	Yes	0.027	0.0022	-0.0004057	No	0.0763	0.0254	aldose 1-epimerase [EC:5.1.3.3]
K00852	0.0006617	0.0004562	0.0009452	0.0009038	0.0009425	0.0007813	0.0002055	No	0.271	0.1265	-0.000489	No	0.1101	0.0294	-0.0004477	Yes	0.0111	0.0015	-0.0004863	Yes	0.0109	0.0007	-0.0003252	No	0.0679	0.0136	ribokinase [EC:2.7.1.15]
K02564	0.0009533	0.000415	0.0007237	0.0008417	0.0008405	0.0008948	0.0005383	Yes	0.0321	0.0086	-0.0003087	Yes	0.0046	0.0009	-0.0004267	Yes	0.0046	0.0009	-0.0004255	Yes	0.0028	0.0002	-0.0004798	Yes	0.0404	0.0135	glucosamine-6-phosphate deaminase [EC:3.5.99.6]
K03654	0.0009175	0.0004057	0.0006775	0.0008275	0.0009933	0.0008408	0.0005118	Yes	0.0405	0.0135	-0.0002718	Yes	0.0171	0.0035	-0.0004218	Yes	0.0171	0.0046	-0.0005877	Yes	<0.0001	<0.0001	-0.0004352	No	0.1273	0.0509	ATP-dependent DNA helicase RecQ [EC:3.6.1.-];ATP-dependent DNA helicase RecQ [EC:3.6.4.12]
K00700	0.0009207	0.0003752	0.00091	0.0008068	0.000768	0.000866	0.0005455	Yes	<0.0001	<0.0001	-0.0005348	Yes	<0.0001	<0.0001	-0.0004317	Yes	<0.0001	<0.0001	-0.0003928	Yes	0.0014	0.0005	-0.0004908	Yes	<0.0001	<0.0001	1,4-alpha-glucan branching enzyme [EC:2.4.1.18]
K00566	0.0009465	0.0004353	0.0007345	0.000787	0.0008522	0.0008697	0.0005112	No	0.0522	0.0143	-0.0002992	Yes	0.0119	0.0024	-0.0003517	Yes	0.0034	0.0004	-0.0004168	Yes	0.0034	0.0003	-0.0004343	No	0.0522	0.0174	tRNA (5-methylaminomethyl-2-thiouridylate)-methyltransferase [EC:2.1.1.61];tRNA-specific 2-thiouridylase [EC:2.8.1.-]
K01759	0.0009387	0.0005817	0.0007043	0.0007123	0.0008432	0.0008372	0.000357	No	0.1218	0.0487	-0.0001227	No	0.1218	0.0442	-0.0001307	No	0.0997	0.0133	-0.0002615	Yes	0.0062	0.0004	-0.0002555	No	0.2759	0.1329	lactoylglutathione lyase [EC:4.4.1.5]
K00925	0.0008952	0.0004982	0.0008578	0.0007718	0.0007495	0.0008373	0.000397	Yes	<0.0001	<0.0001	-0.0003597	Yes	<0.0001	<0.0001	-0.0002737	Yes	<0.0001	<0.0001	-0.0002513	Yes	0.0016	0.0005	-0.0003392	Yes	<0.0001	<0.0001	acetate kinase [EC:2.7.2.1]
K01012	0.0007645	0.0004005	0.00077	0.0009403	0.000769	0.0009648	0.000364	Yes	<0.0001	<0.0001	-0.0003695	Yes	<0.0001	<0.0001	-0.0005398	Yes	0.001	0.0003	-0.0003685	Yes	0.0012	0.0004	-0.0005643	Yes	<0.0001	<0.0001	biotin synthetase [EC:2.8.1.6]
K00286	0.0008848	0.0004883	0.0008608	0.0007835	0.0007517	0.0008303	0.0003965	Yes	<0.0001	<0.0001	-0.0003725	Yes	<0.0001	<0.0001	-0.0002952	Yes	<0.0001	<0.0001	-0.0002633	Yes	0.0028	0.0009	-0.000342	Yes	<0.0001	<0.0001	pyrroline-5-carboxylate reductase [EC:1.5.1.2]
K01520	0.0009235	0.000371	0.000967	0.0007858	0.0006158	0.0009242	0.0005525	Yes	<0.0001	<0.0001	-0.000596	Yes	<0.0001	<0.0001	-0.0004148	No	0.0516	0.0138	-0.0002448	No	0.2389	0.155	-0.0005532	Yes	<0.0001	<0.0001	dUTP pyrophosphatase [EC:3.6.1.23]
K07056	0.0009588	0.0004127	0.0007173	0.0007778	0.0008477	0.000861	0.0005462	Yes	0.0449	0.012	-0.0003047	Yes	0.0016	0.0003	-0.0003652	Yes	0.0004	<0.0001	-0.000435	Yes	0.0016	0.0003	-0.0004483	No	0.0659	0.022	;16S rRNA (cytidine1402-2'-O)-methyltransferase [EC:2.1.1.198]
K01881	0.0008925	0.0003835	0.0008705	0.0008267	0.0007457	0.0008483	0.000509	Yes	<0.0001	<0.0001	-0.000487	Yes	<0.0001	<0.0001	-0.0004432	Yes	0.0002	<0.0001	-0.0003622	Yes	0.0016	0.0005	-0.0004648	Yes	<0.0001	<0.0001	prolyl-tRNA synthetase [EC:6.1.1.15]
K06409	0.0008693	4.944e-05	0.001168	0.0009305	0.0004835	0.001065	0.0008199	Yes	0.012	0.0024	-0.001118	Yes	<0.0001	<0.0001	-0.0008811	Yes	0.0144	0.0039	-0.0004341	No	0.0729	0.034	-0.001015	Yes	0.012	0.002	stage V sporulation protein B
K00789	0.0007832	0.0003853	0.0008377	0.0008552	0.0008065	0.000889	0.0003978	Yes	<0.0001	<0.0001	-0.0004523	Yes	0.0072	0.0024	-0.0004698	Yes	<0.0001	<0.0001	-0.0004212	Yes	0.0038	0.001	-0.0005037	Yes	<0.0001	<0.0001	S-adenosylmethionine synthetase [EC:2.5.1.6]
K00134	0.0007223	0.0007832	0.0006268	0.0007955	0.000903	0.0007243	-6.083e-05	No	0.3822	0.2802	0.0001563	Yes	0.0002	<0.0001	-1.233e-05	No	0.9276	0.8657	-0.0001198	No	0.2271	0.1211	5.883e-05	No	0.3822	0.2626	glyceraldehyde 3-phosphate dehydrogenase [EC:1.2.1.12]
K00820	0.0008932	0.0003663	0.0008818	0.0008013	0.0007475	0.0008565	0.0005268	Yes	<0.0001	<0.0001	-0.0005155	Yes	<0.0001	<0.0001	-0.000435	Yes	<0.0001	<0.0001	-0.0003812	Yes	0.0016	0.0005	-0.0004902	Yes	<0.0001	<0.0001	glucosamine--fructose-6-phosphate aminotransferase (isomerizing) [EC:2.6.1.16]
K07478	0.0009168	0.000384	0.000868	0.000786	0.0007465	0.0008428	0.0005328	Yes	<0.0001	<0.0001	-0.000484	Yes	<0.0001	<0.0001	-0.000402	Yes	<0.0001	<0.0001	-0.0003625	Yes	0.0009	0.0003	-0.0004588	Yes	<0.0001	<0.0001	putative ATPase
K02945	0.0008407	0.0003373	0.0008503	0.0008912	0.000729	0.0008888	0.0005033	Yes	<0.0001	<0.0001	-0.000513	Yes	<0.0001	<0.0001	-0.0005538	Yes	0.0018	0.0005	-0.0003917	Yes	0.0038	0.0013	-0.0005515	Yes	0.0001	<0.0001	small subunit ribosomal protein S1
K01868	0.0009065	0.0003805	0.0008717	0.0007923	0.0007432	0.0008432	0.000526	Yes	<0.0001	<0.0001	-0.0004912	Yes	<0.0001	<0.0001	-0.0004118	Yes	<0.0001	<0.0001	-0.0003627	Yes	0.0015	0.0005	-0.0004627	Yes	<0.0001	<0.0001	threonyl-tRNA synthetase [EC:6.1.1.3]
K02346	0.0007163	0.0003887	0.000897	0.000876	0.000848	0.0008043	0.0003277	No	0.0747	0.0249	-0.0005083	Yes	<0.0001	<0.0001	-0.0004873	Yes	0.0052	0.001	-0.0004593	Yes	0.0049	0.0006	-0.0004157	Yes	0.0132	0.0035	DNA polymerase IV [EC:2.7.7.7]
K02433	0.0007455	0.0003918	0.0008345	0.0009233	0.000857	0.0007652	0.0003537	Yes	0.0228	0.0069	-0.0004427	Yes	0.0004	<0.0001	-0.0005315	Yes	<0.0001	<0.0001	-0.0004652	Yes	0.0042	0.0008	-0.0003733	Yes	0.0228	0.0076	aspartyl-tRNA(Asn)/glutamyl-tRNA (Gln) amidotransferase subunit A [EC:6.3.5.6 6.3.5.7]
K01755	0.0008823	0.0003975	0.0008587	0.0007935	0.0007488	0.0008267	0.0004848	Yes	<0.0001	<0.0001	-0.0004612	Yes	<0.0001	<0.0001	-0.000396	Yes	<0.0001	<0.0001	-0.0003513	Yes	0.0017	0.0006	-0.0004292	Yes	<0.0001	<0.0001	argininosuccinate lyase [EC:4.3.2.1]
K01874	0.0008965	0.0003805	0.0008617	0.0007813	0.0007435	0.0008362	0.000516	Yes	<0.0001	<0.0001	-0.0004812	Yes	<0.0001	<0.0001	-0.0004008	Yes	<0.0001	<0.0001	-0.000363	Yes	0.0014	0.0005	-0.0004557	Yes	<0.0001	<0.0001	methionyl-tRNA synthetase [EC:6.1.1.10]
K14155	0.0008437	0.000472	0.0007525	0.0008322	0.0007755	0.0008183	0.0003717	Yes	0.0024	0.0002	-0.0002805	Yes	0.0033	0.0011	-0.0003602	Yes	0.0029	0.0008	-0.0003035	Yes	0.0025	0.0005	-0.0003463	Yes	0.0025	0.0003	cystathione beta-lyase [EC:4.4.1.8]
K07567	0.0009338	0.0001838	0.0009138	0.0008175	0.0007645	0.000879	0.00075	Yes	<0.0001	<0.0001	-0.00073	Yes	<0.0001	<0.0001	-0.0006337	Yes	<0.0001	<0.0001	-0.0005807	Yes	0.0003	0.0001	-0.0006952	Yes	<0.0001	<0.0001	TdcF protein
K02335	0.0008922	0.0003805	0.000861	0.0007798	0.000739	0.0008353	0.0005117	Yes	<0.0001	<0.0001	-0.0004805	Yes	<0.0001	<0.0001	-0.0003993	Yes	<0.0001	<0.0001	-0.0003585	Yes	0.0012	0.0004	-0.0004548	Yes	<0.0001	<0.0001	DNA polymerase I [EC:2.7.7.7]
K03553	0.0008907	0.0003805	0.0008605	0.0007805	0.000739	0.0008355	0.0005102	Yes	<0.0001	<0.0001	-0.00048	Yes	<0.0001	<0.0001	-0.0004	Yes	<0.0001	<0.0001	-0.0003585	Yes	0.0012	0.0004	-0.000455	Yes	<0.0001	<0.0001	recombination protein RecA
K01000	0.0008855	0.0003805	0.000861	0.0007817	0.0007402	0.0008367	0.000505	Yes	<0.0001	<0.0001	-0.0004805	Yes	<0.0001	<0.0001	-0.0004012	Yes	<0.0001	<0.0001	-0.0003597	Yes	0.0013	0.0004	-0.0004562	Yes	<0.0001	<0.0001	phospho-N-acetylmuramoyl-pentapeptide-transferase [EC:2.7.8.13]
K01873	0.0008907	0.0003812	0.00086	0.0007793	0.000738	0.0008337	0.0005095	Yes	<0.0001	<0.0001	-0.0004788	Yes	<0.0001	<0.0001	-0.0003982	Yes	<0.0001	<0.0001	-0.0003568	Yes	0.0013	0.0004	-0.0004525	Yes	<0.0001	<0.0001	valyl-tRNA synthetase [EC:6.1.1.9]
K07667	0.0008407	0.0003515	0.001056	0.0008082	0.000644	0.0007805	0.0004892	Yes	0.0445	0.0178	-0.0007048	Yes	0.0002	<0.0001	-0.0004567	Yes	0.0324	0.0087	-0.0002925	Yes	0.0145	0.0029	-0.000429	Yes	0.0445	0.0155	two-component system, OmpR family, KDP operon response regulator KdpE
K12410	0.0009158	0.0003518	0.0008653	0.0007762	0.000736	0.0008267	0.000564	Yes	<0.0001	<0.0001	-0.0005135	Yes	<0.0001	<0.0001	-0.0004243	Yes	<0.0001	<0.0001	-0.0003842	Yes	0.0014	0.0005	-0.0004748	Yes	<0.0001	<0.0001	NAD-dependent deacetylase [EC:3.5.1.-]
K00548	0.0009132	0.0003678	0.0009055	0.0007803	0.0005825	0.0009033	0.0005453	Yes	<0.0001	<0.0001	-0.0005377	Yes	<0.0001	<0.0001	-0.0004125	No	0.0611	0.0163	-0.0002147	No	0.3308	0.1764	-0.0005355	Yes	<0.0001	<0.0001	5-methyltetrahydrofolate--homocysteine methyltransferase [EC:2.1.1.13]
K01783	0.000786	0.000475	0.0007573	0.0008098	0.0007883	0.0008267	0.000311	Yes	0.0001	<0.0001	-0.0002823	Yes	0.0029	0.001	-0.0003348	Yes	<0.0001	<0.0001	-0.0003133	Yes	0.0006	0.0002	-0.0003517	Yes	0.0001	<0.0001	ribulose-phosphate 3-epimerase [EC:5.1.3.1]
K00876	0.000949	0.0003758	0.0007985	0.0007393	0.0006687	0.000911	0.0005732	Yes	0.0419	0.0084	-0.0004227	Yes	0.0164	0.0011	-0.0003635	No	0.0544	0.0145	-0.0002928	No	0.3305	0.1102	-0.0005352	Yes	0.0389	0.0052	uridine kinase [EC:2.7.1.48]
K06949	0.00087	0.0003892	0.000852	0.000764	0.0007263	0.0008293	0.0004808	Yes	<0.0001	<0.0001	-0.0004628	Yes	<0.0001	<0.0001	-0.0003748	Yes	<0.0001	<0.0001	-0.0003372	Yes	0.0004	0.0001	-0.0004402	Yes	<0.0001	<0.0001	ribosome biogenesis GTPase [EC:3.6.1.-]
K09458	0.0007103	0.0006927	0.0006233	0.0007905	0.0008845	0.000717	1.767e-05	No	0.8116	0.7575	6.933e-05	No	0.2038	0.0741	-9.783e-05	No	0.419	0.2514	-0.0001918	No	0.2038	0.0421	-2.433e-05	No	0.7774	0.6737	3-oxoacyl-[acyl-carrier-protein] synthase II [EC:2.3.1.179]
K00088	0.0008905	0.0003782	0.000844	0.0007362	0.0007397	0.0008202	0.0005123	Yes	<0.0001	<0.0001	-0.0004658	Yes	<0.0001	<0.0001	-0.000358	Yes	0.0002	<0.0001	-0.0003615	Yes	0.0017	0.0006	-0.000442	Yes	<0.0001	<0.0001	IMP dehydrogenase [EC:1.1.1.205]
K02036	0.0007105	0.0004022	0.0006222	0.0008908	0.001061	0.000713	0.0003083	Yes	0.0026	0.0005	-0.00022	Yes	0.0003	<0.0001	-0.0004887	Yes	0.0431	0.0144	-0.0006588	Yes	0.0148	0.004	-0.0003108	Yes	0.0026	0.0005	phosphate transport system ATP-binding protein [EC:3.6.3.27]
K01933	0.000883	0.000376	0.0008497	0.0007333	0.0007322	0.000821	0.000507	Yes	<0.0001	<0.0001	-0.0004737	Yes	<0.0001	<0.0001	-0.0003573	Yes	0.0003	<0.0001	-0.0003562	Yes	0.0009	0.0003	-0.000445	Yes	<0.0001	<0.0001	phosphoribosylformylglycinamidine cyclo-ligase [EC:6.3.3.1]
K00928	0.0007475	0.0004323	0.0006418	0.0008587	0.0009133	0.0007922	0.0003152	Yes	0.0048	0.0006	-0.0002095	Yes	0.0121	0.0038	-0.0004263	Yes	0.0264	0.0105	-0.000481	Yes	0.0011	<0.0001	-0.0003598	Yes	0.0121	0.004	aspartate kinase [EC:2.7.2.4]
K06901	0.0005342	0.001022	0.0006327	0.0007543	0.00078	0.000626	-0.0004873	Yes	0.0023	0.0003	0.0003888	Yes	0.0002	<0.0001	0.0002672	Yes	0.0454	0.0121	0.0002415	No	0.1536	0.0614	0.0003955	Yes	0.0034	0.0007	putative MFS transporter, AGZA family, xanthine/uracil permease
K08591	0.000763	0.0003498	0.0007702	0.0008472	0.000729	0.0008857	0.0004132	Yes	0.0002	<0.0001	-0.0004203	Yes	0.0001	<0.0001	-0.0004973	Yes	0.0008	0.0002	-0.0003792	Yes	0.0022	0.0007	-0.0005358	Yes	0.0001	<0.0001	glycerol-3-phosphate acyltransferase PlsY [EC:2.3.1.15]
K02109	0.0009047	0.0002817	0.0008677	0.0007448	0.0007422	0.000796	0.000623	Yes	<0.0001	<0.0001	-0.000586	Yes	<0.0001	<0.0001	-0.0004632	Yes	0.0078	0.0026	-0.0004605	Yes	0.0002	<0.0001	-0.0005143	Yes	0.0002	<0.0001	F-type H+-transporting ATPase subunit b [EC:3.6.3.14]
K02314	0.0007162	0.0005745	0.0006243	0.000794	0.0008953	0.0007312	0.0001417	No	0.1373	0.0388	-4.983e-05	No	0.2443	0.1792	-0.0002195	No	0.1373	0.0305	-0.0003208	Yes	0.0494	0.0033	-0.0001567	No	0.1373	0.0458	replicative DNA helicase [EC:3.6.4.12];replicative DNA helicase [EC:3.6.1.-]
K01887	0.0008908	0.0003798	0.0008585	0.0006962	0.0007258	0.0007763	0.000511	Yes	<0.0001	<0.0001	-0.0004787	Yes	<0.0001	<0.0001	-0.0003163	Yes	0.0126	0.0042	-0.000346	Yes	0.0011	0.0002	-0.0003965	Yes	0.0013	0.0004	arginyl-tRNA synthetase [EC:6.1.1.19]
K03527	0.000721	0.0003852	0.0007012	0.0008283	0.0009137	0.0007777	0.0003358	Yes	0.0005	<0.0001	-0.000316	Yes	0.0019	0.0006	-0.0004432	Yes	0.0017	0.0005	-0.0005285	Yes	0.0005	<0.0001	-0.0003925	Yes	0.0008	0.0002	4-hydroxy-3-methylbut-2-enyl diphosphate reductase [EC:1.17.1.2]
K02040	0.0007193	0.0004262	0.0006503	0.0008542	0.0009212	0.0007508	0.0002932	Yes	0.0033	0.0009	-0.0002242	Yes	0.0028	0.0006	-0.000428	Yes	0.0046	0.0015	-0.000495	Yes	0.0016	0.0001	-0.0003247	Yes	0.0026	0.0003	phosphate transport system substrate-binding protein
K07568	0.0009287	0.0004058	0.0007032	0.0006695	0.000813	0.0007948	0.0005228	Yes	0.0488	0.013	-0.0002973	Yes	0.0023	0.0003	-0.0002637	Yes	0.0488	0.0128	-0.0004072	Yes	0.0011	<0.0001	-0.000389	No	0.141	0.047	S-adenosylmethionine:tRNA ribosyltransferase-isomerase [EC:5.-.-.-]
K00297	0.000824	0.0003687	0.000779	0.0007802	0.0008673	0.0006907	0.0004553	Yes	0.0001	<0.0001	-0.0004103	Yes	<0.0001	<0.0001	-0.0004115	Yes	0.0044	0.0015	-0.0004987	Yes	0.0001	<0.0001	-0.000322	Yes	0.002	0.0005	methylenetetrahydrofolate reductase (NADPH) [EC:1.5.1.20]
K02231	0.000695	0.000402	0.0009538	0.0007435	0.0006535	0.0008572	0.000293	No	0.0904	0.0362	-0.0005518	Yes	0.0003	<0.0001	-0.0003415	Yes	0.0317	0.0085	-0.0002515	Yes	0.016	0.0032	-0.0004552	No	0.0571	0.019	adenosylcobinamide kinase / adenosylcobinamide-phosphate guanylyltransferase [EC:2.7.1.156 2.7.7.62]
K01734	0.0006873	0.0003527	0.000919	0.0008902	0.000633	0.000823	0.0003347	No	0.0682	0.0273	-0.0005663	Yes	<0.0001	<0.0001	-0.0005375	Yes	0.0048	0.0013	-0.0002803	Yes	0.0033	0.0007	-0.0004703	Yes	0.0133	0.0044	methylglyoxal synthase [EC:4.2.3.3]
K10773	0.0007755	0.0003803	0.0007468	0.0008008	0.0007552	0.0008092	0.0003952	Yes	<0.0001	<0.0001	-0.0003665	Yes	0.0007	0.0002	-0.0004205	Yes	<0.0001	<0.0001	-0.0003748	Yes	0.0007	0.0002	-0.0004288	Yes	<0.0001	<0.0001	endonuclease III [EC:4.2.99.18]
K00951	0.0009507	0.0004045	0.0007212	0.0006737	0.0006617	0.0008542	0.0005462	No	0.0573	0.0122	-0.0003167	Yes	0.0037	0.0002	-0.0002692	No	0.0573	0.009	-0.0002572	No	0.3277	0.1311	-0.0004497	No	0.0573	0.0153	GTP pyrophosphokinase [EC:2.7.6.5]
K03561	0.000639	0.0005283	0.0002262	0.0008637	0.00155	0.000433	0.0001107	No	0.6885	0.5967	0.0003021	Yes	0.0249	0.0017	-0.0003353	No	0.6408	0.4699	-0.001022	No	0.2095	0.0559	9.533e-05	No	0.732	0.732	biopolymer transport protein ExbB
K01533	0.000731	0.0004525	0.0006267	0.0008022	0.0008923	0.0007287	0.0002785	Yes	0.0057	0.0015	-0.0001742	Yes	0.0005	<0.0001	-0.0003497	Yes	0.0093	0.0031	-0.0004398	Yes	0.0032	0.0004	-0.0002762	Yes	0.0057	0.0012	Cu2+-exporting ATPase [EC:3.6.3.4]
K01126	0.0006782	0.0006973	0.0005667	0.0007667	0.0008453	0.0006673	-1.917e-05	No	0.7683	0.7171	0.0001307	Yes	0.0477	0.0032	-6.933e-05	No	0.7614	0.5588	-0.000148	No	0.4235	0.2071	3e-05	No	0.7683	0.6969	glycerophosphoryl diester phosphodiesterase [EC:3.1.4.46]
K01952	0.0007458	0.0003967	0.0006395	0.0008053	0.0008955	0.0007378	0.0003492	Yes	0.0024	0.0006	-0.0002428	Yes	<0.0001	<0.0001	-0.0004087	Yes	0.0039	0.0013	-0.0004988	Yes	0.0013	0.0002	-0.0003412	Yes	0.0014	0.0003	phosphoribosylformylglycinamidine synthase [EC:6.3.5.3]
K00046	0.0008543	0.0002673	0.0008183	0.0007228	0.0008302	0.0007212	0.000587	Yes	<0.0001	<0.0001	-0.000551	Yes	<0.0001	<0.0001	-0.0004555	Yes	0.0077	0.0026	-0.0005628	Yes	<0.0001	<0.0001	-0.0004538	Yes	0.0006	0.0001	gluconate 5-dehydrogenase [EC:1.1.1.69]
K05799	0.0007272	0.0003078	0.0009478	0.000782	0.000635	0.0008097	0.0004193	No	0.0575	0.023	-0.00064	Yes	<0.0001	<0.0001	-0.0004742	Yes	0.0045	0.0006	-0.0003272	Yes	0.0082	0.0022	-0.0005018	Yes	0.0258	0.0086	GntR family transcriptional regulator, transcriptional repressor for pyruvate dehydrogenase complex
K13653	0.001084	5.663e-05	0.001311	0.000589	0.0004041	0.000764	0.001028	Yes	0.0136	0.0027	-0.001254	Yes	0.0098	0.0007	-0.0005324	Yes	0.0474	0.0221	-0.0003475	No	0.0876	0.0525	-0.0007074	Yes	0.0332	0.0089	AraC family transcriptional regulator
K07566	0.0008832	0.00069	0.000601	0.0005645	0.0007715	0.0006853	0.0001932	No	0.489	0.2608	8.9e-05	No	0.2267	0.0581	0.0001255	No	0.4411	0.2058	-8.15e-05	No	0.2267	0.0497	4.667e-06	No	0.9765	0.9765	tRNA threonylcarbamoyladenosine biosynthesis protein;putative translation factor
K04043	0.0007348	0.0004125	0.0006358	0.0007968	0.0008837	0.0007292	0.0003223	Yes	0.0019	0.0005	-0.0002233	Yes	0.0019	0.0003	-0.0003843	Yes	0.0045	0.0015	-0.0004712	Yes	0.0017	0.0001	-0.0003167	Yes	0.0019	0.0005	molecular chaperone DnaK
K00215	0.000743	0.0003833	0.0007297	0.0007867	0.0007488	0.0007993	0.0003597	Yes	<0.0001	<0.0001	-0.0003463	Yes	0.001	0.0003	-0.0004033	Yes	<0.0001	<0.0001	-0.0003655	Yes	0.0006	0.0001	-0.000416	Yes	<0.0001	<0.0001	dihydrodipicolinate reductase [EC:1.3.1.26]
K00864	0.0006647	0.0004475	0.0008762	0.0007918	0.0006368	0.0007738	0.0002172	No	0.1558	0.0765	-0.0004287	Yes	<0.0001	<0.0001	-0.0003443	Yes	0.0124	0.0033	-0.0001893	Yes	0.0035	0.0007	-0.0003263	No	0.0731	0.0244	glycerol kinase [EC:2.7.1.30]
K04763	0.0009365	0.0003775	0.0006175	0.0007068	0.000777	0.0007628	0.000559	No	0.0512	0.0137	-0.00024	Yes	0.0038	0.0008	-0.0003293	Yes	0.0003	<0.0001	-0.0003995	Yes	0.0009	0.0001	-0.0003853	No	0.0721	0.0289	integrase/recombinase XerD
K01921	0.0007162	0.000662	0.0006493	0.0006967	0.0007215	0.0007277	5.417e-05	No	0.613	0.3269	1.267e-05	No	0.7184	0.5268	-3.467e-05	No	0.2885	0.1154	-5.95e-05	No	0.2885	0.0775	-6.567e-05	No	0.2885	0.0995	D-alanine-D-alanine ligase [EC:6.3.2.4]
K02056	0.0006322	0.0008885	0.0006755	0.0007332	0.0006597	0.000581	-0.0002563	No	0.2056	0.0548	0.000213	No	0.1259	0.0252	0.0001553	No	0.2206	0.0735	0.0002288	No	0.1152	0.013	0.0003075	No	0.1152	0.0154	simple sugar transport system ATP-binding protein [EC:3.6.3.17]
K01778	0.0007425	0.0003628	0.00073	0.0008128	0.0007195	0.0008003	0.0003797	Yes	<0.0001	<0.0001	-0.0003672	Yes	0.0007	0.0002	-0.00045	Yes	0.0003	<0.0001	-0.0003567	Yes	0.0008	0.0003	-0.0004375	Yes	<0.0001	<0.0001	diaminopimelate epimerase [EC:5.1.1.7]
K06153	0.0007025	0.0004983	0.0006375	0.0008247	0.0007183	0.0007797	0.0002042	Yes	0.0234	0.0069	-0.0001392	Yes	0.0079	0.0011	-0.0003263	Yes	0.0234	0.0078	-0.00022	Yes	0.0027	0.0002	-0.0002813	Yes	0.0234	0.0054	undecaprenyl-diphosphatase [EC:3.6.1.27]
K01338	0.000763	0.000416	0.0006765	0.0007667	0.0007385	0.0007973	0.000347	Yes	0.0008	0.0002	-0.0002605	Yes	<0.0001	<0.0001	-0.0003507	Yes	0.025	0.0083	-0.0003225	Yes	0.0003	<0.0001	-0.0003813	Yes	0.0032	0.0008	ATP-dependent Lon protease [EC:3.4.21.53]
K06941	0.0007263	0.0003927	0.0006348	0.0008005	0.0008707	0.000726	0.0003337	Yes	0.0009	0.0001	-0.0002422	Yes	<0.0001	<0.0001	-0.0004078	Yes	0.0042	0.0014	-0.000478	Yes	0.0009	0.0002	-0.0003333	Yes	0.0013	0.0003	ribosomal RNA large subunit methyltransferase N [EC:2.1.1.-]
K00942	0.0007395	0.0003828	0.000721	0.0007802	0.0007387	0.0007873	0.0003567	Yes	0.0012	0.0002	-0.0003382	Yes	0.0014	0.0005	-0.0003973	Yes	0.0014	0.0004	-0.0003558	Yes	0.0012	0.0002	-0.0004045	Yes	0.0001	<0.0001	guanylate kinase [EC:2.7.4.8]
K09812	0.0008595	0.000375	0.0008642	0.0006743	0.0005503	0.000824	0.0004845	Yes	<0.0001	<0.0001	-0.0004892	Yes	<0.0001	<0.0001	-0.0002993	No	0.0738	0.0197	-0.0001753	No	0.2621	0.2272	-0.000449	Yes	<0.0001	<0.0001	cell division transport system ATP-binding protein
K09811	0.0008675	0.000375	0.0008575	0.0006772	0.0005512	0.0008188	0.0004925	Yes	<0.0001	<0.0001	-0.0004825	Yes	<0.0001	<0.0001	-0.0003022	No	0.0716	0.0191	-0.0001762	No	0.2604	0.2257	-0.0004438	Yes	<0.0001	<0.0001	cell division transport system permease protein
K02224	0.0006725	0.0002423	0.0009422	0.0008392	0.0004832	0.0009662	0.0004302	Yes	0.0335	0.0071	-0.0006998	Yes	<0.0001	<0.0001	-0.0005968	Yes	0.0335	0.0089	-0.0002408	No	0.1741	0.1045	-0.0007238	Yes	0.0234	0.0031	cobyrinic acid a,c-diamide synthase [EC:6.3.5.9 6.3.1.-];cobyrinic acid a,c-diamide synthase [EC:6.3.5.9 6.3.5.11]
K02434	0.0007153	0.0001229	0.000825	0.0009027	0.0008238	0.0007533	0.0005924	Yes	0.0015	0.0005	-0.0007021	Yes	<0.0001	<0.0001	-0.0007798	Yes	<0.0001	<0.0001	-0.0007009	Yes	0.0001	<0.0001	-0.0006304	Yes	0.0015	0.0004	aspartyl-tRNA(Asn)/glutamyl-tRNA (Gln) amidotransferase subunit B [EC:6.3.5.6 6.3.5.7]
K00981	0.0007143	0.0004302	0.0006197	0.0007885	0.000872	0.0007133	0.0002842	Yes	0.006	0.0013	-0.0001895	Yes	0.0005	<0.0001	-0.0003583	Yes	0.0099	0.0033	-0.0004418	Yes	0.0028	0.0004	-0.0002832	Yes	0.006	0.0016	phosphatidate cytidylyltransferase [EC:2.7.7.41]
K01515	0.000815	0.0003698	0.00101	0.000688	0.0004548	0.0008007	0.0004452	No	0.0733	0.0147	-0.0006397	Yes	0.0018	0.0001	-0.0003182	No	0.1184	0.0456	-8.5e-05	No	0.5576	0.4832	-0.0004308	No	0.0733	0.0195	ADP-ribose pyrophosphatase [EC:3.6.1.13]
K02356	0.000709	0.0007068	0.0006192	0.0006827	0.0007155	0.0007013	2.167e-06	No	0.9701	0.9701	8.767e-05	No	0.0509	0.0068	2.417e-05	No	0.8594	0.401	-8.667e-06	No	0.9701	0.7023	5.5e-06	No	0.9701	0.9094	elongation factor P;elongation factor EF-P
K07107	0.000893	0.0005707	0.0006048	0.0005848	0.0007727	0.0006995	0.0003223	No	0.2995	0.0895	-3.417e-05	No	0.7144	0.4915	-1.417e-05	No	0.8872	0.8872	-0.000202	Yes	0.0339	0.0023	-0.0001288	No	0.7144	0.4473	acyl-CoA thioester hydrolase [EC:3.1.2.-]
K00937	0.0006915	0.000377	0.000683	0.0008363	0.0007133	0.000812	0.0003145	Yes	0.0012	0.0001	-0.000306	Yes	0.0015	0.0004	-0.0004593	Yes	0.0021	0.0007	-0.0003363	Yes	0.0012	0.0002	-0.000435	Yes	0.0015	0.0003	polyphosphate kinase [EC:2.7.4.1]
K01808	0.0007682	0.0004273	0.0006688	0.0007903	0.0006973	0.0007605	0.0003408	Yes	0.0001	<0.0001	-0.0002415	Yes	0.0004	0.0001	-0.000363	Yes	0.001	0.0003	-0.00027	Yes	0.0003	<0.0001	-0.0003332	Yes	0.0001	<0.0001	ribose 5-phosphate isomerase B [EC:5.3.1.6]
K00826	0.0007197	0.0004878	0.000636	0.0007117	0.0008732	0.0006727	0.0002318	Yes	0.0118	0.0024	-0.0001482	Yes	0.001	<0.0001	-0.0002238	No	0.126	0.0588	-0.0003853	Yes	0.0115	0.0015	-0.0001848	No	0.1091	0.0364	branched-chain amino acid aminotransferase [EC:2.6.1.42]
K10117	0.0009193	4.966e-06	0.001191	0.0007	0.0004074	0.0008715	0.0009144	Yes	0.0126	0.003	-0.001186	Yes	0.0019	0.0001	-0.000695	Yes	0.0216	0.0072	-0.0004025	No	0.0844	0.0394	-0.0008666	Yes	0.0126	0.0034	multiple sugar transport system substrate-binding protein
K01647	0.0006908	0.0004748	0.0006392	0.0008218	0.000707	0.000759	0.000216	Yes	0.0089	0.0023	-0.0001643	Yes	0.0022	0.0003	-0.000347	Yes	0.0195	0.0065	-0.0002322	Yes	0.0022	0.0002	-0.0002842	Yes	0.0089	0.0024	citrate synthase [EC:2.3.3.1]
K00705	0.0007043	0.00035	0.0006298	0.0008235	0.0008682	0.0007142	0.0003543	Yes	0.0002	<0.0001	-0.0002798	Yes	<0.0001	<0.0001	-0.0004735	Yes	0.0019	0.0006	-0.0005182	Yes	0.0005	0.0001	-0.0003642	Yes	0.0005	0.0001	4-alpha-glucanotransferase [EC:2.4.1.25]
K02757	0.0005418	0.0004448	0.0008457	0.0008648	0.0005453	0.0008458	9.7e-05	No	0.5926	0.3951	-0.0004008	No	0.4076	0.0328	-0.00042	No	0.4076	0.1209	-0.0001005	No	0.6581	0.4826	-0.000401	No	0.4076	0.0667	PTS system, beta-glucosides-specific IIC component
K03070	0.000718	0.0003887	0.0006192	0.0007873	0.0008667	0.0007068	0.0003293	Yes	0.0028	0.0007	-0.0002305	Yes	<0.0001	<0.0001	-0.0003987	Yes	0.005	0.0017	-0.000478	Yes	0.0015	0.0002	-0.0003182	Yes	0.0028	0.0006	preprotein translocase subunit SecA
K01465	0.0007307	0.0005847	0.0006423	0.0006922	0.0007107	0.0007175	0.000146	No	0.0666	0.0178	-5.767e-05	No	0.1171	0.0469	-0.0001075	Yes	0.0118	0.0016	-0.000126	Yes	0.0096	0.0006	-0.0001328	No	0.0629	0.0126	dihydroorotase [EC:3.5.2.3]
K03630	0.0007075	0.0004735	0.0006623	0.0007302	0.0006878	0.000805	0.000234	Yes	0.0071	0.0024	-0.0001888	Yes	0.0001	<0.0001	-0.0002567	Yes	0.0039	0.001	-0.0002143	Yes	<0.0001	<0.0001	-0.0003315	Yes	0.001	0.0002	DNA repair protein RadC
K00262	0.0009197	0.0003888	0.0006903	0.00064	0.0006175	0.0008065	0.0005308	No	0.0618	0.0126	-0.0003015	Yes	0.0026	0.0002	-0.0002512	No	0.0618	0.0147	-0.0002287	No	0.3267	0.1612	-0.0004177	No	0.0618	0.0165	glutamate dehydrogenase (NADP+) [EC:1.4.1.4]
K00873	0.0006983	0.0006847	0.0006155	0.00067	0.000695	0.0006947	1.367e-05	No	0.9941	0.7987	6.917e-05	No	0.1046	0.014	1.467e-05	No	0.9134	0.5564	-1.033e-05	No	0.9134	0.5882	-1e-05	No	0.9941	0.8322	pyruvate kinase [EC:2.7.1.40]
K01588	0.0007045	0.000388	0.0006167	0.0007802	0.000861	0.0007063	0.0003165	Yes	0.0024	0.0006	-0.0002287	Yes	<0.0001	<0.0001	-0.0003922	Yes	0.0055	0.0018	-0.000473	Yes	0.002	0.0003	-0.0003183	Yes	0.0024	0.0006	5-(carboxyamino)imidazole ribonucleotide mutase [EC:5.4.99.18]
K02601	0.0007422	0.0004667	0.0006497	0.0007145	0.0007422	0.0007372	0.0002755	Yes	0.0178	0.0046	-0.000183	Yes	0.0484	0.0194	-0.0002478	Yes	0.0178	0.0048	-0.0002755	Yes	0.0178	0.0026	-0.0002705	Yes	0.0178	0.0046	transcriptional antiterminator NusG
K02909	0.0006982	0.000657	0.0006173	0.0006812	0.0007033	0.0006947	4.117e-05	No	0.6742	0.4441	3.967e-05	No	0.2695	0.065	-2.417e-05	No	0.5938	0.2771	-4.633e-05	No	0.2695	0.0719	-3.767e-05	No	0.6742	0.3709	large subunit ribosomal protein L31
K00133	0.000697	0.0006678	0.000617	0.0006765	0.0006938	0.0006957	2.917e-05	No	0.8857	0.5822	5.083e-05	No	0.1738	0.0276	-8.667e-06	No	0.8857	0.6601	-2.6e-05	No	0.4358	0.171	-2.783e-05	No	0.8857	0.5	aspartate-semialdehyde dehydrogenase [EC:1.2.1.11]
K03152	0.0008485	0.0003922	0.0008378	0.0006482	0.0005107	0.0008038	0.0004563	Yes	<0.0001	<0.0001	-0.0004457	Yes	<0.0001	<0.0001	-0.000256	No	0.0902	0.0338	-0.0001185	No	0.396	0.3639	-0.0004117	Yes	0.0001	<0.0001	4-methyl-5(b-hydroxyethyl)-thiazole monophosphate biosynthesis
K01223	0.0004422	0.001453	0.0005462	0.0005263	0.0005098	0.000559	-0.001011	Yes	<0.0001	<0.0001	0.000907	Yes	<0.0001	<0.0001	0.0009268	Yes	0.002	0.0007	0.0009433	Yes	<0.0001	<0.0001	0.0008942	Yes	<0.0001	<0.0001	6-phospho-beta-glucosidase [EC:3.2.1.86]
K00012	0.0007947	0.0003878	0.0007437	0.0006687	0.0006833	0.0007555	0.0004068	Yes	<0.0001	<0.0001	-0.0003558	Yes	0.0002	<0.0001	-0.0002808	Yes	<0.0001	<0.0001	-0.0002955	Yes	0.0001	<0.0001	-0.0003677	Yes	0.0002	<0.0001	UDPglucose 6-dehydrogenase [EC:1.1.1.22]
K00788	0.0007205	0.0003615	0.000679	0.0007572	0.0006873	0.0008248	0.000359	Yes	0.0003	0.0001	-0.0003175	Yes	<0.0001	<0.0001	-0.0003957	Yes	0.0002	<0.0001	-0.0003258	Yes	<0.0001	<0.0001	-0.0004633	Yes	<0.0001	<0.0001	thiamine-phosphate pyrophosphorylase [EC:2.5.1.3]
K00336	0.0006627	0.0003567	0.0008153	0.0007773	0.0005795	0.0008313	0.000306	No	0.0624	0.025	-0.0004587	Yes	0.0006	<0.0001	-0.0004207	Yes	0.0449	0.015	-0.0002228	Yes	0.0005	<0.0001	-0.0004747	Yes	0.0395	0.0105	NADH-quinone oxidoreductase subunit G [EC:1.6.5.3];NADH dehydrogenase I subunit G [EC:1.6.5.3]
K02038	0.0006887	0.0003915	0.0006118	0.0007778	0.0008625	0.0006862	0.0002972	Yes	0.002	0.0005	-0.0002203	Yes	<0.0001	<0.0001	-0.0003863	Yes	0.0061	0.002	-0.000471	Yes	0.0012	0.0002	-0.0002947	Yes	0.0012	0.0002	phosphate transport system permease protein
K02358	0.0007065	0.0005857	0.0006265	0.0006818	0.0007075	0.0007027	0.0001208	No	0.188	0.0627	-4.083e-05	No	0.3181	0.1754	-9.617e-05	Yes	0.0207	0.0028	-0.0001218	Yes	0.0096	0.0006	-0.000117	No	0.1069	0.0285	elongation factor EF-Tu [EC:3.6.5.3];elongation factor Tu
K06217	0.0006858	0.0006568	0.0006123	0.0006703	0.00069	0.0006895	2.9e-05	No	0.8605	0.5737	4.45e-05	No	0.2366	0.0473	-1.35e-05	No	0.8458	0.5075	-3.317e-05	No	0.2905	0.0775	-3.267e-05	No	0.8281	0.4417	phosphate starvation-inducible protein PhoH and related proteins
K00648	0.0006965	0.000523	0.0006433	0.0006918	0.0007042	0.0007463	0.0001735	No	0.0506	0.0135	-0.0001203	No	0.0842	0.0281	-0.0001688	Yes	0.0122	0.0016	-0.0001812	Yes	0.0122	0.0016	-0.0002233	No	0.0506	0.0127	3-oxoacyl-[acyl-carrier-protein] synthase III [EC:2.3.1.180]
K02115	0.0007277	0.0003785	0.000656	0.0007438	0.0006953	0.0008022	0.0003492	Yes	0.0011	0.0004	-0.0002775	Yes	<0.0001	<0.0001	-0.0003653	Yes	0.0011	0.0003	-0.0003168	Yes	0.0003	<0.0001	-0.0004237	Yes	0.0003	<0.0001	F-type H+-transporting ATPase subunit gamma [EC:3.6.3.14]
K02037	0.0006865	0.00039	0.0006075	0.0007713	0.0008642	0.0006823	0.0002965	Yes	0.0025	0.0007	-0.0002175	Yes	<0.0001	<0.0001	-0.0003813	Yes	0.0072	0.0024	-0.0004742	Yes	0.0016	0.0002	-0.0002923	Yes	0.0016	0.0003	phosphate transport system permease protein
K02112	0.0007277	0.000377	0.000656	0.0007438	0.0006953	0.0008022	0.0003507	Yes	0.001	0.0003	-0.000279	Yes	<0.0001	<0.0001	-0.0003668	Yes	0.001	0.0003	-0.0003183	Yes	0.0002	<0.0001	-0.0004252	Yes	0.0003	<0.0001	F-type H+-transporting ATPase subunit beta [EC:3.6.3.14]
K02114	0.0007273	0.0003785	0.0006557	0.0007435	0.0006943	0.0008017	0.0003488	Yes	0.0011	0.0004	-0.0002772	Yes	<0.0001	<0.0001	-0.000365	Yes	0.0011	0.0003	-0.0003158	Yes	0.0003	<0.0001	-0.0004232	Yes	0.0003	<0.0001	F-type H+-transporting ATPase subunit epsilon [EC:3.6.3.14]
K00018	0.0008488	4.997e-05	0.00085	0.0007648	0.0006623	0.0008198	0.0007989	Yes	<0.0001	<0.0001	-0.0008	Yes	<0.0001	<0.0001	-0.0007149	Yes	<0.0001	<0.0001	-0.0006124	Yes	0.0002	<0.0001	-0.0007699	Yes	<0.0001	<0.0001	glycerate dehydrogenase [EC:1.1.1.29]
K01939	0.0007163	0.0003793	0.0006633	0.00074	0.000692	0.0008043	0.000337	Yes	0.0013	0.0004	-0.000284	Yes	<0.0001	<0.0001	-0.0003607	Yes	0.0007	0.0002	-0.0003127	Yes	0.0001	<0.0001	-0.000425	Yes	0.0001	<0.0001	adenylosuccinate synthase [EC:6.3.4.4]
K02110	0.0007265	0.0003785	0.0006528	0.0007412	0.000693	0.0008005	0.000348	Yes	0.001	0.0003	-0.0002743	Yes	<0.0001	<0.0001	-0.0003627	Yes	0.001	0.0003	-0.0003145	Yes	0.0002	<0.0001	-0.000422	Yes	0.0003	<0.0001	F-type H+-transporting ATPase subunit c [EC:3.6.3.14]
K02039	0.0006857	0.0003852	0.000609	0.000773	0.0008517	0.0006852	0.0003005	Yes	0.0019	0.0005	-0.0002238	Yes	<0.0001	<0.0001	-0.0003878	Yes	0.0058	0.0019	-0.0004665	Yes	0.0018	0.0004	-0.0003	Yes	0.0013	0.0002	phosphate transport system protein
K05808	0.0006838	0.0003812	0.0006115	0.00076	0.0008373	0.000698	0.0003027	Yes	0.0026	0.0004	-0.0002303	Yes	0.0001	<0.0001	-0.0003788	Yes	0.0058	0.0019	-0.0004562	Yes	0.0026	0.0007	-0.0003168	Yes	0.0026	0.0006	putative sigma-54 modulation protein
K01193	0.0006063	0.0006702	0.0008247	0.0006783	0.0004365	0.000756	-6.383e-05	No	0.753	0.5764	-0.0001545	Yes	0.0442	0.0037	-8.167e-06	No	0.9606	0.9606	0.0002337	No	0.2297	0.0469	-8.583e-05	No	0.753	0.514	beta-fructofuranosidase [EC:3.2.1.26]
K01192	0.001046	3.674e-05	0.001105	0.000581	0.0004525	0.000739	0.001009	Yes	<0.0001	<0.0001	-0.001069	Yes	0.0011	0.0002	-0.0005443	Yes	0.0189	0.0057	-0.0004158	Yes	0.0483	0.0354	-0.0007023	Yes	0.0008	0.0001	beta-mannosidase [EC:3.2.1.25]
K00287	0.0006852	0.0004242	0.0005918	0.0007528	0.0008352	0.000669	0.000261	Yes	0.0083	0.0017	-0.0001677	Yes	0.001	<0.0001	-0.0003287	Yes	0.0164	0.0055	-0.000411	Yes	0.0083	0.0012	-0.0002448	Yes	0.0147	0.0039	dihydrofolate reductase [EC:1.5.1.3]
K01867	0.0006965	0.0005758	0.000617	0.0006762	0.0006902	0.0006957	0.0001207	No	0.1461	0.0584	-4.117e-05	No	0.2244	0.1197	-0.0001003	Yes	0.0179	0.0024	-0.0001143	Yes	0.0118	0.0008	-0.0001198	No	0.0897	0.0239	tryptophanyl-tRNA synthetase [EC:6.1.1.2]
K03183	0.0006868	0.0006657	0.000438	0.0006163	0.0009555	0.0005865	2.117e-05	No	0.9124	0.9124	0.0002277	No	0.3286	0.0876	4.933e-05	No	0.877	0.7212	-0.0002898	Yes	0.0444	0.0059	7.917e-05	No	0.877	0.7364	ubiquinone/menaquinone biosynthesis methyltransferase [EC:2.1.1.163 2.1.1.-];ubiquinone/menaquinone biosynthesis methyltransferase [EC:2.1.1.-]
K01812	0.0007977	0.0002998	0.0008435	0.0006577	0.0006718	0.0006687	0.0004978	Yes	<0.0001	<0.0001	-0.0005437	Yes	<0.0001	<0.0001	-0.0003578	Yes	0.0045	0.0015	-0.000372	Yes	0.0026	0.0005	-0.0003688	Yes	0.0045	0.0013	glucuronate isomerase [EC:5.3.1.12]
K09955	0.0009033	0.0003278	0.0009568	0.0005892	0.0004711	0.0006905	0.0005755	Yes	0.0009	0.0001	-0.000629	Yes	0.0004	<0.0001	-0.0002613	No	0.1119	0.0746	-0.0001433	No	0.3761	0.3028	-0.0003627	Yes	0.0088	0.0018	hypothetical protein
K01681	0.0006962	0.00053	0.0006282	0.0006797	0.0006985	0.0007033	0.0001662	Yes	0.0191	0.0051	-9.817e-05	No	0.0535	0.0178	-0.0001497	Yes	0.0122	0.0016	-0.0001685	Yes	0.0122	0.0008	-0.0001733	Yes	0.0191	0.0042	aconitate hydratase 1 [EC:4.2.1.3]
K00784	0.0008315	0.000358	0.0008292	0.0006288	0.0004908	0.0007857	0.0004735	Yes	<0.0001	<0.0001	-0.0004712	Yes	<0.0001	<0.0001	-0.0002708	No	0.077	0.0287	-0.0001328	No	0.3444	0.2985	-0.0004277	Yes	<0.0001	<0.0001	ribonuclease Z [EC:3.1.26.11]
K01803	0.0007232	0.0005203	0.0006225	0.000679	0.0006822	0.0006953	0.0002028	Yes	0.0127	0.0034	-0.0001022	Yes	0.0052	0.001	-0.0001587	Yes	0.0246	0.0082	-0.0001618	Yes	0.0008	<0.0001	-0.000175	Yes	0.0035	0.0005	triosephosphate isomerase (TIM) [EC:5.3.1.1]
K01999	0.000504	0.001012	0.000523	0.0005853	0.0007858	0.000492	-0.0005083	Yes	0.0027	0.0004	0.0004893	Yes	0.0027	0.0004	0.000427	Yes	0.022	0.0059	0.0002265	No	0.311	0.1659	0.0005203	Yes	0.0052	0.001	branched-chain amino acid transport system substrate-binding protein
K12267	0.001023	3.868e-05	0.0007933	0.0005893	0.0007545	0.0006963	0.0009838	Yes	0.0013	0.0003	-0.0007547	Yes	<0.0001	<0.0001	-0.0005507	Yes	0.0014	0.0004	-0.0007158	Yes	0.0013	0.0002	-0.0006577	Yes	0.0135	0.0045	peptide methionine sulfoxide reductase msrA/msrB [EC:1.8.4.11 1.8.4.12]
K03436	0.0008162	0.000252	0.0009878	0.0006578	0.0003935	0.0007748	0.0005642	Yes	0.0329	0.0066	-0.0007358	Yes	0.0006	<0.0001	-0.0004058	No	0.1093	0.0437	-0.0001415	No	0.3582	0.2649	-0.0005228	Yes	0.0402	0.0107	DeoR family transcriptional regulator, fructose operon transcriptional repressor
K01409	0.0007395	0.0003855	0.000646	0.0006983	0.0006875	0.0007205	0.000354	Yes	0.0021	0.0007	-0.0002605	Yes	<0.0001	<0.0001	-0.0003128	Yes	<0.0001	<0.0001	-0.000302	Yes	<0.0001	<0.0001	-0.000335	Yes	<0.0001	<0.0001	O-sialoglycoprotein endopeptidase [EC:3.4.24.57]
K03763	0.0008483	5.088e-05	0.001047	0.0006928	0.0004196	0.0008147	0.0007975	Yes	0.0109	0.0018	-0.000996	Yes	0.0003	<0.0001	-0.000642	Yes	0.0136	0.0045	-0.0003687	No	0.0872	0.0349	-0.0007638	Yes	0.0109	0.0028	DNA polymerase III subunit alpha, Gram-positive type [EC:2.7.7.7]
K00791	0.0007103	0.0004047	0.0006308	0.0006883	0.0006945	0.0007297	0.0003057	Yes	0.0028	0.0009	-0.0002262	Yes	0.0027	0.0005	-0.0002837	Yes	0.0009	0.0001	-0.0002898	Yes	0.0009	<0.0001	-0.000325	Yes	0.0028	0.0008	tRNA dimethylallyltransferase [EC:2.5.1.75]
K00111	0.0006515	0.0006337	0.0006045	0.0006533	0.0006487	0.0006617	1.783e-05	No	0.9662	0.7414	2.917e-05	No	0.9662	0.4902	-1.967e-05	No	0.9662	0.6565	-1.5e-05	No	0.9662	0.7491	-2.8e-05	No	0.9662	0.5369	glycerol-3-phosphate dehydrogenase [EC:1.1.5.3]
K00991	0.0007325	0.0003868	0.0006462	0.0006863	0.0006912	0.0007105	0.0003457	Yes	0.0003	<0.0001	-0.0002593	Yes	0.0003	<0.0001	-0.0002995	Yes	0.0002	<0.0001	-0.0003043	Yes	0.0002	<0.0001	-0.0003237	Yes	0.0004	0.0001	2-C-methyl-D-erythritol 4-phosphate cytidylyltransferase [EC:2.7.7.60]
K01928	0.0007185	0.000424	0.0006247	0.0006775	0.0006995	0.0007057	0.0002945	Yes	0.0039	0.0013	-0.0002007	Yes	0.0016	0.0004	-0.0002535	Yes	0.0006	<0.0001	-0.0002755	Yes	0.0006	<0.0001	-0.0002817	Yes	0.0016	0.0004	UDP-N-acetylmuramoylalanyl-D-glutamate--2,6-diaminopimelate ligase [EC:6.3.2.13]
K01925	0.0007087	0.0003802	0.0006335	0.0007253	0.0006813	0.0007142	0.0003285	Yes	0.0013	0.0004	-0.0002533	Yes	<0.0001	<0.0001	-0.0003452	Yes	0.0014	0.0005	-0.0003012	Yes	<0.0001	<0.0001	-0.000334	Yes	0.0003	<0.0001	UDP-N-acetylmuramoylalanine--D-glutamate ligase [EC:6.3.2.9]
K01937	0.0006962	0.0004813	0.000616	0.0006743	0.0006787	0.0006933	0.0002148	Yes	0.0174	0.0058	-0.0001347	Yes	0.0008	0.0002	-0.000193	Yes	0.0001	<0.0001	-0.0001973	Yes	0.0002	<0.0001	-0.000212	Yes	0.0064	0.0017	CTP synthase [EC:6.3.4.2]
K01356	0.0006423	0.0003088	0.0007865	0.0007797	0.0005703	0.0007423	0.0003335	Yes	0.0339	0.0124	-0.0004777	Yes	0.0003	<0.0001	-0.0004708	Yes	0.0101	0.0027	-0.0002615	Yes	0.0024	0.0003	-0.0004335	Yes	0.0339	0.0136	repressor LexA [EC:3.4.21.88]
K01572	0.0008448	0.0002628	0.000832	0.0006533	0.000507	0.000725	0.000582	Yes	<0.0001	<0.0001	-0.0005692	Yes	0.0001	<0.0001	-0.0003905	Yes	0.0183	0.0049	-0.0002442	No	0.1421	0.1042	-0.0004622	Yes	<0.0001	<0.0001	oxaloacetate decarboxylase, beta subunit [EC:4.1.1.3]
K00661	0.000822	0.0002772	0.0007458	0.000607	0.0006513	0.0007193	0.0005448	Yes	0.0002	<0.0001	-0.0004687	Yes	0.0002	<0.0001	-0.0003298	Yes	0.0011	0.0004	-0.0003742	Yes	0.0005	0.0001	-0.0004422	Yes	0.0002	<0.0001	maltose O-acetyltransferase [EC:2.3.1.79]
K01923	0.0008383	0.000373	0.0007595	0.0006125	0.0004927	0.0007417	0.0004653	Yes	<0.0001	<0.0001	-0.0003865	Yes	0.002	0.0004	-0.0002395	No	0.0682	0.0273	-0.0001197	No	0.3874	0.3357	-0.0003687	Yes	<0.0001	<0.0001	phosphoribosylaminoimidazole-succinocarboxamide synthase [EC:6.3.2.6]
K00817	0.000693	0.0004142	0.000618	0.0006918	0.0006908	0.0007068	0.0002788	Yes	0.0039	0.0013	-0.0002038	Yes	0.0001	<0.0001	-0.0002777	Yes	<0.0001	<0.0001	-0.0002767	Yes	<0.0001	<0.0001	-0.0002927	Yes	0.0017	0.0005	histidinol-phosphate aminotransferase [EC:2.6.1.9]
K04068	0.0007172	0.0004068	0.0007258	0.0006387	0.0005418	0.0007767	0.0003103	Yes	0.0043	0.0006	-0.000319	Yes	0.0098	0.002	-0.0002318	No	0.1304	0.0348	-0.000135	No	0.4751	0.3167	-0.0003698	Yes	0.0018	0.0001	anaerobic ribonucleoside-triphosphate reductase activating protein [EC:1.97.1.4]
K03524	0.000691	0.0003853	0.000633	0.0006933	0.0006862	0.000718	0.0003057	Yes	0.0021	0.0007	-0.0002477	Yes	<0.0001	<0.0001	-0.000308	Yes	<0.0001	<0.0001	-0.0003008	Yes	<0.0001	<0.0001	-0.0003327	Yes	0.0001	<0.0001	BirA family transcriptional regulator, biotin operon repressor / biotin-[acetyl-CoA-carboxylase] ligase [EC:6.3.4.15]
K01756	0.0007093	0.0004038	0.0006233	0.0006842	0.0006803	0.0007027	0.0003055	Yes	0.002	0.0007	-0.0002195	Yes	<0.0001	<0.0001	-0.0002803	Yes	<0.0001	<0.0001	-0.0002765	Yes	<0.0001	<0.0001	-0.0002988	Yes	0.0008	0.0002	adenylosuccinate lyase [EC:4.3.2.2]
K03469	0.0006858	0.0004013	0.0006053	0.0007067	0.0006665	0.0007375	0.0002845	Yes	0.0041	0.0008	-0.000204	Yes	0.0002	<0.0001	-0.0003053	Yes	0.0497	0.0166	-0.0002652	Yes	0.0002	<0.0001	-0.0003362	Yes	0.0104	0.0028	ribonuclease HI [EC:3.1.26.4]
K00604	0.0007033	0.0003812	0.0006287	0.000689	0.0006862	0.0007133	0.0003222	Yes	0.002	0.0007	-0.0002475	Yes	<0.0001	<0.0001	-0.0003078	Yes	<0.0001	<0.0001	-0.000305	Yes	<0.0001	<0.0001	-0.0003322	Yes	0.0002	<0.0001	methionyl-tRNA formyltransferase [EC:2.1.2.9]
K00013	0.0006887	0.0004632	0.0006162	0.0006742	0.0006748	0.0006808	0.0002255	Yes	0.0109	0.0036	-0.000153	Yes	0.0008	0.0002	-0.000211	Yes	0.0002	<0.0001	-0.0002117	Yes	0.0003	<0.0001	-0.0002177	Yes	0.0008	0.0002	histidinol dehydrogenase [EC:1.1.1.23]
K03427	0.000721	0.0007007	0.0003848	0.0005877	0.0007613	0.0006403	2.033e-05	No	0.9237	0.9237	0.0003158	Yes	0.0288	0.0038	0.000113	No	0.7485	0.3493	-6.067e-05	No	0.8038	0.4287	6.033e-05	No	0.9048	0.7494	type I restriction enzyme M protein [EC:2.1.1.72]
K01733	0.0007043	0.0003837	0.0006332	0.0006887	0.0006878	0.0006968	0.0003207	Yes	0.0017	0.0006	-0.0002495	Yes	<0.0001	<0.0001	-0.000305	Yes	<0.0001	<0.0001	-0.0003042	Yes	<0.0001	<0.0001	-0.0003132	Yes	<0.0001	<0.0001	threonine synthase [EC:4.2.3.1]
K02313	0.0006992	0.0003803	0.0006285	0.000685	0.000685	0.0007113	0.0003188	Yes	0.002	0.0007	-0.0002482	Yes	<0.0001	<0.0001	-0.0003047	Yes	<0.0001	<0.0001	-0.0003047	Yes	<0.0001	<0.0001	-0.000331	Yes	0.0002	<0.0001	chromosomal replication initiator protein
K01619	0.0007262	0.000521	0.0006002	0.0006628	0.0006785	0.0005992	0.0002052	Yes	0.0206	0.0027	-7.917e-05	No	0.1117	0.0447	-0.0001418	Yes	0.0442	0.0088	-0.0001575	Yes	0.0088	0.0006	-7.817e-05	No	0.3971	0.2912	deoxyribose-phosphate aldolase [EC:4.1.2.4]
K01270	0.0008883	0.0003678	0.0006748	0.0005322	0.0005812	0.0007432	0.0005205	No	0.0954	0.0127	-0.000307	Yes	0.0039	0.0003	-0.0001643	No	0.3134	0.1095	-0.0002133	No	0.3134	0.1463	-0.0003753	No	0.1953	0.0391	aminoacylhistidine dipeptidase [EC:3.4.13.3];dipeptidase D [EC:3.4.13.-]
K03559	0.0003997	0.0004882	0.0001381	0.0008822	0.001584	0.0002925	-8.843e-05	No	0.5222	0.4873	0.0003501	Yes	0.0011	<0.0001	-0.000394	No	0.5201	0.4508	-0.001096	No	0.2308	0.0923	0.0001957	No	0.4841	0.2904	biopolymer transport protein ExbD
K07058	0.0006407	0.0005965	0.000591	0.0006422	0.0006467	0.0006637	4.417e-05	No	0.6331	0.3376	5.5e-06	No	0.953	0.7981	-4.567e-05	No	0.1933	0.0516	-5.017e-05	No	0.1661	0.0179	-6.717e-05	No	0.3731	0.1493	membrane protein
K03628	0.0006448	0.0003418	0.0005742	0.0007395	0.0008153	0.0006648	0.000303	Yes	0.0018	0.0002	-0.0002323	Yes	<0.0001	<0.0001	-0.0003977	Yes	0.0069	0.0023	-0.0004735	Yes	0.0023	0.0005	-0.000323	Yes	0.0032	0.0008	transcription termination factor Rho
K01876	0.000705	0.0003788	0.0006228	0.0006892	0.0006758	0.0007037	0.0003262	Yes	0.0017	0.0006	-0.000244	Yes	<0.0001	<0.0001	-0.0003103	Yes	<0.0001	<0.0001	-0.000297	Yes	<0.0001	<0.0001	-0.0003248	Yes	0.0002	<0.0001	aspartyl-tRNA synthetase [EC:6.1.1.12]
K09013	0.000798	0.0003742	0.0007012	0.000627	0.0006477	0.0006187	0.0004238	Yes	<0.0001	<0.0001	-0.000327	Yes	0.0026	0.0007	-0.0002528	Yes	<0.0001	<0.0001	-0.0002735	Yes	0.0003	<0.0001	-0.0002445	Yes	0.0057	0.0023	Fe-S cluster assembly ATP-binding protein
K01929	0.000697	0.0003878	0.0006177	0.0006785	0.0006778	0.0007007	0.0003092	Yes	0.0023	0.0008	-0.0002298	Yes	<0.0001	<0.0001	-0.0002907	Yes	<0.0001	<0.0001	-0.00029	Yes	<0.0001	<0.0001	-0.0003128	Yes	0.0006	0.0002	UDP-N-acetylmuramoylalanyl-D-glutamyl-2,6-diaminopimelate--D-alanyl- D-alanine ligase [EC:6.3.2.10];UDP-N-acetylmuramoylalanyl-D-glutamyl-2,6-diaminopimelate--D-alanyl-D-alanine ligase [EC:6.3.2.10]
K02337	0.0006953	0.0004203	0.0006097	0.0006688	0.0006738	0.0006883	0.000275	Yes	0.0051	0.0017	-0.0001893	Yes	<0.0001	<0.0001	-0.0002485	Yes	<0.0001	<0.0001	-0.0002535	Yes	<0.0001	<0.0001	-0.000268	Yes	0.0019	0.0005	DNA polymerase III subunit alpha [EC:2.7.7.7]
K01810	0.000702	0.0003798	0.0006208	0.0006773	0.0006765	0.0006982	0.0003222	Yes	0.0021	0.0007	-0.000241	Yes	<0.0001	<0.0001	-0.0002975	Yes	<0.0001	<0.0001	-0.0002967	Yes	<0.0001	<0.0001	-0.0003183	Yes	0.0004	<0.0001	glucose-6-phosphate isomerase [EC:5.3.1.9]
K00954	0.0007078	0.0003787	0.0006172	0.0006777	0.0006745	0.0006968	0.0003292	Yes	0.0019	0.0006	-0.0002385	Yes	<0.0001	<0.0001	-0.000299	Yes	<0.0001	<0.0001	-0.0002958	Yes	<0.0001	<0.0001	-0.0003182	Yes	0.0004	0.0001	pantetheine-phosphate adenylyltransferase [EC:2.7.7.3]
K01892	0.0007052	0.0003802	0.0006173	0.0006777	0.0006748	0.000697	0.000325	Yes	0.0019	0.0006	-0.0002372	Yes	<0.0001	<0.0001	-0.0002975	Yes	<0.0001	<0.0001	-0.0002947	Yes	<0.0001	<0.0001	-0.0003168	Yes	0.0004	0.0001	histidyl-tRNA synthetase [EC:6.1.1.21]
K01686	0.0008075	0.0003307	0.0008755	0.0005393	0.0005118	0.0006873	0.0004768	Yes	<0.0001	<0.0001	-0.0005448	Yes	<0.0001	<0.0001	-0.0002087	No	0.128	0.0768	-0.0001812	No	0.2573	0.2014	-0.0003567	Yes	0.0029	0.0006	mannonate dehydratase [EC:4.2.1.8]
K01591	0.0006975	0.0003803	0.0006158	0.0006797	0.000683	0.0006945	0.0003172	Yes	0.0024	0.0008	-0.0002355	Yes	<0.0001	<0.0001	-0.0002993	Yes	<0.0001	<0.0001	-0.0003027	Yes	<0.0001	<0.0001	-0.0003142	Yes	0.0005	0.0001	orotidine-5'-phosphate decarboxylase [EC:4.1.1.23]
K00806	0.000699	0.0003812	0.0006182	0.0006782	0.0006755	0.0006965	0.0003178	Yes	0.0022	0.0007	-0.000237	Yes	<0.0001	<0.0001	-0.000297	Yes	<0.0001	<0.0001	-0.0002943	Yes	<0.0001	<0.0001	-0.0003153	Yes	0.0004	0.0001	undecaprenyl pyrophosphate synthetase [EC:2.5.1.31];undecaprenyl diphosphate synthase [EC:2.5.1.31]
K14652	0.0007675	9.222e-05	0.0004283	0.0007842	0.0009055	0.00077	0.0006753	Yes	0.0373	0.0149	-0.0003361	Yes	0.0036	0.0007	-0.000692	Yes	0.0061	0.0016	-0.0008133	Yes	<0.0001	<0.0001	-0.0006778	Yes	0.0205	0.0068	3,4-dihydroxy 2-butanone 4-phosphate synthase / GTP cyclohydrolase II [EC:4.1.99.12 3.5.4.25]
K04079	0.000675	0.0004368	0.0006125	0.0006683	0.0006608	0.0006935	0.0002382	Yes	0.0103	0.0027	-0.0001757	Yes	0.0169	0.0056	-0.0002315	Yes	0.0073	0.0013	-0.000224	Yes	0.0073	0.0015	-0.0002567	Yes	0.0073	0.0011	molecular chaperone HtpG
K04077	0.000698	0.0003807	0.000617	0.0006777	0.0006753	0.0006965	0.0003173	Yes	0.0023	0.0008	-0.0002363	Yes	<0.0001	<0.0001	-0.000297	Yes	<0.0001	<0.0001	-0.0002947	Yes	<0.0001	<0.0001	-0.0003158	Yes	0.0005	0.0001	chaperonin GroEL
K02563	0.0006997	0.0003802	0.0006168	0.000676	0.0006737	0.0006953	0.0003195	Yes	0.0024	0.0008	-0.0002367	Yes	<0.0001	<0.0001	-0.0002958	Yes	<0.0001	<0.0001	-0.0002935	Yes	<0.0001	<0.0001	-0.0003152	Yes	0.0005	0.0001	UDP-N-acetylglucosamine--N-acetylmuramyl-(pentapeptide) pyrophosphoryl-undecaprenol N-acetylglucosamine transferase [EC:2.4.1.227]
K01866	0.0006973	0.0003817	0.0006167	0.000676	0.0006738	0.0006957	0.0003157	Yes	0.0024	0.0008	-0.000235	Yes	<0.0001	<0.0001	-0.0002943	Yes	<0.0001	<0.0001	-0.0002922	Yes	<0.0001	<0.0001	-0.000314	Yes	0.0005	0.0001	tyrosyl-tRNA synthetase [EC:6.1.1.1]
K03551	0.0006982	0.0003805	0.0006167	0.0006763	0.0006748	0.0006943	0.0003177	Yes	0.0024	0.0008	-0.0002362	Yes	<0.0001	<0.0001	-0.0002958	Yes	<0.0001	<0.0001	-0.0002943	Yes	<0.0001	<0.0001	-0.0003138	Yes	0.0005	0.0001	holliday junction DNA helicase RuvB;holliday junction DNA helicase RuvB [EC:3.6.4.12]
K02986	0.0006975	0.0003802	0.0006167	0.0006762	0.0006743	0.0006958	0.0003173	Yes	0.0023	0.0008	-0.0002365	Yes	<0.0001	<0.0001	-0.000296	Yes	<0.0001	<0.0001	-0.0002942	Yes	<0.0001	<0.0001	-0.0003157	Yes	0.0004	0.0001	small subunit ribosomal protein S4
K03177	0.000698	0.0003802	0.0006167	0.000676	0.0006737	0.0006952	0.0003178	Yes	0.0023	0.0008	-0.0002365	Yes	<0.0001	<0.0001	-0.0002958	Yes	<0.0001	<0.0001	-0.0002935	Yes	<0.0001	<0.0001	-0.000315	Yes	0.0005	0.0001	tRNA pseudouridine55 synthase [EC:5.4.99.25];tRNA pseudouridine synthase B [EC:5.4.99.12]
K02316	0.0006928	0.0003808	0.0006167	0.0006765	0.0006747	0.0006982	0.000312	Yes	0.0023	0.0008	-0.0002358	Yes	<0.0001	<0.0001	-0.0002957	Yes	<0.0001	<0.0001	-0.0002938	Yes	<0.0001	<0.0001	-0.0003173	Yes	0.0007	0.0002	DNA primase [EC:2.7.7.-]
K00939	0.0006962	0.0003795	0.000617	0.0006772	0.0006752	0.0006955	0.0003167	Yes	0.0024	0.0008	-0.0002375	Yes	<0.0001	<0.0001	-0.0002977	Yes	<0.0001	<0.0001	-0.0002957	Yes	<0.0001	<0.0001	-0.000316	Yes	0.0004	0.0001	adenylate kinase [EC:2.7.4.3]
K06187	0.0006975	0.0003802	0.0006168	0.000676	0.0006737	0.0006952	0.0003173	Yes	0.0023	0.0008	-0.0002367	Yes	<0.0001	<0.0001	-0.0002958	Yes	<0.0001	<0.0001	-0.0002935	Yes	<0.0001	<0.0001	-0.000315	Yes	0.0005	0.0001	recombination protein RecR
K02338	0.0006975	0.0003802	0.0006168	0.000676	0.0006737	0.0006953	0.0003173	Yes	0.0023	0.0008	-0.0002367	Yes	<0.0001	<0.0001	-0.0002958	Yes	<0.0001	<0.0001	-0.0002935	Yes	<0.0001	<0.0001	-0.0003152	Yes	0.0005	0.0001	DNA polymerase III subunit beta [EC:2.7.7.7]
K01889	0.0006972	0.0003802	0.0006167	0.000676	0.0006738	0.0006955	0.000317	Yes	0.0023	0.0008	-0.0002365	Yes	<0.0001	<0.0001	-0.0002958	Yes	<0.0001	<0.0001	-0.0002937	Yes	<0.0001	<0.0001	-0.0003153	Yes	0.0005	0.0001	phenylalanyl-tRNA synthetase alpha chain [EC:6.1.1.20]
K01883	0.0006972	0.0003802	0.0006167	0.000676	0.0006738	0.0006953	0.000317	Yes	0.0023	0.0008	-0.0002365	Yes	<0.0001	<0.0001	-0.0002958	Yes	<0.0001	<0.0001	-0.0002937	Yes	<0.0001	<0.0001	-0.0003152	Yes	0.0005	0.0001	cysteinyl-tRNA synthetase [EC:6.1.1.16]
K03979	0.0006973	0.0003802	0.0006168	0.000676	0.0006737	0.0006952	0.0003172	Yes	0.0023	0.0008	-0.0002367	Yes	<0.0001	<0.0001	-0.0002958	Yes	<0.0001	<0.0001	-0.0002935	Yes	<0.0001	<0.0001	-0.000315	Yes	0.0005	0.0001	GTP-binding protein
K09903	0.0006972	0.0003802	0.0006167	0.000676	0.0006737	0.0006957	0.000317	Yes	0.0023	0.0008	-0.0002365	Yes	<0.0001	<0.0001	-0.0002958	Yes	<0.0001	<0.0001	-0.0002935	Yes	<0.0001	<0.0001	-0.0003155	Yes	0.0005	0.0001	uridylate kinase [EC:2.7.4.22]
K02963	0.0006972	0.0003802	0.0006167	0.000676	0.0006737	0.0006957	0.000317	Yes	0.0023	0.0008	-0.0002365	Yes	<0.0001	<0.0001	-0.0002958	Yes	<0.0001	<0.0001	-0.0002935	Yes	<0.0001	<0.0001	-0.0003155	Yes	0.0005	0.0001	small subunit ribosomal protein S18
K02884	0.0006972	0.0003802	0.0006167	0.000676	0.0006737	0.0006955	0.000317	Yes	0.0023	0.0008	-0.0002365	Yes	<0.0001	<0.0001	-0.0002958	Yes	<0.0001	<0.0001	-0.0002935	Yes	<0.0001	<0.0001	-0.0003153	Yes	0.0005	0.0001	large subunit ribosomal protein L19
K02835	0.0006972	0.0003802	0.0006167	0.000676	0.0006737	0.0006955	0.000317	Yes	0.0023	0.0008	-0.0002365	Yes	<0.0001	<0.0001	-0.0002958	Yes	<0.0001	<0.0001	-0.0002935	Yes	<0.0001	<0.0001	-0.0003153	Yes	0.0005	0.0001	peptide chain release factor RF-1;peptide chain release factor 1
K02890	0.0006972	0.0003802	0.0006167	0.000676	0.0006737	0.0006955	0.000317	Yes	0.0023	0.0008	-0.0002365	Yes	<0.0001	<0.0001	-0.0002958	Yes	<0.0001	<0.0001	-0.0002935	Yes	<0.0001	<0.0001	-0.0003153	Yes	0.0005	0.0001	large subunit ribosomal protein L22
K02994	0.0006972	0.0003802	0.0006167	0.000676	0.0006737	0.0006955	0.000317	Yes	0.0023	0.0008	-0.0002365	Yes	<0.0001	<0.0001	-0.0002958	Yes	<0.0001	<0.0001	-0.0002935	Yes	<0.0001	<0.0001	-0.0003153	Yes	0.0005	0.0001	small subunit ribosomal protein S8
K02939	0.0006972	0.0003802	0.0006167	0.000676	0.0006737	0.0006955	0.000317	Yes	0.0023	0.0008	-0.0002365	Yes	<0.0001	<0.0001	-0.0002958	Yes	<0.0001	<0.0001	-0.0002935	Yes	<0.0001	<0.0001	-0.0003153	Yes	0.0005	0.0001	large subunit ribosomal protein L9
K02838	0.0006972	0.0003802	0.0006167	0.000676	0.0006737	0.0006955	0.000317	Yes	0.0023	0.0008	-0.0002365	Yes	<0.0001	<0.0001	-0.0002958	Yes	<0.0001	<0.0001	-0.0002935	Yes	<0.0001	<0.0001	-0.0003153	Yes	0.0005	0.0001	ribosome recycling factor
K01056	0.0006972	0.0003802	0.0006167	0.000676	0.0006737	0.0006955	0.000317	Yes	0.0023	0.0008	-0.0002365	Yes	<0.0001	<0.0001	-0.0002958	Yes	<0.0001	<0.0001	-0.0002935	Yes	<0.0001	<0.0001	-0.0003153	Yes	0.0005	0.0001	peptidyl-tRNA hydrolase, PTH1 family [EC:3.1.1.29]
K02886	0.0006972	0.0003802	0.0006167	0.000676	0.0006737	0.0006955	0.000317	Yes	0.0023	0.0008	-0.0002365	Yes	<0.0001	<0.0001	-0.0002958	Yes	<0.0001	<0.0001	-0.0002935	Yes	<0.0001	<0.0001	-0.0003153	Yes	0.0005	0.0001	large subunit ribosomal protein L2
K02892	0.0006972	0.0003802	0.0006167	0.000676	0.0006737	0.0006955	0.000317	Yes	0.0023	0.0008	-0.0002365	Yes	<0.0001	<0.0001	-0.0002958	Yes	<0.0001	<0.0001	-0.0002935	Yes	<0.0001	<0.0001	-0.0003153	Yes	0.0005	0.0001	large subunit ribosomal protein L23
K01870	0.0006972	0.0003802	0.0006167	0.000676	0.0006737	0.0006953	0.000317	Yes	0.0023	0.0008	-0.0002365	Yes	<0.0001	<0.0001	-0.0002958	Yes	<0.0001	<0.0001	-0.0002935	Yes	<0.0001	<0.0001	-0.0003152	Yes	0.0005	0.0001	isoleucyl-tRNA synthetase [EC:6.1.1.5]
K02867	0.0006972	0.0003802	0.0006167	0.000676	0.0006737	0.0006952	0.000317	Yes	0.0023	0.0008	-0.0002365	Yes	<0.0001	<0.0001	-0.0002958	Yes	<0.0001	<0.0001	-0.0002935	Yes	<0.0001	<0.0001	-0.000315	Yes	0.0005	0.0001	large subunit ribosomal protein L11
K01869	0.0006972	0.0003802	0.0006167	0.000676	0.0006737	0.0006952	0.000317	Yes	0.0023	0.0008	-0.0002365	Yes	<0.0001	<0.0001	-0.0002958	Yes	<0.0001	<0.0001	-0.0002935	Yes	<0.0001	<0.0001	-0.000315	Yes	0.0005	0.0001	leucyl-tRNA synthetase [EC:6.1.1.4]
K02881	0.0006972	0.0003802	0.0006167	0.000676	0.0006737	0.0006952	0.000317	Yes	0.0023	0.0008	-0.0002365	Yes	<0.0001	<0.0001	-0.0002958	Yes	<0.0001	<0.0001	-0.0002935	Yes	<0.0001	<0.0001	-0.000315	Yes	0.0005	0.0001	large subunit ribosomal protein L18
K03702	0.0006972	0.0003802	0.0006167	0.000676	0.0006737	0.0006952	0.000317	Yes	0.0023	0.0008	-0.0002365	Yes	<0.0001	<0.0001	-0.0002958	Yes	<0.0001	<0.0001	-0.0002935	Yes	<0.0001	<0.0001	-0.000315	Yes	0.0005	0.0001	excinuclease ABC subunit B
K02878	0.0006972	0.0003802	0.0006167	0.000676	0.0006737	0.0006952	0.000317	Yes	0.0023	0.0008	-0.0002365	Yes	<0.0001	<0.0001	-0.0002958	Yes	<0.0001	<0.0001	-0.0002935	Yes	<0.0001	<0.0001	-0.000315	Yes	0.0005	0.0001	large subunit ribosomal protein L16
K03664	0.0006972	0.0003802	0.0006167	0.000676	0.0006737	0.0006952	0.000317	Yes	0.0023	0.0008	-0.0002365	Yes	<0.0001	<0.0001	-0.0002958	Yes	<0.0001	<0.0001	-0.0002935	Yes	<0.0001	<0.0001	-0.000315	Yes	0.0005	0.0001	SsrA-binding protein
K03625	0.0006972	0.0003802	0.0006167	0.000676	0.0006737	0.0006952	0.000317	Yes	0.0023	0.0008	-0.0002365	Yes	<0.0001	<0.0001	-0.0002958	Yes	<0.0001	<0.0001	-0.0002935	Yes	<0.0001	<0.0001	-0.000315	Yes	0.0005	0.0001	N utilization substance protein B
K02357	0.0006972	0.0003802	0.0006167	0.000676	0.0006737	0.0006952	0.000317	Yes	0.0023	0.0008	-0.0002365	Yes	<0.0001	<0.0001	-0.0002958	Yes	<0.0001	<0.0001	-0.0002935	Yes	<0.0001	<0.0001	-0.000315	Yes	0.0005	0.0001	elongation factor EF-Ts;elongation factor Ts
K02906	0.000697	0.0003802	0.0006167	0.000676	0.0006735	0.0006955	0.0003168	Yes	0.0022	0.0007	-0.0002365	Yes	<0.0001	<0.0001	-0.0002958	Yes	<0.0001	<0.0001	-0.0002933	Yes	<0.0001	<0.0001	-0.0003153	Yes	0.0005	0.0001	large subunit ribosomal protein L3
K06942	0.000697	0.0003802	0.0006167	0.000676	0.0006735	0.0006952	0.0003168	Yes	0.0022	0.0007	-0.0002365	Yes	<0.0001	<0.0001	-0.0002958	Yes	<0.0001	<0.0001	-0.0002933	Yes	<0.0001	<0.0001	-0.000315	Yes	0.0005	0.0001	None
K02935	0.0006972	0.0003795	0.0006167	0.000676	0.0006737	0.0006955	0.0003177	Yes	0.0022	0.0007	-0.0002372	Yes	<0.0001	<0.0001	-0.0002965	Yes	<0.0001	<0.0001	-0.0002942	Yes	<0.0001	<0.0001	-0.000316	Yes	0.0004	0.0001	large subunit ribosomal protein L7/L12
K02933	0.0006967	0.0003802	0.0006167	0.000676	0.0006735	0.0006955	0.0003165	Yes	0.0023	0.0008	-0.0002365	Yes	<0.0001	<0.0001	-0.0002958	Yes	<0.0001	<0.0001	-0.0002933	Yes	<0.0001	<0.0001	-0.0003153	Yes	0.0005	0.0001	large subunit ribosomal protein L6
K02836	0.0006963	0.0003802	0.0006167	0.000676	0.0006737	0.0006953	0.0003162	Yes	0.0023	0.0008	-0.0002365	Yes	<0.0001	<0.0001	-0.0002958	Yes	<0.0001	<0.0001	-0.0002935	Yes	<0.0001	<0.0001	-0.0003152	Yes	0.0005	0.0001	peptide chain release factor RF-2;peptide chain release factor 2
K02863	0.0006967	0.0003802	0.0006167	0.000676	0.0006735	0.0006952	0.0003165	Yes	0.0023	0.0008	-0.0002365	Yes	<0.0001	<0.0001	-0.0002958	Yes	<0.0001	<0.0001	-0.0002933	Yes	<0.0001	<0.0001	-0.000315	Yes	0.0005	0.0001	large subunit ribosomal protein L1
K02967	0.0006967	0.0003802	0.0006167	0.000676	0.0006735	0.0006952	0.0003165	Yes	0.0023	0.0008	-0.0002365	Yes	<0.0001	<0.0001	-0.0002958	Yes	<0.0001	<0.0001	-0.0002933	Yes	<0.0001	<0.0001	-0.000315	Yes	0.0005	0.0001	small subunit ribosomal protein S2
K02887	0.0006967	0.0003802	0.0006167	0.000676	0.0006735	0.0006952	0.0003165	Yes	0.0023	0.0008	-0.0002365	Yes	<0.0001	<0.0001	-0.0002958	Yes	<0.0001	<0.0001	-0.0002933	Yes	<0.0001	<0.0001	-0.000315	Yes	0.0005	0.0001	large subunit ribosomal protein L20
K00927	0.0006973	0.0003803	0.0006168	0.0006763	0.0006742	0.0006933	0.000317	Yes	0.0023	0.0008	-0.0002365	Yes	<0.0001	<0.0001	-0.000296	Yes	<0.0001	<0.0001	-0.0002938	Yes	<0.0001	<0.0001	-0.000313	Yes	0.0005	0.0001	phosphoglycerate kinase [EC:2.7.2.3]
K01997	0.0004982	0.0007572	0.000526	0.0006607	0.0007565	0.0005397	-0.000259	No	0.1213	0.0162	0.0002312	No	0.1213	0.0158	9.65e-05	No	0.5097	0.3398	6.667e-07	No	0.9961	0.9961	0.0002175	No	0.2724	0.0545	branched-chain amino acid transport system permease protein
K02926	0.0006967	0.0003795	0.0006167	0.000676	0.0006735	0.0006952	0.0003172	Yes	0.0022	0.0007	-0.0002372	Yes	<0.0001	<0.0001	-0.0002965	Yes	<0.0001	<0.0001	-0.000294	Yes	<0.0001	<0.0001	-0.0003157	Yes	0.0005	0.0001	large subunit ribosomal protein L4
K03601	0.0006962	0.0003802	0.0006167	0.0006758	0.0006733	0.0006952	0.000316	Yes	0.0023	0.0008	-0.0002365	Yes	<0.0001	<0.0001	-0.0002957	Yes	<0.0001	<0.0001	-0.0002932	Yes	<0.0001	<0.0001	-0.000315	Yes	0.0005	0.0001	exodeoxyribonuclease VII large subunit [EC:3.1.11.6]
K02948	0.0006963	0.0003792	0.0006167	0.000676	0.0006737	0.0006952	0.0003172	Yes	0.0022	0.0007	-0.0002375	Yes	<0.0001	<0.0001	-0.0002968	Yes	<0.0001	<0.0001	-0.0002945	Yes	<0.0001	<0.0001	-0.000316	Yes	0.0005	0.0001	small subunit ribosomal protein S11
K03977	0.0006967	0.0003787	0.0006167	0.000676	0.0006735	0.0006952	0.000318	Yes	0.0022	0.0007	-0.000238	Yes	<0.0001	<0.0001	-0.0002973	Yes	<0.0001	<0.0001	-0.0002948	Yes	<0.0001	<0.0001	-0.0003165	Yes	0.0004	0.0001	GTP-binding protein
K02600	0.0006972	0.0003785	0.0006167	0.000676	0.0006732	0.0006952	0.0003187	Yes	0.0022	0.0007	-0.0002382	Yes	<0.0001	<0.0001	-0.0002975	Yes	<0.0001	<0.0001	-0.0002947	Yes	<0.0001	<0.0001	-0.0003167	Yes	0.0004	0.0001	N utilization substance protein A
K01854	0.0008338	0.0001495	0.0008313	0.0006402	0.0005018	0.0007795	0.0006843	Yes	<0.0001	<0.0001	-0.0006818	Yes	<0.0001	<0.0001	-0.0004907	Yes	0.0092	0.0024	-0.0003523	No	0.1111	0.0419	-0.00063	Yes	<0.0001	<0.0001	UDP-galactopyranose mutase [EC:5.4.99.9]
K03106	0.0006943	0.0003802	0.0006167	0.000676	0.0006737	0.0006952	0.0003142	Yes	0.0022	0.0007	-0.0002365	Yes	<0.0001	<0.0001	-0.0002958	Yes	<0.0001	<0.0001	-0.0002935	Yes	<0.0001	<0.0001	-0.000315	Yes	0.0005	0.0001	signal recognition particle subunit SRP54
K03076	0.0007007	0.0003802	0.0006118	0.0006758	0.0006768	0.0006903	0.0003205	Yes	0.0026	0.0009	-0.0002317	Yes	<0.0001	<0.0001	-0.0002957	Yes	<0.0001	<0.0001	-0.0002967	Yes	<0.0001	<0.0001	-0.0003102	Yes	0.0006	0.0002	preprotein translocase subunit SecY
K00645	0.00069	0.0003833	0.0006195	0.0006773	0.0006643	0.0007005	0.0003067	Yes	0.002	0.0007	-0.0002362	Yes	<0.0001	<0.0001	-0.000294	Yes	<0.0001	<0.0001	-0.000281	Yes	<0.0001	<0.0001	-0.0003172	Yes	0.0004	0.0001	[acyl-carrier-protein] S-malonyltransferase [EC:2.3.1.39]
K06925	0.0006963	0.0003797	0.0006165	0.0006747	0.0006725	0.0006948	0.0003167	Yes	0.0022	0.0007	-0.0002368	Yes	<0.0001	<0.0001	-0.000295	Yes	<0.0001	<0.0001	-0.0002928	Yes	<0.0001	<0.0001	-0.0003152	Yes	0.0005	0.0001	UPF0079 ATP-binding protein
K06168	0.0006785	0.000377	0.0006182	0.0006757	0.0006823	0.0007028	0.0003015	Yes	0.0023	0.0008	-0.0002412	Yes	<0.0001	<0.0001	-0.0002987	Yes	<0.0001	<0.0001	-0.0003053	Yes	<0.0001	<0.0001	-0.0003258	Yes	0.0002	<0.0001	bifunctional enzyme involved in thiolation and methylation of tRNA
K02895	0.0006958	0.0003802	0.0006157	0.0006748	0.0006723	0.0006947	0.0003157	Yes	0.0023	0.0008	-0.0002355	Yes	<0.0001	<0.0001	-0.0002947	Yes	<0.0001	<0.0001	-0.0002922	Yes	<0.0001	<0.0001	-0.0003145	Yes	0.0005	0.0001	large subunit ribosomal protein L24
K00609	0.0006953	0.0003802	0.000615	0.0006747	0.0006728	0.0006947	0.0003152	Yes	0.0023	0.0008	-0.0002348	Yes	<0.0001	<0.0001	-0.0002945	Yes	<0.0001	<0.0001	-0.0002927	Yes	<0.0001	<0.0001	-0.0003145	Yes	0.0005	0.0001	aspartate carbamoyltransferase catalytic subunit [EC:2.1.3.2]
K03217	0.000706	0.0003827	0.00061	0.0006702	0.0006728	0.0006913	0.0003233	Yes	0.0027	0.0009	-0.0002273	Yes	<0.0001	<0.0001	-0.0002875	Yes	<0.0001	<0.0001	-0.0002902	Yes	<0.0001	<0.0001	-0.0003087	Yes	0.0007	0.0002	preprotein translocase subunit YidC
K00919	0.0006903	0.0003802	0.0006167	0.0006758	0.0006737	0.0006955	0.0003102	Yes	0.0022	0.0007	-0.0002365	Yes	<0.0001	<0.0001	-0.0002957	Yes	<0.0001	<0.0001	-0.0002935	Yes	<0.0001	<0.0001	-0.0003153	Yes	0.0005	0.0001	4-diphosphocytidyl-2-C-methyl-D-erythritol kinase [EC:2.7.1.148]
K01945	0.0006903	0.00038	0.0006167	0.0006758	0.0006733	0.0006952	0.0003103	Yes	0.0022	0.0007	-0.0002367	Yes	<0.0001	<0.0001	-0.0002958	Yes	<0.0001	<0.0001	-0.0002933	Yes	<0.0001	<0.0001	-0.0003152	Yes	0.0005	0.0001	phosphoribosylamine--glycine ligase [EC:6.3.4.13]
K03110	0.0006888	0.0003802	0.0006167	0.000676	0.0006737	0.0006952	0.0003087	Yes	0.0022	0.0007	-0.0002365	Yes	<0.0001	<0.0001	-0.0002958	Yes	<0.0001	<0.0001	-0.0002935	Yes	<0.0001	<0.0001	-0.000315	Yes	0.0005	0.0001	fused signal recognition particle receptor
K03695	0.0006888	0.0003777	0.0006168	0.0006767	0.0006753	0.0006957	0.0003112	Yes	0.002	0.0007	-0.0002392	Yes	<0.0001	<0.0001	-0.000299	Yes	<0.0001	<0.0001	-0.0002977	Yes	<0.0001	<0.0001	-0.000318	Yes	0.0005	0.0001	ATP-dependent Clp protease ATP-binding subunit ClpB
K06287	0.0006827	0.0003838	0.0006155	0.0006758	0.0006797	0.0006932	0.0002988	Yes	0.0027	0.0009	-0.0002317	Yes	<0.0001	<0.0001	-0.000292	Yes	<0.0001	<0.0001	-0.0002958	Yes	<0.0001	<0.0001	-0.0003093	Yes	0.0007	0.0002	septum formation protein
K00773	0.0006878	0.0003802	0.0006167	0.0006758	0.0006735	0.0006952	0.0003077	Yes	0.0022	0.0007	-0.0002365	Yes	<0.0001	<0.0001	-0.0002957	Yes	<0.0001	<0.0001	-0.0002933	Yes	<0.0001	<0.0001	-0.000315	Yes	0.0005	0.0001	queuine tRNA-ribosyltransferase [EC:2.4.2.29]
K00057	0.0006967	0.0003772	0.0006172	0.000672	0.0006713	0.0006948	0.0003195	Yes	0.0021	0.0007	-0.00024	Yes	<0.0001	<0.0001	-0.0002948	Yes	<0.0001	<0.0001	-0.0002942	Yes	<0.0001	<0.0001	-0.0003177	Yes	0.0004	<0.0001	glycerol-3-phosphate dehydrogenase (NAD(P)+) [EC:1.1.1.94]
K01736	0.0006883	0.0003792	0.0006167	0.000676	0.0006737	0.000695	0.0003092	Yes	0.0022	0.0007	-0.0002375	Yes	<0.0001	<0.0001	-0.0002968	Yes	<0.0001	<0.0001	-0.0002945	Yes	<0.0001	<0.0001	-0.0003158	Yes	0.0004	0.0001	chorismate synthase [EC:4.2.3.5]
K02871	0.000694	0.0003785	0.0006143	0.0006747	0.0006723	0.0006945	0.0003155	Yes	0.0023	0.0008	-0.0002358	Yes	<0.0001	<0.0001	-0.0002962	Yes	<0.0001	<0.0001	-0.0002938	Yes	<0.0001	<0.0001	-0.000316	Yes	0.0004	0.0001	large subunit ribosomal protein L13
K06997	0.0006843	0.0003807	0.0006167	0.000676	0.0006738	0.000695	0.0003037	Yes	0.0021	0.0007	-0.000236	Yes	<0.0001	<0.0001	-0.0002953	Yes	<0.0001	<0.0001	-0.0002932	Yes	<0.0001	<0.0001	-0.0003143	Yes	0.0004	0.0001	None
K03408	0.0007223	0.000207	0.0009262	0.000639	0.0005513	0.0006803	0.0005153	Yes	0.0268	0.0071	-0.0007192	Yes	0.0066	0.0009	-0.000432	Yes	0.0171	0.0034	-0.0003443	Yes	0.0007	<0.0001	-0.0004733	No	0.051	0.0204	purine-binding chemotaxis protein CheW
K02520	0.000695	0.0003828	0.00061	0.000674	0.000673	0.0006913	0.0003122	Yes	0.0025	0.0008	-0.0002272	Yes	<0.0001	<0.0001	-0.0002912	Yes	<0.0001	<0.0001	-0.0002902	Yes	<0.0001	<0.0001	-0.0003085	Yes	0.0006	0.0002	translation initiation factor IF-3
K01897	0.0008818	0.0003895	0.0005752	0.0005417	0.0006532	0.0006833	0.0004923	No	0.3128	0.0298	-0.0001857	No	0.3128	0.0462	-0.0001522	No	0.3128	0.106	-0.0002637	No	0.3128	0.1245	-0.0002938	No	0.3698	0.1726	long-chain acyl-CoA synthetase [EC:6.2.1.3]
K01956	0.0007007	0.0003808	0.000612	0.0006698	0.0006738	0.0006852	0.0003198	Yes	0.0034	0.0011	-0.0002312	Yes	<0.0001	<0.0001	-0.000289	Yes	<0.0001	<0.0001	-0.000293	Yes	<0.0001	<0.0001	-0.0003043	Yes	0.0009	0.0002	carbamoyl-phosphate synthase small subunit [EC:6.3.5.5]
K02518	0.00069	0.000364	0.0006165	0.0006717	0.000675	0.0007047	0.000326	Yes	0.0026	0.0009	-0.0002525	Yes	<0.0001	<0.0001	-0.0003077	Yes	<0.0001	<0.0001	-0.000311	Yes	0.0002	<0.0001	-0.0003407	Yes	0.0006	0.0002	translation initiation factor IF-1
K04078	0.0006952	0.0003805	0.0006102	0.0006715	0.0006735	0.0006908	0.0003147	Yes	0.0024	0.0008	-0.0002297	Yes	<0.0001	<0.0001	-0.000291	Yes	<0.0001	<0.0001	-0.000293	Yes	<0.0001	<0.0001	-0.0003103	Yes	0.0006	0.0002	chaperonin GroES
K02879	0.0006915	0.0003802	0.0006145	0.00067	0.0006693	0.0006953	0.0003113	Yes	0.002	0.0007	-0.0002343	Yes	<0.0001	<0.0001	-0.0002898	Yes	<0.0001	<0.0001	-0.0002892	Yes	<0.0001	<0.0001	-0.0003152	Yes	0.0005	0.0001	large subunit ribosomal protein L17
K01516	0.0006977	0.0003807	0.0006097	0.00067	0.0006718	0.0006903	0.000317	Yes	0.0027	0.0009	-0.000229	Yes	<0.0001	<0.0001	-0.0002893	Yes	<0.0001	<0.0001	-0.0002912	Yes	<0.0001	<0.0001	-0.0003097	Yes	0.0007	0.0002	nucleoside-triphosphatase [EC:3.6.1.15]
K01995	0.000481	0.000756	0.0005272	0.0006625	0.0007555	0.0005378	-0.000275	No	0.1295	0.0097	0.0002288	No	0.1295	0.0173	9.35e-05	No	0.5247	0.3498	5e-07	No	0.997	0.997	0.0002182	No	0.2475	0.0527	branched-chain amino acid transport system ATP-binding protein
K01875	0.0006967	0.000378	0.0006098	0.0006732	0.00067	0.0006908	0.0003187	Yes	0.0021	0.0007	-0.0002318	Yes	<0.0001	<0.0001	-0.0002952	Yes	<0.0001	<0.0001	-0.000292	Yes	<0.0001	<0.0001	-0.0003128	Yes	0.0005	0.0001	seryl-tRNA synthetase [EC:6.1.1.11]
K01890	0.0006967	0.0003773	0.0006097	0.0006732	0.0006698	0.000691	0.0003193	Yes	0.0021	0.0007	-0.0002323	Yes	<0.0001	<0.0001	-0.0002958	Yes	<0.0001	<0.0001	-0.0002925	Yes	<0.0001	<0.0001	-0.0003137	Yes	0.0005	0.0001	phenylalanyl-tRNA synthetase beta chain [EC:6.1.1.20]
K02899	0.000695	0.0003802	0.0006098	0.00067	0.0006722	0.0006905	0.0003148	Yes	0.0024	0.0008	-0.0002297	Yes	<0.0001	<0.0001	-0.0002898	Yes	<0.0001	<0.0001	-0.000292	Yes	<0.0001	<0.0001	-0.0003103	Yes	0.0006	0.0002	large subunit ribosomal protein L27
K02876	0.000695	0.0003802	0.0006097	0.00067	0.0006722	0.0006905	0.0003148	Yes	0.0024	0.0008	-0.0002295	Yes	<0.0001	<0.0001	-0.0002898	Yes	<0.0001	<0.0001	-0.000292	Yes	<0.0001	<0.0001	-0.0003103	Yes	0.0006	0.0002	large subunit ribosomal protein L15
K00783	0.0006892	0.0003802	0.0006133	0.000672	0.0006697	0.0006927	0.000309	Yes	0.002	0.0007	-0.0002332	Yes	<0.0001	<0.0001	-0.0002918	Yes	<0.0001	<0.0001	-0.0002895	Yes	<0.0001	<0.0001	-0.0003125	Yes	0.0005	0.0001	hypothetical protein
K02493	0.0006938	0.0003802	0.0006097	0.00067	0.000672	0.0006905	0.0003137	Yes	0.0024	0.0008	-0.0002295	Yes	<0.0001	<0.0001	-0.0002898	Yes	<0.0001	<0.0001	-0.0002918	Yes	<0.0001	<0.0001	-0.0003103	Yes	0.0006	0.0002	methyltransferase [EC:2.1.1.-]
K02950	0.0006945	0.0003792	0.0006097	0.00067	0.000672	0.0006903	0.0003153	Yes	0.0023	0.0008	-0.0002305	Yes	<0.0001	<0.0001	-0.0002908	Yes	<0.0001	<0.0001	-0.0002928	Yes	<0.0001	<0.0001	-0.0003112	Yes	0.0006	0.0002	small subunit ribosomal protein S12
K02916	0.0006972	0.0003637	0.0006158	0.0006747	0.00067	0.000694	0.0003335	Yes	0.0028	0.0009	-0.0002522	Yes	<0.0001	<0.0001	-0.000311	Yes	<0.0001	<0.0001	-0.0003063	Yes	0.0002	<0.0001	-0.0003303	Yes	0.001	0.0003	large subunit ribosomal protein L35
K02528	0.0006878	0.0003793	0.0006115	0.0006718	0.0006713	0.0006915	0.0003085	Yes	0.0027	0.0009	-0.0002322	Yes	<0.0001	<0.0001	-0.0002925	Yes	<0.0001	<0.0001	-0.000292	Yes	<0.0001	<0.0001	-0.0003122	Yes	0.0005	0.0001	16S rRNA (adenine1518-N6/adenine1519-N6)-dimethyltransferase [EC:2.1.1.182];dimethyladenosine transferase [EC:2.1.1.-]
K07462	0.0006867	0.00038	0.000616	0.000671	0.0006637	0.0006952	0.0003067	Yes	0.0021	0.0007	-0.000236	Yes	<0.0001	<0.0001	-0.000291	Yes	<0.0001	<0.0001	-0.0002837	Yes	<0.0001	<0.0001	-0.0003152	Yes	0.0005	0.0001	single-stranded-DNA-specific exonuclease [EC:3.1.-.-]
K07447	0.0006897	0.0003802	0.0006118	0.0006713	0.0006692	0.0006908	0.0003095	Yes	0.0024	0.0008	-0.0002317	Yes	<0.0001	<0.0001	-0.0002912	Yes	<0.0001	<0.0001	-0.000289	Yes	<0.0001	<0.0001	-0.0003107	Yes	0.0005	0.0001	putative holliday junction resolvase [EC:3.1.-.-]
K02341	0.0006877	0.0003773	0.0006133	0.000672	0.000669	0.0006927	0.0003103	Yes	0.0019	0.0006	-0.000236	Yes	<0.0001	<0.0001	-0.0002947	Yes	<0.0001	<0.0001	-0.0002917	Yes	<0.0001	<0.0001	-0.0003153	Yes	0.0005	0.0001	DNA polymerase III subunit delta' [EC:2.7.7.7]
K00931	0.0006823	0.0003785	0.0006173	0.0006772	0.0006692	0.0006865	0.0003038	Yes	0.0016	0.0005	-0.0002388	Yes	<0.0001	<0.0001	-0.0002987	Yes	<0.0001	<0.0001	-0.0002907	Yes	<0.0001	<0.0001	-0.000308	Yes	<0.0001	<0.0001	glutamate 5-kinase [EC:2.7.2.11]
K03665	0.0006867	0.0003795	0.0006142	0.0006678	0.0006718	0.0006903	0.0003072	Yes	0.0025	0.0008	-0.0002347	Yes	<0.0001	<0.0001	-0.0002883	Yes	<0.0001	<0.0001	-0.0002923	Yes	<0.0001	<0.0001	-0.0003108	Yes	0.0006	0.0002	GTP-binding protein HflX
K02519	0.0006932	0.0003802	0.0006075	0.0006692	0.0006708	0.0006895	0.000313	Yes	0.0025	0.0008	-0.0002273	Yes	<0.0001	<0.0001	-0.000289	Yes	<0.0001	<0.0001	-0.0002907	Yes	<0.0001	<0.0001	-0.0003093	Yes	0.0006	0.0002	translation initiation factor IF-2
K01790	0.0007392	0.0002668	0.0004923	0.0007145	0.0007703	0.0007267	0.0004723	No	0.129	0.043	-0.0002255	No	0.1436	0.0574	-0.0004477	Yes	0.0118	0.0016	-0.0005035	Yes	0.0004	<0.0001	-0.0004598	No	0.0989	0.0264	dTDP-4-dehydrorhamnose 3,5-epimerase [EC:5.1.3.13]
K06518	0.0006358	0.000574	0.000582	0.0006345	0.0006347	0.0006475	6.183e-05	No	0.432	0.2016	-8e-06	No	0.9943	0.7429	-6.05e-05	No	0.191	0.0382	-6.067e-05	No	0.191	0.0156	-7.35e-05	No	0.2532	0.0844	holin-like protein
K02099	0.0007257	0.0002702	0.0009463	0.0006622	0.0003578	0.0007453	0.0004555	No	0.0678	0.0181	-0.0006762	Yes	0.0033	0.0002	-0.000392	No	0.083	0.0277	-8.76e-05	No	0.5902	0.4722	-0.0004751	No	0.0678	0.0176	AraC family transcriptional regulator, arabinose operon regulatory protein
K02500	0.0006877	0.0003783	0.0006148	0.000674	0.0006715	0.0006805	0.0003093	Yes	0.0021	0.0007	-0.0002365	Yes	<0.0001	<0.0001	-0.0002957	Yes	<0.0001	<0.0001	-0.0002932	Yes	<0.0001	<0.0001	-0.0003022	Yes	<0.0001	<0.0001	cyclase HisF [EC:4.1.3.-];cyclase [EC:4.1.3.-]
K03495	0.0006925	0.0003797	0.0006153	0.0006685	0.000659	0.0006918	0.0003128	Yes	0.0021	0.0007	-0.0002357	Yes	<0.0001	<0.0001	-0.0002888	Yes	<0.0001	<0.0001	-0.0002793	Yes	<0.0001	<0.0001	-0.0003122	Yes	0.0005	0.0001	glucose inhibited division protein A;tRNA uridine 5-carboxymethylaminomethyl modification enzyme
K08384	0.0006582	3.788e-05	0.000873	0.0008125	0.0005618	0.000763	0.0006203	Yes	0.0052	0.0021	-0.0008351	Yes	<0.0001	<0.0001	-0.0007746	Yes	0.0004	<0.0001	-0.000524	Yes	0.0004	<0.0001	-0.0007251	Yes	0.0033	0.0009	stage V sporulation protein D (sporulation-specific penicillin-binding protein)
K02438	0.0005657	0.0004798	0.000713	0.0007245	0.0005443	0.0006765	8.583e-05	No	0.646	0.4623	-0.0002332	No	0.053	0.0039	-0.0002447	No	0.2491	0.0498	-6.45e-05	No	0.4786	0.2436	-0.0001967	No	0.4381	0.146	glycogen operon protein GlgX [EC:3.2.1.-]
K00099	0.0006825	0.0003775	0.0006097	0.00067	0.0006718	0.0006898	0.000305	Yes	0.002	0.0007	-0.0002322	Yes	<0.0001	<0.0001	-0.0002925	Yes	<0.0001	<0.0001	-0.0002943	Yes	<0.0001	<0.0001	-0.0003123	Yes	0.0005	0.0001	1-deoxy-D-xylulose-5-phosphate reductoisomerase [EC:1.1.1.267]
K00595	0.0006197	4.659e-05	0.0009042	0.0008207	0.0004449	0.0008618	0.0005731	Yes	0.0097	0.0021	-0.0008576	Yes	<0.0001	<0.0001	-0.0007741	Yes	0.0097	0.0026	-0.0003983	No	0.0531	0.0213	-0.0008152	Yes	0.0072	0.001	precorrin-6Y C5,15-methyltransferase / precorrin-8W decarboxylase [EC:2.1.1.132 1.-.-.-]
K02108	0.0006987	0.0003785	0.0006012	0.0006675	0.00067	0.000682	0.0003202	Yes	0.0024	0.0008	-0.0002227	Yes	<0.0001	<0.0001	-0.000289	Yes	<0.0001	<0.0001	-0.0002915	Yes	<0.0001	<0.0001	-0.0003035	Yes	0.0009	0.0002	F-type H+-transporting ATPase subunit a [EC:3.6.3.14]
K00962	0.0006843	0.0003763	0.0006092	0.0006692	0.0006692	0.0006893	0.000308	Yes	0.0019	0.0006	-0.0002328	Yes	<0.0001	<0.0001	-0.0002928	Yes	<0.0001	<0.0001	-0.0002928	Yes	<0.0001	<0.0001	-0.000313	Yes	0.0005	0.0001	polyribonucleotide nucleotidyltransferase [EC:2.7.7.8]
K03685	0.0006967	0.0003388	0.0006167	0.0006758	0.0006718	0.0006955	0.0003578	Yes	0.0007	0.0002	-0.0002778	Yes	0.0001	<0.0001	-0.000337	Yes	<0.0001	<0.0001	-0.000333	Yes	<0.0001	<0.0001	-0.0003567	Yes	0.0001	<0.0001	ribonuclease III [EC:3.1.26.3]
K01996	0.0004778	0.0007593	0.0005182	0.000654	0.0007537	0.0005312	-0.0002815	No	0.0923	0.0082	0.0002412	No	0.0923	0.0123	0.0001053	No	0.452	0.3013	5.667e-06	No	0.9666	0.9666	0.0002282	No	0.2065	0.0413	branched-chain amino acid transport system ATP-binding protein
K01814	0.0006867	0.0003777	0.0006145	0.000671	0.0006625	0.0006812	0.000309	Yes	0.0021	0.0007	-0.0002368	Yes	<0.0001	<0.0001	-0.0002933	Yes	<0.0001	<0.0001	-0.0002848	Yes	<0.0001	<0.0001	-0.0003035	Yes	<0.0001	<0.0001	phosphoribosylformimino-5-aminoimidazole carboxamide ribotide isomerase [EC:5.3.1.16]
K03631	0.0006835	0.0003802	0.0006075	0.000664	0.0006678	0.0006905	0.0003033	Yes	0.002	0.0007	-0.0002273	Yes	<0.0001	<0.0001	-0.0002838	Yes	<0.0001	<0.0001	-0.0002877	Yes	<0.0001	<0.0001	-0.0003103	Yes	0.0006	0.0002	DNA repair protein RecN (Recombination protein N)
K02956	0.0006923	0.00034	0.0006167	0.000676	0.0006722	0.0006955	0.0003523	Yes	0.0007	0.0002	-0.0002767	Yes	0.0001	<0.0001	-0.000336	Yes	<0.0001	<0.0001	-0.0003322	Yes	<0.0001	<0.0001	-0.0003555	Yes	0.0001	<0.0001	small subunit ribosomal protein S15
K09710	0.0006965	0.0003367	0.0006167	0.000676	0.0006695	0.0006952	0.0003598	Yes	0.0007	0.0002	-0.00028	Yes	0.0001	<0.0001	-0.0003393	Yes	<0.0001	<0.0001	-0.0003328	Yes	<0.0001	<0.0001	-0.0003585	Yes	0.0001	<0.0001	ribosome-associated protein;hypothetical protein
K03570	0.000683	0.0003785	0.0006123	0.0006658	0.0006578	0.000692	0.0003045	Yes	0.0019	0.0006	-0.0002338	Yes	<0.0001	<0.0001	-0.0002873	Yes	<0.0001	<0.0001	-0.0002793	Yes	<0.0001	<0.0001	-0.0003135	Yes	0.0005	0.0001	rod shape-determining protein MreC
K03650	0.0006868	0.0003797	0.000613	0.0006627	0.0006547	0.0006922	0.0003072	Yes	0.0018	0.0006	-0.0002333	Yes	<0.0001	<0.0001	-0.000283	Yes	<0.0001	<0.0001	-0.000275	Yes	<0.0001	<0.0001	-0.0003125	Yes	0.0005	0.0001	tRNA modification GTPase [EC:3.6.-.-];tRNA modification GTPase
K02888	0.0006972	0.0003352	0.0006165	0.0006757	0.0006692	0.0006952	0.000362	Yes	0.0006	0.0002	-0.0002813	Yes	0.0001	<0.0001	-0.0003405	Yes	<0.0001	<0.0001	-0.000334	Yes	<0.0001	<0.0001	-0.00036	Yes	0.0001	<0.0001	large subunit ribosomal protein L21
K02834	0.0006953	0.00038	0.0006048	0.000667	0.0006625	0.0006795	0.0003153	Yes	0.0025	0.0008	-0.0002248	Yes	<0.0001	<0.0001	-0.000287	Yes	<0.0001	<0.0001	-0.0002825	Yes	<0.0001	<0.0001	-0.0002995	Yes	0.0012	0.0003	ribosome-binding factor A
K03555	0.0006867	0.0003787	0.000613	0.0006637	0.000658	0.0006865	0.000308	Yes	0.0024	0.0008	-0.0002343	Yes	<0.0001	<0.0001	-0.000285	Yes	<0.0001	<0.0001	-0.0002793	Yes	<0.0001	<0.0001	-0.0003078	Yes	0.0006	0.0002	DNA mismatch repair protein MutS
K01791	0.000644	0.000486	0.0006457	0.0005638	0.0007167	0.0006288	0.000158	No	0.7273	0.2217	-0.0001597	No	0.7273	0.2594	-7.783e-05	No	0.7315	0.5364	-0.0002307	No	0.6505	0.0867	-0.0001428	No	0.7273	0.3729	UDP-N-acetylglucosamine 2-epimerase [EC:5.1.3.14]
K03536	0.0006882	0.0003727	0.000612	0.000664	0.0006602	0.000688	0.0003155	Yes	0.0016	0.0005	-0.0002393	Yes	<0.0001	<0.0001	-0.0002913	Yes	<0.0001	<0.0001	-0.0002875	Yes	<0.0001	<0.0001	-0.0003153	Yes	0.0004	<0.0001	ribonuclease P protein component [EC:3.1.26.5]
K02965	0.0006972	0.0003267	0.0006167	0.0006757	0.000673	0.0006955	0.0003705	Yes	0.0011	0.0004	-0.00029	Yes	<0.0001	<0.0001	-0.000349	Yes	<0.0001	<0.0001	-0.0003463	Yes	<0.0001	<0.0001	-0.0003688	Yes	0.0002	<0.0001	small subunit ribosomal protein S19
K00147	0.0006793	0.0003777	0.0006123	0.0006678	0.000666	0.0006793	0.0003017	Yes	0.0018	0.0006	-0.0002347	Yes	<0.0001	<0.0001	-0.0002902	Yes	<0.0001	<0.0001	-0.0002883	Yes	<0.0001	<0.0001	-0.0003017	Yes	<0.0001	<0.0001	glutamate-5-semialdehyde dehydrogenase [EC:1.2.1.41]
K02113	0.0006732	0.0003783	0.0005953	0.0006965	0.0006587	0.0006793	0.0002948	Yes	0.0023	0.0007	-0.000217	Yes	<0.0001	<0.0001	-0.0003182	Yes	0.0023	0.0008	-0.0002803	Yes	<0.0001	<0.0001	-0.000301	Yes	0.0014	0.0003	F-type H+-transporting ATPase subunit delta [EC:3.6.3.14]
K02952	0.0006972	0.000324	0.0006167	0.000676	0.0006717	0.0006952	0.0003732	Yes	0.0005	0.0002	-0.0002927	Yes	<0.0001	<0.0001	-0.000352	Yes	<0.0001	<0.0001	-0.0003477	Yes	<0.0001	<0.0001	-0.0003712	Yes	<0.0001	<0.0001	small subunit ribosomal protein S13
K04096	0.000699	0.0003947	0.0006025	0.0006315	0.0006743	0.0006788	0.0003043	Yes	0.0025	0.0008	-0.0002078	Yes	0.0018	0.0005	-0.0002368	Yes	0.0018	0.0003	-0.0002797	Yes	0.0008	<0.0001	-0.0002842	Yes	0.0018	0.0004	DNA processing protein
K03046	0.0006887	0.0003763	0.000601	0.0006637	0.0006677	0.000682	0.0003123	Yes	0.0025	0.0008	-0.0002247	Yes	<0.0001	<0.0001	-0.0002873	Yes	<0.0001	<0.0001	-0.0002913	Yes	<0.0001	<0.0001	-0.0003057	Yes	0.0008	0.0002	DNA-directed RNA polymerase subunit beta' [EC:2.7.7.6]
K02501	0.00068	0.0003778	0.0006123	0.0006682	0.0006662	0.0006743	0.0003022	Yes	0.0023	0.0008	-0.0002345	Yes	<0.0001	<0.0001	-0.0002903	Yes	<0.0001	<0.0001	-0.0002883	Yes	<0.0001	<0.0001	-0.0002965	Yes	<0.0001	<0.0001	glutamine amidotransferase [EC:2.4.2.-]
K00600	0.0006842	0.0003818	0.000606	0.0006578	0.0006593	0.0006887	0.0003023	Yes	0.0025	0.0008	-0.0002242	Yes	<0.0001	<0.0001	-0.000276	Yes	<0.0001	<0.0001	-0.0002775	Yes	<0.0001	<0.0001	-0.0003068	Yes	0.0007	0.0002	glycine hydroxymethyltransferase [EC:2.1.2.1]
K00973	0.0006587	0.0004137	0.0005947	0.0006598	0.0006662	0.0006837	0.000245	Yes	0.0045	0.0015	-0.000181	Yes	0.0045	0.0015	-0.0002462	Yes	0.0016	0.0002	-0.0002525	Yes	0.0016	0.0002	-0.00027	Yes	0.0032	0.0006	glucose-1-phosphate thymidylyltransferase [EC:2.7.7.24]
K00765	0.0006823	0.0003745	0.0006127	0.0006698	0.0006638	0.0006725	0.0003078	Yes	0.0019	0.0006	-0.0002382	Yes	<0.0001	<0.0001	-0.0002953	Yes	<0.0001	<0.0001	-0.0002893	Yes	<0.0001	<0.0001	-0.000298	Yes	0.0001	<0.0001	ATP phosphoribosyltransferase [EC:2.4.2.17]
K11752	0.0005193	0.0006708	0.0003445	0.0007042	0.0007962	0.0006398	-0.0001515	No	0.4092	0.1909	0.0003263	Yes	0.0007	<0.0001	-3.333e-05	No	0.7806	0.7806	-0.0001253	No	0.4331	0.2888	3.1e-05	No	0.7806	0.7364	diaminohydroxyphosphoribosylaminopyrimidine deaminase / 5-amino-6-(5-phosphoribosylamino)uracil reductase [EC:3.5.4.26 1.1.1.193]
K00052	0.0006785	0.0003773	0.0006115	0.000665	0.000662	0.0006772	0.0003012	Yes	0.0017	0.0006	-0.0002342	Yes	<0.0001	<0.0001	-0.0002877	Yes	<0.0001	<0.0001	-0.0002847	Yes	<0.0001	<0.0001	-0.0002998	Yes	<0.0001	<0.0001	3-isopropylmalate dehydrogenase [EC:1.1.1.85]
K03572	0.0006825	0.0003787	0.0006098	0.0006608	0.000654	0.0006853	0.0003038	Yes	0.0022	0.0007	-0.0002312	Yes	<0.0001	<0.0001	-0.0002822	Yes	<0.0001	<0.0001	-0.0002753	Yes	<0.0001	<0.0001	-0.0003067	Yes	0.0006	0.0002	DNA mismatch repair protein MutL
K02954	0.0007055	0.00038	0.0006065	0.0006295	0.000667	0.0006828	0.0003255	Yes	0.0028	0.0009	-0.0002265	Yes	<0.0001	<0.0001	-0.0002495	Yes	0.0006	0.0001	-0.000287	Yes	<0.0001	<0.0001	-0.0003028	Yes	0.001	0.0003	small subunit ribosomal protein S14
K05515	0.0006738	0.0004463	0.0005705	0.0006297	0.0008087	0.0005383	0.0002275	Yes	0.0163	0.0032	-0.0001242	Yes	0.0099	0.0007	-0.0001833	No	0.26	0.1216	-0.0003623	Yes	0.0163	0.0033	-9.2e-05	No	0.386	0.2831	penicillin-binding protein 2
K02970	0.0006855	0.0003772	0.0006047	0.0006587	0.0006547	0.0006842	0.0003083	Yes	0.0024	0.0008	-0.0002275	Yes	<0.0001	<0.0001	-0.0002815	Yes	<0.0001	<0.0001	-0.0002775	Yes	<0.0001	<0.0001	-0.000307	Yes	0.0007	0.0002	small subunit ribosomal protein S21
K01776	0.0006787	0.0004328	0.0005917	0.0006205	0.0006653	0.0006742	0.0002458	Yes	0.0171	0.0046	-0.0001588	Yes	0.0207	0.0069	-0.0001877	Yes	0.0171	0.0039	-0.0002325	Yes	0.0113	0.0008	-0.0002413	Yes	0.0151	0.002	glutamate racemase [EC:5.1.1.3]
K01872	0.0006963	0.0003802	0.0006058	0.0006293	0.0006665	0.0006827	0.0003162	Yes	0.0024	0.0008	-0.0002257	Yes	<0.0001	<0.0001	-0.0002492	Yes	0.0006	0.0001	-0.0002863	Yes	<0.0001	<0.0001	-0.0003025	Yes	0.001	0.0003	alanyl-tRNA synthetase [EC:6.1.1.7]
K02946	0.0006953	0.0003785	0.0006065	0.0006302	0.0006672	0.0006832	0.0003168	Yes	0.0023	0.0008	-0.000228	Yes	<0.0001	<0.0001	-0.0002517	Yes	0.0005	0.0001	-0.0002887	Yes	<0.0001	<0.0001	-0.0003047	Yes	0.0009	0.0002	small subunit ribosomal protein S10
K11749	0.0006823	0.0003792	0.000603	0.0006567	0.0006562	0.0006828	0.0003032	Yes	0.0024	0.0008	-0.0002238	Yes	<0.0001	<0.0001	-0.0002775	Yes	<0.0001	<0.0001	-0.000277	Yes	<0.0001	<0.0001	-0.0003037	Yes	0.0009	0.0002	regulator of sigma E protease [EC:3.4.24.-]
K00859	0.00069	0.0003798	0.0005953	0.0006632	0.0006583	0.0006738	0.0003102	Yes	0.0028	0.0009	-0.0002155	Yes	<0.0001	<0.0001	-0.0002833	Yes	<0.0001	<0.0001	-0.0002785	Yes	<0.0001	<0.0001	-0.000294	Yes	0.0016	0.0004	dephospho-CoA kinase [EC:2.7.1.24]
K03210	0.000683	0.0003637	0.0006102	0.0006637	0.000645	0.0006887	0.0003193	Yes	0.001	0.0003	-0.0002465	Yes	<0.0001	<0.0001	-0.0003	Yes	<0.0001	<0.0001	-0.0002813	Yes	<0.0001	<0.0001	-0.000325	Yes	0.0003	<0.0001	preprotein translocase subunit YajC
K03043	0.000684	0.00036	0.0006057	0.00066	0.0006567	0.000686	0.000324	Yes	0.0015	0.0005	-0.0002457	Yes	<0.0001	<0.0001	-0.0003	Yes	<0.0001	<0.0001	-0.0002967	Yes	<0.0001	<0.0001	-0.000326	Yes	0.0004	0.0001	DNA-directed RNA polymerase subunit beta [EC:2.7.7.6]
K02914	0.000679	0.0003743	0.0006018	0.0006617	0.0006602	0.0006668	0.0003047	Yes	0.0044	0.0015	-0.0002275	Yes	<0.0001	<0.0001	-0.0002873	Yes	<0.0001	<0.0001	-0.0002858	Yes	<0.0001	<0.0001	-0.0002925	Yes	<0.0001	<0.0001	large subunit ribosomal protein L34
K03431	0.0006255	0.0003525	0.000754	0.000677	0.0005668	0.0006648	0.000273	No	0.0575	0.023	-0.0004015	Yes	0.0008	0.0001	-0.0003245	Yes	0.0011	0.0002	-0.0002143	Yes	0.0008	<0.0001	-0.0003123	No	0.0575	0.0197	phosphoglucosamine mutase [EC:5.4.2.10]
K03439	0.0006822	0.0003798	0.0006	0.0006553	0.0006525	0.00067	0.0003023	Yes	0.0021	0.0007	-0.0002202	Yes	<0.0001	<0.0001	-0.0002755	Yes	<0.0001	<0.0001	-0.0002727	Yes	<0.0001	<0.0001	-0.0002902	Yes	0.0017	0.0004	tRNA (guanine-N7-)-methyltransferase [EC:2.1.1.33]
K07497	0.0001937	0.00123	0.000436	0.0005593	0.000758	0.0004607	-0.001036	No	0.0625	0.0083	0.000794	No	0.0641	0.0226	0.0006707	No	0.088	0.0431	0.000472	No	0.1705	0.125	0.0007693	No	0.0641	0.0256	putative transposase
K00053	0.000666	0.0003725	0.0006058	0.0006583	0.0006562	0.0006737	0.0002935	Yes	0.0014	0.0005	-0.0002333	Yes	<0.0001	<0.0001	-0.0002858	Yes	<0.0001	<0.0001	-0.0002837	Yes	<0.0001	<0.0001	-0.0003012	Yes	<0.0001	<0.0001	ketol-acid reductoisomerase [EC:1.1.1.86]
K02435	0.0006772	0.0001224	0.0007023	0.000743	0.0007465	0.0006395	0.0005548	Yes	0.0018	0.0005	-0.0005799	Yes	0.0017	0.0002	-0.0006206	Yes	0.0017	0.0002	-0.0006241	Yes	0.0018	0.0004	-0.0005171	Yes	0.0018	0.0006	aspartyl-tRNA(Asn)/glutamyl-tRNA (Gln) amidotransferase subunit C [EC:6.3.5.6 6.3.5.7]
K06959	0.0006685	0.0003772	0.0006052	0.0006618	0.0006438	0.0006713	0.0002913	Yes	0.0022	0.0007	-0.000228	Yes	<0.0001	<0.0001	-0.0002847	Yes	<0.0001	<0.0001	-0.0002667	Yes	<0.0001	<0.0001	-0.0002942	Yes	<0.0001	<0.0001	uncharacterized protein
K03629	0.0006758	0.000374	0.0005993	0.0006537	0.0006528	0.0006712	0.0003018	Yes	0.0023	0.0008	-0.0002253	Yes	<0.0001	<0.0001	-0.0002797	Yes	<0.0001	<0.0001	-0.0002788	Yes	<0.0001	<0.0001	-0.0002972	Yes	0.0012	0.0003	DNA replication and repair protein RecF
K02343	0.0006882	0.0003178	0.0006057	0.0006637	0.0006652	0.0006862	0.0003703	Yes	0.0005	0.0002	-0.0002878	Yes	0.0001	<0.0001	-0.0003458	Yes	<0.0001	<0.0001	-0.0003473	Yes	<0.0001	<0.0001	-0.0003683	Yes	0.0001	<0.0001	DNA polymerase III subunit gamma/tau [EC:2.7.7.7]
K03218	0.0006795	0.0003788	0.0006035	0.0006245	0.0006617	0.000671	0.0003007	Yes	0.0019	0.0006	-0.0002247	Yes	<0.0001	<0.0001	-0.0002457	Yes	0.0008	0.0002	-0.0002828	Yes	<0.0001	<0.0001	-0.0002922	Yes	0.0002	<0.0001	RNA methyltransferase, TrmH family [EC:2.1.1.-]
K01626	0.0003805	0.000885	0.0004788	0.0006905	0.0006865	0.0004972	-0.0005045	Yes	0.0013	<0.0001	0.0004062	Yes	0.0013	0.0002	0.0001945	No	0.0863	0.0345	0.0001985	No	0.2089	0.1393	0.0003878	Yes	0.0025	0.0005	3-deoxy-7-phosphoheptulonate synthase [EC:2.5.1.54]
K02902	0.0006877	0.0003762	0.0005975	0.0006215	0.0006605	0.0006743	0.0003115	Yes	0.0023	0.0008	-0.0002213	Yes	<0.0001	<0.0001	-0.0002453	Yes	0.0008	0.0002	-0.0002843	Yes	<0.0001	<0.0001	-0.0002982	Yes	0.0013	0.0003	large subunit ribosomal protein L28
K07560	0.0006812	0.0003785	0.000601	0.0006205	0.0006605	0.0006755	0.0003027	Yes	0.0024	0.0008	-0.0002225	Yes	<0.0001	<0.0001	-0.000242	Yes	0.0009	0.0002	-0.000282	Yes	<0.0001	<0.0001	-0.000297	Yes	0.0013	0.0003	D-tyrosyl-tRNA(Tyr) deacylase [EC:3.1.-.-]
K02687	0.0006812	0.0003387	0.0006128	0.0006617	0.0006358	0.0006862	0.0003425	Yes	0.0013	0.0004	-0.0002742	Yes	<0.0001	<0.0001	-0.000323	Yes	<0.0001	<0.0001	-0.0002972	Yes	<0.0001	<0.0001	-0.0003475	Yes	0.0002	<0.0001	ribosomal protein L11 methyltransferase [EC:2.1.1.-]
K01893	0.0006735	0.0003733	0.0006033	0.0006508	0.0006377	0.0006762	0.0003002	Yes	0.0025	0.0008	-0.00023	Yes	<0.0001	<0.0001	-0.0002775	Yes	<0.0001	<0.0001	-0.0002643	Yes	<0.0001	<0.0001	-0.0003028	Yes	0.0005	0.0001	asparaginyl-tRNA synthetase [EC:6.1.1.22]
K00703	0.000686	0.000366	0.0006648	0.0006252	0.000487	0.0007857	0.00032	Yes	0.0017	0.0003	-0.0002988	Yes	<0.0001	<0.0001	-0.0002592	No	0.0881	0.0353	-0.000121	No	0.3978	0.2917	-0.0004197	Yes	0.0002	<0.0001	starch synthase [EC:2.4.1.21]
K04488	0.0006273	0.0003488	0.0007548	0.0006723	0.0005553	0.0006555	0.0002785	No	0.0641	0.0256	-0.000406	Yes	0.0007	<0.0001	-0.0003235	Yes	0.0015	0.0003	-0.0002065	Yes	0.0007	<0.0001	-0.0003067	No	0.0616	0.0205	nitrogen fixation protein NifU and related proteins
K03470	0.00069	0.0003788	0.0005947	0.0006157	0.0006637	0.0006713	0.0003112	Yes	0.0029	0.001	-0.0002158	Yes	<0.0001	<0.0001	-0.0002368	Yes	0.0011	0.0002	-0.0002848	Yes	<0.0001	<0.0001	-0.0002925	Yes	0.002	0.0005	ribonuclease HII [EC:3.1.26.4]
K04075	0.0006848	0.0003358	0.0006072	0.0006615	0.0006447	0.0006795	0.000349	Yes	0.0016	0.0005	-0.0002713	Yes	<0.0001	<0.0001	-0.0003257	Yes	<0.0001	<0.0001	-0.0003088	Yes	0.0001	<0.0001	-0.0003437	Yes	0.0002	<0.0001	tRNA(Ile)-lysidine synthase [EC:6.3.4.-]
K03712	0.0004412	0.0007055	0.0005423	0.0007493	0.00055	0.000624	-0.0002643	Yes	0.0274	0.0037	0.0001632	Yes	0.009	0.0006	-4.383e-05	No	0.6898	0.6438	0.0001555	Yes	0.03	0.006	8.15e-05	No	0.4558	0.3647	MarR family transcriptional regulator
K00537	0.0006662	0.000619	0.0005647	0.0005523	0.0006278	0.0005715	4.717e-05	No	0.6875	0.4125	5.433e-05	No	0.4791	0.0699	6.667e-05	No	0.6126	0.2859	-8.833e-06	No	0.8882	0.797	4.75e-05	No	0.6925	0.4729	arsenate reductase [EC:1.20.4.1]
K02988	0.0006943	0.0003368	0.0005993	0.0006242	0.000662	0.0006782	0.0003575	Yes	0.0007	0.0002	-0.0002625	Yes	0.0003	<0.0001	-0.0002873	Yes	0.0003	<0.0001	-0.0003252	Yes	0.0001	<0.0001	-0.0003413	Yes	0.0003	<0.0001	small subunit ribosomal protein S5
K07114	0.0007985	0.0001388	0.0004708	0.000643	0.001017	0.0005237	0.0006597	Yes	0.0336	0.0075	-0.000332	Yes	0.0019	0.0001	-0.0005042	No	0.1669	0.0556	-0.000878	Yes	0.0065	0.0009	-0.0003848	No	0.2308	0.1231	uncharacterized protein
K00760	0.0006852	0.0003748	0.0005938	0.0006108	0.0006567	0.0006695	0.0003103	Yes	0.0023	0.0008	-0.000219	Yes	<0.0001	<0.0001	-0.000236	Yes	0.0011	0.0002	-0.0002818	Yes	<0.0001	<0.0001	-0.0002947	Yes	0.0014	0.0004	hypoxanthine phosphoribosyltransferase [EC:2.4.2.8]
K01770	0.0006673	0.00037	0.000591	0.0006457	0.0006483	0.000662	0.0002973	Yes	0.0021	0.0007	-0.000221	Yes	<0.0001	<0.0001	-0.0002757	Yes	<0.0001	<0.0001	-0.0002783	Yes	<0.0001	<0.0001	-0.000292	Yes	0.0014	0.0004	2-C-methyl-D-erythritol 2,4-cyclodiphosphate synthase [EC:4.6.1.12]
K00378	0.0006525	0.0003402	0.0007007	0.0006415	0.0004973	0.0007508	0.0003123	Yes	0.0011	0.0002	-0.0003605	Yes	0.0011	0.0002	-0.0003013	No	0.1	0.0267	-0.0001572	No	0.4384	0.2467	-0.0004107	Yes	<0.0001	<0.0001	hydroxylamine reductase [EC:1.7.-.-]
K09761	0.0006743	0.0003772	0.0005902	0.0006195	0.0006518	0.0006665	0.0002972	Yes	0.0024	0.0008	-0.000213	Yes	<0.0001	<0.0001	-0.0002423	Yes	0.0011	0.0002	-0.0002747	Yes	<0.0001	<0.0001	-0.0002893	Yes	0.0022	0.0006	ribosomal RNA small subunit methyltransferase E [EC:2.1.1.-]
K07636	0.0006785	0.000393	0.0006248	0.0005887	0.0006552	0.0006388	0.0002855	Yes	0.003	0.0006	-0.0002318	Yes	0.0011	0.0002	-0.0001957	Yes	0.0423	0.0141	-0.0002622	Yes	0.001	<0.0001	-0.0002458	Yes	0.0227	0.006	two-component system, OmpR family, phosphate regulon sensor histidine kinase PhoR [EC:2.7.13.3]
K02992	0.000697	0.0003797	0.0006143	0.000591	0.0006595	0.0006357	0.0003173	Yes	0.0038	0.0008	-0.0002347	Yes	<0.0001	<0.0001	-0.0002113	Yes	0.036	0.012	-0.0002798	Yes	<0.0001	<0.0001	-0.000256	Yes	0.0212	0.0056	small subunit ribosomal protein S7
K00031	0.0006568	0.0003268	0.0006028	0.0006575	0.000641	0.0006812	0.00033	Yes	0.0012	0.0004	-0.000276	Yes	<0.0001	<0.0001	-0.0003307	Yes	<0.0001	<0.0001	-0.0003142	Yes	0.0001	<0.0001	-0.0003543	Yes	0.0001	<0.0001	isocitrate dehydrogenase [EC:1.1.1.42]
K01885	0.0006763	0.0003817	0.0005517	0.0006473	0.0006547	0.0006525	0.0002947	Yes	0.008	0.0027	-0.00017	Yes	0.0016	0.0004	-0.0002657	Yes	<0.0001	<0.0001	-0.000273	Yes	0.0001	<0.0001	-0.0002708	Yes	0.0016	0.0004	glutamyl-tRNA synthetase [EC:6.1.1.17]
K02340	0.000674	0.0003773	0.0005847	0.0006112	0.0006465	0.0006665	0.0002967	Yes	0.0023	0.0008	-0.0002073	Yes	<0.0001	<0.0001	-0.0002338	Yes	0.0023	0.0005	-0.0002692	Yes	<0.0001	<0.0001	-0.0002892	Yes	0.0023	0.0007	DNA polymerase III subunit delta [EC:2.7.7.7]
K03466	0.0006907	0.0002797	0.0006067	0.0006322	0.000666	0.0006795	0.000411	Yes	0.0003	<0.0001	-0.000327	Yes	<0.0001	<0.0001	-0.0003525	Yes	<0.0001	<0.0001	-0.0003863	Yes	<0.0001	<0.0001	-0.0003998	Yes	<0.0001	<0.0001	DNA segregation ATPase FtsK/SpoIIIE, S-DNA-T family
K07005	0.0008363	6.668e-05	0.0008425	0.0005692	0.0004867	0.00075	0.0007697	Yes	<0.0001	<0.0001	-0.0007758	Yes	<0.0001	<0.0001	-0.0005025	Yes	0.0168	0.0045	-0.00042	No	0.0596	0.0199	-0.0006833	Yes	<0.0001	<0.0001	None
K02913	0.0006972	0.0003997	0.000594	0.0005693	0.0006653	0.0006155	0.0002975	Yes	0.009	0.0018	-0.0001943	Yes	0.0002	<0.0001	-0.0001697	No	0.093	0.0372	-0.0002657	Yes	<0.0001	<0.0001	-0.0002158	No	0.0534	0.0142	large subunit ribosomal protein L33
K14441	0.000669	0.000332	0.0005993	0.0006512	0.0006242	0.000663	0.000337	Yes	0.0014	0.0005	-0.0002673	Yes	<0.0001	<0.0001	-0.0003192	Yes	<0.0001	<0.0001	-0.0002922	Yes	<0.0001	<0.0001	-0.000331	Yes	0.0006	0.0002	ribosomal protein S12 methylthiotransferase [EC:2.-.-.-]
K02111	0.000698	0.000378	0.000599	0.0005803	0.0006553	0.0006227	0.00032	Yes	0.004	0.0008	-0.000221	Yes	<0.0001	<0.0001	-0.0002023	Yes	0.043	0.0143	-0.0002773	Yes	<0.0001	<0.0001	-0.0002447	Yes	0.0262	0.007	F-type H+-transporting ATPase subunit alpha [EC:3.6.3.14]
K03621	0.0006742	0.0003288	0.0005987	0.0006472	0.0006238	0.0006595	0.0003453	Yes	0.0014	0.0005	-0.0002698	Yes	<0.0001	<0.0001	-0.0003183	Yes	<0.0001	<0.0001	-0.000295	Yes	0.0002	<0.0001	-0.0003307	Yes	<0.0001	<0.0001	glycerol-3-phosphate acyltransferase PlsX [EC:2.3.1.15]
K02968	0.0006945	0.0003588	0.0006072	0.0005823	0.0006553	0.0006297	0.0003357	Yes	0.0025	0.0005	-0.0002483	Yes	<0.0001	<0.0001	-0.0002235	Yes	0.0332	0.0111	-0.0002965	Yes	<0.0001	<0.0001	-0.0002708	Yes	0.0166	0.0044	small subunit ribosomal protein S20
K01998	0.0004807	0.0007548	0.0005133	0.0005657	0.0007382	0.0004723	-0.0002742	No	0.0955	0.0102	0.0002415	No	0.0955	0.0127	0.0001892	No	0.2815	0.1208	1.667e-05	No	0.9385	0.9057	0.0002825	No	0.1263	0.0253	branched-chain amino acid transport system permease protein
K01696	0.0006437	0.000358	0.0005947	0.0006207	0.0006472	0.000659	0.0002857	Yes	0.0022	0.0007	-0.0002367	Yes	<0.0001	<0.0001	-0.0002627	Yes	0.0022	0.0007	-0.0002892	Yes	<0.0001	<0.0001	-0.000301	Yes	<0.0001	<0.0001	tryptophan synthase beta chain [EC:4.2.1.20]
K03585	0.0005738	0.0008095	0.0002185	0.0005434	0.0009913	0.000383	-0.0002357	No	0.4412	0.2675	0.0005911	Yes	0.0002	<0.0001	0.0002661	No	0.4412	0.2941	-0.0001818	No	0.4891	0.3587	0.0004265	No	0.328	0.1207	membrane fusion protein
K07391	0.0006725	0.0002837	0.0006113	0.0006237	0.0006442	0.0006833	0.0003888	Yes	0.0004	0.0001	-0.0003277	Yes	<0.0001	<0.0001	-0.00034	Yes	0.0001	<0.0001	-0.0003605	Yes	<0.0001	<0.0001	-0.0003997	Yes	<0.0001	<0.0001	magnesium chelatase family protein
K05837	0.0006882	0.0003478	0.0006202	0.0005853	0.0006348	0.0006418	0.0003403	Yes	0.0027	0.0005	-0.0002723	Yes	<0.0001	<0.0001	-0.0002375	Yes	0.02	0.0067	-0.000287	Yes	<0.0001	<0.0001	-0.000294	Yes	0.0084	0.0022	rod shape determining protein RodA
K02005	0.0006945	0.0001507	0.0003912	0.0007153	0.0008978	0.0006648	0.0005438	No	0.1161	0.0343	-0.0002405	No	0.1539	0.0616	-0.0005646	No	0.0601	0.012	-0.0007471	Yes	0.0013	<0.0001	-0.0005141	No	0.1161	0.0387	HlyD family secretion protein
K04066	0.0006898	0.0003797	0.0006052	0.0005468	0.0006543	0.0006253	0.0003102	Yes	0.0038	0.0008	-0.0002255	Yes	<0.0001	<0.0001	-0.0001672	No	0.0509	0.017	-0.0002747	Yes	<0.0001	<0.0001	-0.0002457	Yes	0.0252	0.0067	primosomal protein N' (replication factor Y) (superfamily II helicase) [EC:3.6.1.-];primosomal protein N' (replication factor Y) (superfamily II helicase) [EC:3.6.4.-]
K06881	0.0006912	8.616e-05	0.0006345	0.0007138	0.0006535	0.0007173	0.000605	Yes	<0.0001	<0.0001	-0.0005483	Yes	<0.0001	<0.0001	-0.0006277	Yes	<0.0001	<0.0001	-0.0005673	Yes	<0.0001	<0.0001	-0.0006312	Yes	<0.0001	<0.0001	None
K01886	0.0006507	0.0003287	0.0005978	0.0006373	0.0006103	0.0006672	0.000322	Yes	0.0011	0.0004	-0.0002692	Yes	<0.0001	<0.0001	-0.0003087	Yes	<0.0001	<0.0001	-0.0002817	Yes	0.0001	<0.0001	-0.0003385	Yes	0.0002	<0.0001	glutaminyl-tRNA synthetase [EC:6.1.1.18]
K12573	0.0006845	0.0003748	0.0005955	0.0005718	0.0006398	0.000625	0.0003097	Yes	0.0038	0.0008	-0.0002207	Yes	<0.0001	<0.0001	-0.000197	Yes	0.0372	0.0124	-0.000265	Yes	<0.0001	<0.0001	-0.0002502	Yes	0.0233	0.0062	ribonuclease R [EC:3.1.-.-]
K03596	0.0006933	0.0003813	0.0005982	0.0005408	0.0006528	0.0006207	0.000312	Yes	0.0042	0.0008	-0.0002168	Yes	<0.0001	<0.0001	-0.0001595	No	0.0603	0.0201	-0.0002715	Yes	<0.0001	<0.0001	-0.0002393	Yes	0.0294	0.0078	GTP-binding protein LepA
K03710	0.0006183	0.0002777	0.0007867	0.0006518	0.0004762	0.0006618	0.0003407	No	0.0981	0.0205	-0.000509	Yes	0.0082	0.0005	-0.0003742	No	0.0981	0.0262	-0.0001985	No	0.3379	0.1352	-0.0003842	No	0.0577	0.0077	GntR family transcriptional regulator
K02124	0.0006782	7.749e-05	0.0007018	0.0007243	0.000491	0.000797	0.0006007	Yes	<0.0001	<0.0001	-0.0006243	Yes	<0.0001	<0.0001	-0.0006468	Yes	0.0084	0.0023	-0.0004135	No	0.0632	0.0211	-0.0007195	Yes	<0.0001	<0.0001	V-type H+-transporting ATPase subunit K [EC:3.6.3.14]
K02118	0.0006773	7.749e-05	0.0007015	0.0007243	0.0004908	0.0007965	0.0005998	Yes	<0.0001	<0.0001	-0.000624	Yes	<0.0001	<0.0001	-0.0006468	Yes	0.0084	0.0023	-0.0004133	No	0.0631	0.021	-0.000719	Yes	<0.0001	<0.0001	V-type H+-transporting ATPase subunit B [EC:3.6.3.14]
K01662	0.0005467	0.000399	0.000481	0.0006875	0.0006887	0.0006608	0.0001477	No	0.2319	0.1303	-8.2e-05	No	0.5529	0.4054	-0.0002885	Yes	0.0009	0.0001	-0.0002897	Yes	0.0009	0.0001	-0.0002618	No	0.0541	0.0108	1-deoxy-D-xylulose-5-phosphate synthase [EC:2.2.1.7]
K01695	0.000644	0.0003522	0.0005763	0.0006102	0.0006362	0.0006435	0.0002918	Yes	0.0023	0.0006	-0.0002242	Yes	<0.0001	<0.0001	-0.000258	Yes	0.0024	0.0008	-0.000284	Yes	<0.0001	<0.0001	-0.0002913	Yes	0.0006	0.0001	tryptophan synthase alpha chain [EC:4.2.1.20]
K00525	0.0006423	0.0006622	0.0005312	0.0004897	0.0006305	0.0005033	-1.983e-05	No	0.8661	0.7262	0.000131	Yes	0.0457	0.003	0.0001725	No	0.0939	0.0188	3.167e-05	No	0.1219	0.0406	0.0001588	No	0.1926	0.1027	ribonucleoside-diphosphate reductase alpha chain [EC:1.17.4.1]
K03525	0.0006903	9.04e-05	0.0006232	0.000681	0.0006598	0.0007043	0.0005999	Yes	<0.0001	<0.0001	-0.0005328	Yes	<0.0001	<0.0001	-0.0005906	Yes	<0.0001	<0.0001	-0.0005694	Yes	<0.0001	<0.0001	-0.0006139	Yes	<0.0001	<0.0001	type III pantothenate kinase [EC:2.7.1.33]
K03723	0.000669	0.0003793	0.0005662	0.0006052	0.0006492	0.0005797	0.0002897	Yes	0.0065	0.0017	-0.0001868	Yes	0.0003	<0.0001	-0.0002258	Yes	0.0013	0.0003	-0.0002698	Yes	<0.0001	<0.0001	-0.0002003	No	0.093	0.0372	transcription-repair coupling factor (superfamily II helicase) [EC:3.6.4.-];transcription-repair coupling factor (superfamily II helicase) [EC:3.6.1.-]
K02123	0.000676	7.749e-05	0.0006945	0.0007178	0.0004895	0.0007922	0.0005985	Yes	<0.0001	<0.0001	-0.000617	Yes	<0.0001	<0.0001	-0.0006403	Yes	0.0086	0.0023	-0.000412	No	0.0629	0.021	-0.0007147	Yes	<0.0001	<0.0001	V-type H+-transporting ATPase subunit I [EC:3.6.3.14]
K01912	0.000513	0.0004807	0.0003998	0.00067	0.000833	0.0005462	3.233e-05	No	0.7696	0.7183	8.083e-05	No	0.4579	0.3358	-0.0001893	No	0.3728	0.1491	-0.0003523	No	0.0603	0.008	-6.55e-05	No	0.6183	0.5358	phenylacetate-CoA ligase [EC:6.2.1.30]
K03075	0.0006707	0.00038	0.0005597	0.0006013	0.000652	0.0005782	0.0002907	Yes	0.0065	0.0017	-0.0001797	Yes	0.0005	<0.0001	-0.0002213	Yes	0.0015	0.0003	-0.000272	Yes	<0.0001	<0.0001	-0.0001982	No	0.1054	0.0422	preprotein translocase subunit SecG
K00375	0.0003972	0.0008108	0.0005013	0.0006318	0.0005277	0.0005703	-0.0004137	No	0.0596	0.004	0.0003095	No	0.1176	0.0178	0.000179	No	0.3049	0.1865	0.0002832	No	0.1176	0.0235	0.0002405	No	0.2163	0.0865	GntR family transcriptional regulator / MocR family aminotransferase
K03526	0.0006778	0.000338	0.000602	0.0005465	0.0006517	0.0006232	0.0003398	Yes	0.001	0.0002	-0.000264	Yes	0.0005	<0.0001	-0.0002085	Yes	0.0181	0.006	-0.0003137	Yes	0.0001	<0.0001	-0.0002852	Yes	0.0094	0.0025	(E)-4-hydroxy-3-methylbut-2-enyl-diphosphate synthase [EC:1.17.7.1]
K01258	0.0006462	0.0005912	0.0005702	0.00053	0.0004547	0.0006383	5.5e-05	No	0.5362	0.3575	2.1e-05	No	0.5476	0.438	6.117e-05	No	0.5476	0.4121	0.0001365	No	0.4597	0.1818	-4.717e-05	No	0.4817	0.289	tripeptide aminopeptidase [EC:3.4.11.4]
K02392	0.0007447	0.000201	0.0009275	0.000544	0.0003397	0.0006679	0.0005437	Yes	0.0266	0.0053	-0.0007265	Yes	0.0139	0.0009	-0.000343	No	0.0955	0.0426	-0.0001387	No	0.3196	0.2453	-0.0004669	No	0.0842	0.0281	flagellar basal-body rod protein FlgG
K03584	0.0006773	0.000361	0.0005978	0.0005325	0.0006345	0.0006182	0.0003163	Yes	0.0022	0.0004	-0.0002368	Yes	<0.0001	<0.0001	-0.0001715	Yes	0.0422	0.0141	-0.0002735	Yes	<0.0001	<0.0001	-0.0002572	Yes	0.0222	0.0059	DNA repair protein RecO (recombination protein O)
K03737	0.0006498	0.0004357	0.0006233	0.000557	0.0004703	0.0006848	0.0002142	Yes	0.0328	0.0066	-0.0001877	Yes	0.0002	<0.0001	-0.0001213	No	0.2882	0.1537	-3.467e-05	No	0.7453	0.7453	-0.0002492	Yes	0.0002	<0.0001	putative pyruvate-flavodoxin oxidoreductase [EC:1.2.7.-]
K03823	0.000607	0.0005358	0.0005355	0.0006033	0.0006112	0.0005272	7.117e-05	No	0.4728	0.2036	3.333e-07	No	0.9898	0.9898	-6.75e-05	No	0.1673	0.0446	-7.533e-05	No	0.1268	0.0169	8.667e-06	No	0.9898	0.8927	phosphinothricin acetyltransferase [EC:2.3.1.183]
K02990	0.0006665	0.0003802	0.0005227	0.0006175	0.0006157	0.0006167	0.0002863	Yes	0.0101	0.0034	-0.0001425	Yes	0.0084	0.0017	-0.0002373	Yes	<0.0001	<0.0001	-0.0002355	Yes	<0.0001	<0.0001	-0.0002365	Yes	0.0092	0.0025	small subunit ribosomal protein S6
K00858	0.0006827	0.0003727	0.0006168	0.000572	0.0004868	0.0006853	0.00031	Yes	0.0053	0.0011	-0.0002442	Yes	<0.0001	<0.0001	-0.0001993	No	0.1298	0.0346	-0.0001142	No	0.3964	0.3171	-0.0003127	Yes	<0.0001	<0.0001	NAD+ kinase [EC:2.7.1.23]
K04072	0.0004923	0.000654	0.00061	0.000659	0.0003967	0.0006033	-0.0001617	No	0.2495	0.0457	4.4e-05	No	0.592	0.3343	-5e-06	No	0.9759	0.9759	0.0002573	No	0.2495	0.0248	5.067e-05	No	0.8959	0.6573	acetaldehyde dehydrogenase / alcohol dehydrogenase [EC:1.2.1.10 1.1.1.1]
K01924	0.0006827	0.0003725	0.0006167	0.0005717	0.0004865	0.0006847	0.0003102	Yes	0.0053	0.0011	-0.0002442	Yes	<0.0001	<0.0001	-0.0001992	No	0.1306	0.0348	-0.000114	No	0.3981	0.3185	-0.0003122	Yes	<0.0001	<0.0001	UDP-N-acetylmuramate--alanine ligase [EC:6.3.2.8]
K02959	0.000683	0.0003723	0.0006167	0.0005713	0.0004863	0.0006847	0.0003107	Yes	0.0053	0.0011	-0.0002443	Yes	<0.0001	<0.0001	-0.000199	No	0.1313	0.035	-0.000114	No	0.3983	0.3186	-0.0003123	Yes	<0.0001	<0.0001	small subunit ribosomal protein S16
K02874	0.0006822	0.0003725	0.0006167	0.0005713	0.0004865	0.0006847	0.0003097	Yes	0.0054	0.0011	-0.0002442	Yes	<0.0001	<0.0001	-0.0001988	No	0.1317	0.0351	-0.000114	No	0.3981	0.3185	-0.0003122	Yes	<0.0001	<0.0001	large subunit ribosomal protein L14
K01439	0.0006325	0.0004495	0.0006707	0.0005963	0.0005312	0.0005315	0.000183	No	0.3309	0.0904	-0.0002212	No	0.1875	0.025	-0.0001468	No	0.2686	0.0537	-8.167e-05	No	0.1875	0.0245	-8.2e-05	No	0.5857	0.3514	succinyl-diaminopimelate desuccinylase [EC:3.5.1.18]
K01657	0.0006188	0.0003545	0.0005697	0.000603	0.0006295	0.0006342	0.0002643	Yes	0.0022	0.0006	-0.0002152	Yes	<0.0001	<0.0001	-0.0002485	Yes	0.0027	0.0009	-0.000275	Yes	<0.0001	<0.0001	-0.0002797	Yes	0.0007	0.0001	anthranilate synthase component I [EC:4.1.3.27]
K03595	0.0006752	0.0003725	0.0006167	0.0005713	0.0004865	0.0006847	0.0003027	Yes	0.0051	0.001	-0.0002442	Yes	<0.0001	<0.0001	-0.0001988	No	0.1317	0.0351	-0.000114	No	0.3981	0.3185	-0.0003122	Yes	<0.0001	<0.0001	GTP-binding protein Era
K03147	0.0006037	0.0003322	0.0005712	0.0006365	0.0006145	0.0006398	0.0002715	Yes	0.004	0.0013	-0.000239	Yes	<0.0001	<0.0001	-0.0003043	Yes	<0.0001	<0.0001	-0.0002823	Yes	<0.0001	<0.0001	-0.0003077	Yes	0.0003	<0.0001	thiamine biosynthesis protein ThiC
K00075	0.0006803	0.0003732	0.0006097	0.0005658	0.0004855	0.0006798	0.0003072	Yes	0.0055	0.0011	-0.0002365	Yes	<0.0001	<0.0001	-0.0001927	No	0.1442	0.0385	-0.0001123	No	0.4016	0.3212	-0.0003067	Yes	0.0001	<0.0001	UDP-N-acetylmuramate dehydrogenase [EC:1.1.1.158]
K00761	0.0006705	0.0003835	0.0006118	0.0005642	0.0004833	0.0006782	0.000287	Yes	0.0057	0.0011	-0.0002283	Yes	0.0018	0.0002	-0.0001807	No	0.1869	0.0498	-9.983e-05	No	0.4668	0.3734	-0.0002947	Yes	0.0007	<0.0001	uracil phosphoribosyltransferase [EC:2.4.2.9]
K08974	0.0007832	7.106e-05	0.0008495	0.000549	0.000473	0.0006637	0.0007121	Yes	<0.0001	<0.0001	-0.0007784	Yes	<0.0001	<0.0001	-0.0004779	Yes	0.0219	0.0058	-0.0004019	No	0.0622	0.0249	-0.0005926	Yes	<0.0001	<0.0001	putative membrane protein
K11175	0.0006745	0.0003712	0.0006158	0.0005667	0.0004758	0.0006843	0.0003033	Yes	0.0051	0.001	-0.0002447	Yes	<0.0001	<0.0001	-0.0001955	No	0.1359	0.0362	-0.0001047	No	0.4222	0.3377	-0.0003132	Yes	<0.0001	<0.0001	phosphoribosylglycinamide formyltransferase 1 [EC:2.1.2.2]
K03778	0.000719	0.0003662	0.0006912	0.0004802	0.00059	0.00054	0.0003528	Yes	<0.0001	<0.0001	-0.000325	Yes	<0.0001	<0.0001	-0.000114	No	0.0858	0.0629	-0.0002238	Yes	<0.0001	<0.0001	-0.0001738	No	0.0591	0.0355	D-lactate dehydrogenase [EC:1.1.1.28]
K03550	0.0006598	0.000373	0.000515	0.000614	0.0006108	0.0006118	0.0002868	Yes	0.0111	0.003	-0.000142	Yes	0.0162	0.0054	-0.000241	Yes	<0.0001	<0.0001	-0.0002378	Yes	<0.0001	<0.0001	-0.0002388	Yes	0.0111	0.0025	holliday junction DNA helicase RuvA [EC:3.6.4.12];holliday junction DNA helicase RuvA
K02503	0.0006943	9.393e-05	0.0006045	0.0006667	0.000643	0.0006793	0.0006004	Yes	<0.0001	<0.0001	-0.0005106	Yes	<0.0001	<0.0001	-0.0005727	Yes	<0.0001	<0.0001	-0.0005491	Yes	<0.0001	<0.0001	-0.0005854	Yes	<0.0001	<0.0001	Hit-like protein involved in cell-cycle regulation
K01940	0.0006533	0.0003787	0.000519	0.0006108	0.0006088	0.0006043	0.0002747	Yes	0.0088	0.0029	-0.0001403	Yes	0.0079	0.0021	-0.0002322	Yes	<0.0001	<0.0001	-0.0002302	Yes	<0.0001	<0.0001	-0.0002257	Yes	0.0057	0.0011	argininosuccinate synthase [EC:6.3.4.5]
K03602	0.0006762	0.0003723	0.0006048	0.0005603	0.0004818	0.0006763	0.0003038	Yes	0.0065	0.0013	-0.0002325	Yes	<0.0001	<0.0001	-0.000188	No	0.1467	0.0391	-0.0001095	No	0.4092	0.3274	-0.000304	Yes	0.0001	<0.0001	exodeoxyribonuclease VII small subunit [EC:3.1.11.6]
K03978	0.0006768	0.0003717	0.0006108	0.0005588	0.000467	0.0006765	0.0003052	Yes	0.0047	0.0009	-0.0002392	Yes	<0.0001	<0.0001	-0.0001872	No	0.1798	0.0479	-9.533e-05	No	0.4678	0.3743	-0.0003048	Yes	<0.0001	<0.0001	GTP-binding protein
K01493	0.0006822	9.285e-05	0.0006095	0.0006608	0.0006257	0.0006862	0.0005893	Yes	<0.0001	<0.0001	-0.0005167	Yes	<0.0001	<0.0001	-0.000568	Yes	<0.0001	<0.0001	-0.0005328	Yes	<0.0001	<0.0001	-0.0005933	Yes	<0.0001	<0.0001	dCMP deaminase [EC:3.5.4.12]
K03073	0.000682	0.0003383	0.0006157	0.0005697	0.0004675	0.0006832	0.0003437	Yes	0.0049	0.001	-0.0002773	Yes	<0.0001	<0.0001	-0.0002313	No	0.0801	0.0214	-0.0001292	No	0.3612	0.289	-0.0003448	Yes	0.0003	<0.0001	preprotein translocase subunit SecE
K01950	0.0006773	0.0001186	0.0006027	0.000626	0.0006542	0.0006763	0.0005587	Yes	<0.0001	<0.0001	-0.0004841	Yes	<0.0001	<0.0001	-0.0005074	Yes	<0.0001	<0.0001	-0.0005356	Yes	<0.0001	<0.0001	-0.0005577	Yes	<0.0001	<0.0001	NAD+ synthase (glutamine-hydrolysing) [EC:6.3.5.1]
K03927	0.000803	0.0002086	0.0009968	0.0004503	0.0003137	0.0005824	0.0005944	Yes	0.047	0.0094	-0.0007883	Yes	0.0206	0.0016	-0.0002418	No	0.1696	0.1017	-0.0001051	No	0.4306	0.3732	-0.0003738	No	0.0818	0.0327	carboxylesterase type B [EC:3.1.1.1]
K01182	0.0005503	2.897e-05	0.0007645	0.0008128	0.000346	0.0008482	0.0005214	Yes	0.0156	0.0021	-0.0007355	Yes	<0.0001	<0.0001	-0.0007839	Yes	0.0284	0.0076	-0.0003171	No	0.0876	0.0409	-0.0008192	Yes	0.0156	0.0031	oligo-1,6-glucosidase [EC:3.2.1.10]
K02860	0.0006735	0.0003503	0.00061	0.0005663	0.0004777	0.0006733	0.0003232	Yes	0.0051	0.001	-0.0002597	Yes	<0.0001	<0.0001	-0.000216	No	0.104	0.0277	-0.0001273	No	0.3299	0.2639	-0.000323	Yes	<0.0001	<0.0001	16S rRNA processing protein RimM
K00077	0.0006477	0.000499	0.0005023	0.0005383	0.0006023	0.0005605	0.0001487	No	0.1373	0.0335	-3.333e-06	No	0.9051	0.9051	-3.933e-05	No	0.5047	0.3564	-0.0001033	Yes	0.0322	0.0026	-6.15e-05	No	0.3949	0.2091	2-dehydropantoate 2-reductase [EC:1.1.1.169]
K02406	0.0006188	0.0002592	0.0007995	0.0005555	0.0003357	0.0007795	0.0003597	No	0.057	0.0114	-0.0005403	Yes	0.0138	0.0009	-0.0002963	No	0.1971	0.0839	-7.65e-05	No	0.5772	0.4618	-0.0005203	No	0.1785	0.0534	flagellin
K03564	0.0006175	0.0003815	0.000504	0.0005713	0.0007872	0.000484	0.000236	Yes	0.0196	0.0037	-0.0001225	Yes	0.0141	0.0009	-0.0001898	No	0.2248	0.1253	-0.0004057	Yes	0.0196	0.0039	-0.0001025	No	0.4256	0.3121	peroxiredoxin Q/BCP [EC:1.11.1.15]
K02907	0.0006647	0.0003513	0.0006112	0.0005613	0.00047	0.0006797	0.0003133	Yes	0.0045	0.0009	-0.0002598	Yes	<0.0001	<0.0001	-0.00021	No	0.0974	0.026	-0.0001187	No	0.4205	0.3083	-0.0003283	Yes	<0.0001	<0.0001	large subunit ribosomal protein L30
K08301	0.0006107	0.0003293	0.000558	0.000612	0.0005972	0.0006302	0.0002813	Yes	0.0024	0.0007	-0.0002287	Yes	<0.0001	<0.0001	-0.0002827	Yes	<0.0001	<0.0001	-0.0002678	Yes	<0.0001	<0.0001	-0.0003008	Yes	0.0024	0.0008	ribonuclease G [EC:3.1.26.-]
K03531	0.0006838	0.0003823	0.000567	0.0005233	0.0006413	0.0005377	0.0003015	Yes	0.0092	0.0018	-0.0001847	Yes	0.0004	<0.0001	-0.000141	No	0.0826	0.0275	-0.000259	Yes	<0.0001	<0.0001	-0.0001553	No	0.1841	0.1105	cell division protein FtsZ
K03040	0.0006787	0.0003797	0.0005685	0.0005307	0.0006453	0.0005257	0.000299	Yes	0.0091	0.0018	-0.0001888	Yes	0.0003	<0.0001	-0.000151	No	0.0566	0.0189	-0.0002657	Yes	<0.0001	<0.0001	-0.000146	No	0.1694	0.0991	DNA-directed RNA polymerase subunit alpha [EC:2.7.7.6]
K12257	0.0006318	5.554e-05	0.0006407	0.0006633	0.0006323	0.0007018	0.0005763	Yes	<0.0001	<0.0001	-0.0005851	Yes	<0.0001	<0.0001	-0.0006078	Yes	<0.0001	<0.0001	-0.0005768	Yes	<0.0001	<0.0001	-0.0006463	Yes	<0.0001	<0.0001	SecD/SecF fusion protein
K03696	0.0006848	8.865e-05	0.0006007	0.0006483	0.00063	0.0006698	0.0005962	Yes	<0.0001	<0.0001	-0.000512	Yes	<0.0001	<0.0001	-0.0005597	Yes	<0.0001	<0.0001	-0.0005414	Yes	<0.0001	<0.0001	-0.0005812	Yes	<0.0001	<0.0001	ATP-dependent Clp protease ATP-binding subunit ClpC
K03502	0.0006333	0.0004813	0.0005743	0.0005322	0.0004608	0.0006358	0.000152	No	0.2363	0.0473	-9.3e-05	No	0.2363	0.038	-5.083e-05	No	0.6955	0.5552	2.05e-05	No	0.9202	0.8589	-0.0001545	No	0.0713	0.0048	DNA polymerase V
K02120	0.000678	7.717e-05	0.0007005	0.0006407	0.000478	0.0007393	0.0006008	Yes	<0.0001	<0.0001	-0.0006233	Yes	<0.0001	<0.0001	-0.0005635	Yes	0.0033	0.0009	-0.0004008	No	0.0586	0.0195	-0.0006622	Yes	<0.0001	<0.0001	V-type H+-transporting ATPase subunit D [EC:3.6.3.14]
K07238	0.0006707	0.0003418	0.0006132	0.0005618	0.000457	0.000668	0.0003288	Yes	0.0019	0.0004	-0.0002713	Yes	<0.0001	<0.0001	-0.00022	No	0.089	0.0297	-0.0001152	No	0.4174	0.3339	-0.0003262	Yes	<0.0001	<0.0001	zinc transporter, ZIP family
K02996	0.0006723	0.0003797	0.0005655	0.0005238	0.00064	0.0005253	0.0002927	Yes	0.0085	0.0017	-0.0001858	Yes	0.0003	<0.0001	-0.0001442	No	0.0735	0.0245	-0.0002603	Yes	<0.0001	<0.0001	-0.0001457	No	0.1694	0.0998	small subunit ribosomal protein S9
K02931	0.0006725	0.0003797	0.0005655	0.0005237	0.0006398	0.0005252	0.0002928	Yes	0.0085	0.0017	-0.0001858	Yes	0.0003	<0.0001	-0.000144	No	0.0734	0.0245	-0.0002602	Yes	<0.0001	<0.0001	-0.0001455	No	0.169	0.1003	large subunit ribosomal protein L5
K02837	0.0006348	0.0003763	0.0005425	0.0005705	0.0006232	0.0005587	0.0002585	Yes	0.0097	0.0026	-0.0001662	Yes	0.0006	<0.0001	-0.0001942	Yes	0.0097	0.002	-0.0002468	Yes	<0.0001	<0.0001	-0.0001823	No	0.1457	0.0583	peptide chain release factor 3;peptide chain release factor RF-3
K03168	0.0006802	0.000368	0.0005992	0.0005162	0.0004762	0.0006665	0.0003122	Yes	0.0053	0.0011	-0.0002312	Yes	<0.0001	<0.0001	-0.0001482	No	0.1799	0.065	-0.0001082	No	0.3703	0.3209	-0.0002985	Yes	0.0002	<0.0001	DNA topoisomerase I [EC:5.99.1.2]
K02864	0.000668	0.0003797	0.0005663	0.0005248	0.0006412	0.0005258	0.0002883	Yes	0.0082	0.0016	-0.0001867	Yes	0.0003	<0.0001	-0.0001452	No	0.0694	0.0231	-0.0002615	Yes	<0.0001	<0.0001	-0.0001462	No	0.1842	0.0986	large subunit ribosomal protein L10
K01151	0.0006458	0.0003643	0.0006087	0.0005542	0.0004643	0.0006643	0.0002815	Yes	0.0061	0.0012	-0.0002443	Yes	<0.0001	<0.0001	-0.0001898	No	0.1601	0.0427	-0.0001	No	0.4777	0.3503	-0.0003	Yes	<0.0001	<0.0001	deoxyribonuclease IV [EC:3.1.21.2]
K11072	0.000577	0.0003865	0.000751	0.0005577	0.0003665	0.000663	0.0001905	No	0.2073	0.0856	-0.0003645	Yes	0.0001	<0.0001	-0.0001712	No	0.2131	0.1278	2e-05	No	0.8723	0.8142	-0.0002765	No	0.1196	0.0272	spermidine/putrescine transport system ATP-binding protein [EC:3.6.3.31]
K06142	0.0008405	0.0003852	0.0003233	0.0004203	0.0007597	0.0005603	0.0004553	No	0.5554	0.1851	6.183e-05	No	0.7592	0.4922	-3.51e-05	No	0.7974	0.7788	-0.0003745	Yes	0.0024	0.0002	-0.0001752	No	0.7592	0.6074	outer membrane protein
K02315	0.000452	0.000343	0.0006093	0.0007688	0.0003491	0.0007658	0.000109	No	0.2194	0.1375	-0.0002663	Yes	<0.0001	<0.0001	-0.0004258	No	0.1619	0.0648	-6.05e-06	No	0.9901	0.9542	-0.0004228	No	0.1455	0.0386	DNA replication protein DnaC
K00831	0.0006558	0.0003703	0.0005937	0.0005525	0.0004575	0.0006565	0.0002855	Yes	0.0078	0.0016	-0.0002233	Yes	0.0001	<0.0001	-0.0001822	No	0.1664	0.0444	-8.717e-05	No	0.5241	0.4283	-0.0002862	Yes	0.0005	<0.0001	phosphoserine aminotransferase [EC:2.6.1.52]
K00798	0.000596	0.0004168	0.0007518	0.0005178	0.0003595	0.000643	0.0001792	No	0.2006	0.0936	-0.000335	Yes	0.0037	0.0002	-0.000101	No	0.5179	0.389	5.733e-05	No	0.5891	0.5105	-0.0002262	No	0.2006	0.0759	cob(I)alamin adenosyltransferase [EC:2.5.1.17]
K01006	0.0006663	8.537e-05	0.000598	0.0006447	0.0006225	0.000667	0.000581	Yes	<0.0001	<0.0001	-0.0005126	Yes	<0.0001	<0.0001	-0.0005593	Yes	<0.0001	<0.0001	-0.0005371	Yes	<0.0001	<0.0001	-0.0005816	Yes	<0.0001	<0.0001	pyruvate,orthophosphate dikinase [EC:2.7.9.1]
K02961	0.000669	0.0003797	0.0005585	0.0005173	0.0006388	0.0005203	0.0002893	Yes	0.0089	0.0018	-0.0001788	Yes	0.0005	<0.0001	-0.0001377	No	0.0885	0.0295	-0.0002592	Yes	<0.0001	<0.0001	-0.0001407	No	0.1897	0.1138	small subunit ribosomal protein S17
K04517	0.0006725	5.981e-05	0.0006013	0.0006572	0.000628	0.0006598	0.0006127	Yes	<0.0001	<0.0001	-0.0005415	Yes	<0.0001	<0.0001	-0.0005974	Yes	<0.0001	<0.0001	-0.0005682	Yes	<0.0001	<0.0001	-0.0006	Yes	<0.0001	<0.0001	prephenate dehydrogenase [EC:1.3.1.12]
K00567	0.0006717	0.0003818	0.0005553	0.0005185	0.0006363	0.0005152	0.0002898	Yes	0.009	0.0018	-0.0001735	Yes	0.0003	<0.0001	-0.0001367	No	0.0864	0.0288	-0.0002545	Yes	<0.0001	<0.0001	-0.0001333	No	0.2078	0.1385	methylated-DNA-[protein]-cysteine S-methyltransferase [EC:2.1.1.63]
K01817	0.0006288	6.355e-05	0.000641	0.0006432	0.000665	0.0006358	0.0005653	Yes	<0.0001	<0.0001	-0.0005775	Yes	<0.0001	<0.0001	-0.0005796	Yes	<0.0001	<0.0001	-0.0006015	Yes	<0.0001	<0.0001	-0.0005723	Yes	0.0003	<0.0001	phosphoribosylanthranilate isomerase [EC:5.3.1.24]
K03609	0.000584	0.0003378	0.0007532	0.0005957	0.0003508	0.0006467	0.0002462	No	0.1446	0.0386	-0.0004153	Yes	0.0013	<0.0001	-0.0002578	No	0.1592	0.0637	-1.3e-05	No	0.9353	0.8814	-0.0003088	No	0.1446	0.0324	septum site-determining protein MinD
K09825	0.0006682	8.015e-05	0.0005948	0.0006418	0.000614	0.0006685	0.000588	Yes	<0.0001	<0.0001	-0.0005147	Yes	<0.0001	<0.0001	-0.0005617	Yes	<0.0001	<0.0001	-0.0005339	Yes	<0.0001	<0.0001	-0.0005884	Yes	<0.0001	<0.0001	Fur family transcriptional regulator, peroxide stress response regulator
K07727	0.0005535	3.903e-05	0.0008512	0.0006465	0.0004403	0.0007367	0.0005145	Yes	0.0068	0.0014	-0.0008121	Yes	0.0068	0.001	-0.0006075	Yes	0.0238	0.0063	-0.0004013	No	0.0776	0.0259	-0.0006976	Yes	0.0068	0.0011	putative transcriptional regulator
K13292	0.0004475	0.000363	0.0005242	0.0006907	0.0006853	0.0005527	8.45e-05	No	0.2934	0.1962	-0.0001612	Yes	<0.0001	<0.0001	-0.0003277	Yes	0.0239	0.0032	-0.0003223	No	0.0678	0.0226	-0.0001897	No	0.0678	0.0198	phosphatidylglycerol:prolipoprotein diacylglycerol transferase [EC:2.-.-.-]
K03501	0.0006828	0.0003718	0.0006152	0.0004885	0.0004732	0.000627	0.000311	Yes	0.0078	0.001	-0.0002433	Yes	<0.0001	<0.0001	-0.0001167	No	0.3296	0.2197	-0.0001013	No	0.4328	0.3462	-0.0002552	Yes	0.0126	0.0025	glucose inhibited division protein B [EC:2.1.-.-];ribosomal RNA small subunit methyltransferase G [EC:2.1.1.170]
K02911	0.0006795	0.0003545	0.0005953	0.000514	0.0004685	0.0006463	0.000325	Yes	0.0063	0.0013	-0.0002408	Yes	<0.0001	<0.0001	-0.0001595	No	0.1846	0.0562	-0.000114	No	0.3551	0.3078	-0.0002918	Yes	<0.0001	<0.0001	large subunit ribosomal protein L32
K03615	0.0006537	0.0003413	0.000611	0.0005473	0.0004468	0.000656	0.0003123	Yes	0.0042	0.0008	-0.0002697	Yes	<0.0001	<0.0001	-0.000206	No	0.14	0.0373	-0.0001055	No	0.4599	0.3373	-0.0003147	Yes	<0.0001	<0.0001	electron transport complex protein RnfC
K02904	0.000683	0.0003718	0.0006145	0.0004877	0.0004723	0.0006265	0.0003112	Yes	0.008	0.0011	-0.0002427	Yes	<0.0001	<0.0001	-0.0001158	No	0.334	0.2227	-0.0001005	No	0.4348	0.3478	-0.0002547	Yes	0.0131	0.0026	large subunit ribosomal protein L29
K00969	0.0006778	0.0003718	0.0006137	0.000489	0.0004733	0.0006262	0.000306	Yes	0.0078	0.001	-0.0002418	Yes	<0.0001	<0.0001	-0.0001172	No	0.3297	0.2198	-0.0001015	No	0.4338	0.347	-0.0002543	Yes	0.0118	0.0024	nicotinate-nucleotide adenylyltransferase [EC:2.7.7.18]
K06183	0.0004102	0.0003823	0.0004908	0.0007342	0.0006658	0.0005675	2.783e-05	No	0.65	0.6484	-0.0001085	Yes	0.0053	0.0004	-0.0003518	No	0.123	0.0178	-0.0002835	No	0.1378	0.0416	-0.0001852	No	0.1378	0.0507	ribosomal small subunit pseudouridine synthase A [EC:5.4.99.12];16S rRNA pseudouridine516 synthase [EC:5.4.99.19]
K03648	0.0006252	0.0003753	0.0005858	0.0005448	0.0004562	0.0006635	0.0002498	Yes	0.0085	0.0017	-0.0002105	Yes	0.0001	<0.0001	-0.0001695	No	0.1921	0.0512	-8.083e-05	No	0.5307	0.4329	-0.0002882	Yes	0.0025	0.0003	uracil-DNA glycosylase [EC:3.2.2.-];uracil-DNA glycosylase [EC:3.2.2.27]
K00560	0.0006307	0.0004528	0.0005365	0.0004878	0.0005797	0.0005632	0.0001778	No	0.125	0.0167	-8.367e-05	No	0.2172	0.0434	-3.5e-05	No	0.6216	0.5387	-0.0001268	No	0.0786	0.0052	-0.0001103	No	0.3202	0.1614	thymidylate synthase [EC:2.1.1.45]
K01537	0.0006715	0.0001141	0.0005857	0.0006513	0.0006353	0.0005918	0.0005574	Yes	<0.0001	<0.0001	-0.0004716	Yes	0.0001	<0.0001	-0.0005372	Yes	<0.0001	<0.0001	-0.0005212	Yes	<0.0001	<0.0001	-0.0004777	Yes	0.0005	0.0002	Ca2+-transporting ATPase [EC:3.6.3.8]
K07011	0.0007988	0.0002545	0.0005598	0.0004805	0.000546	0.0006083	0.0005443	No	0.1083	0.0144	-0.0003053	Yes	0.0245	0.0016	-0.000226	No	0.2289	0.0511	-0.0002915	No	0.2289	0.0638	-0.0003538	No	0.2289	0.0763	None
K04486	0.0004652	0.0001743	0.000562	0.0007133	0.0007265	0.0006023	0.0002909	Yes	0.0113	0.0038	-0.0003877	Yes	0.0018	0.0004	-0.000539	Yes	0.0009	<0.0001	-0.0005522	Yes	0.0091	0.0024	-0.000428	Yes	0.0009	0.0001	histidinol-phosphatase (PHP family) [EC:3.1.3.15]
K10907	0.0006178	6.588e-05	0.0007868	0.000616	0.0005337	0.0006207	0.000552	Yes	0.0037	0.0012	-0.000721	Yes	<0.0001	<0.0001	-0.0005501	Yes	0.0011	0.0002	-0.0004678	Yes	0.0001	<0.0001	-0.0005548	Yes	0.0094	0.0038	aminotransferase [EC:2.6.1.-]
K04485	0.0006725	0.0003312	0.000603	0.000517	0.0004527	0.000663	0.0003413	Yes	0.0035	0.0007	-0.0002718	Yes	<0.0001	<0.0001	-0.0001858	No	0.1172	0.0313	-0.0001215	No	0.3371	0.2922	-0.0003318	Yes	<0.0001	<0.0001	DNA repair protein RadA/Sms
K03442	0.0006545	0.0003397	0.0006017	0.0005383	0.0004417	0.0006615	0.0003148	Yes	0.0027	0.0005	-0.000262	Yes	<0.0001	<0.0001	-0.0001987	No	0.1328	0.0354	-0.000102	No	0.4476	0.3581	-0.0003218	Yes	<0.0001	<0.0001	small conductance mechanosensitive channel;small conductance mechanosensitive ion channel, MscS family
K03687	0.000664	0.0003797	0.0005142	0.0005258	0.0006008	0.0005532	0.0002843	Yes	0.017	0.0034	-0.0001345	Yes	0.0156	0.0021	-0.0001462	No	0.1433	0.0669	-0.0002212	Yes	<0.0001	<0.0001	-0.0001735	No	0.1256	0.0432	molecular chaperone GrpE
K03613	0.000648	0.0003407	0.0006062	0.0005443	0.0004428	0.0006523	0.0003073	Yes	0.0045	0.0009	-0.0002655	Yes	<0.0001	<0.0001	-0.0002037	No	0.1422	0.0379	-0.0001022	No	0.4707	0.3452	-0.0003117	Yes	<0.0001	<0.0001	electron transport complex protein RnfE
K01154	0.0004862	0.0006008	0.0003447	0.0005788	0.0006212	0.0006025	-0.0001147	No	0.7176	0.3554	0.0002562	Yes	0.0216	0.0029	2.2e-05	No	0.9068	0.8432	-2.033e-05	No	0.9068	0.7508	-1.667e-06	No	0.9856	0.9856	type I restriction enzyme, S subunit [EC:3.1.21.3]
K01424	0.0006352	0.0005995	0.0005582	0.0004553	0.0004698	0.0005162	3.567e-05	No	0.7206	0.6253	4.133e-05	No	0.7206	0.4841	0.0001442	No	0.5555	0.1288	0.0001297	No	0.5555	0.1867	8.333e-05	No	0.6002	0.3601	L-asparaginase [EC:3.5.1.1]
K03500	0.000441	0.000364	0.0005162	0.0006825	0.0006863	0.0005403	7.7e-05	No	0.2731	0.2121	-0.0001522	Yes	<0.0001	<0.0001	-0.0003185	Yes	0.0332	0.0044	-0.0003223	No	0.0694	0.0231	-0.0001763	No	0.0694	0.0215	ribosomal RNA small subunit methyltransferase B [EC:2.1.1.-]
K01735	0.0005	0.0003857	0.0003603	0.0006617	0.0007738	0.0005495	0.0001143	No	0.3257	0.2326	2.533e-05	No	0.6803	0.6517	-0.000276	No	0.1396	0.0372	-0.0003882	No	0.0546	0.0073	-0.0001638	No	0.1938	0.1034	3-dehydroquinate synthase [EC:4.2.3.4]
K01489	0.0006403	0.000366	0.0005938	0.0005363	0.0004352	0.0006552	0.0002743	Yes	0.0054	0.0011	-0.0002278	Yes	<0.0001	<0.0001	-0.0001703	No	0.1855	0.055	-6.917e-05	No	0.5246	0.4897	-0.0002892	Yes	0.0002	<0.0001	cytidine deaminase [EC:3.5.4.5]
K00003	0.0004943	6.598e-05	0.0006288	0.0007747	0.0005638	0.0006933	0.0004284	Yes	0.0018	0.0005	-0.0005629	Yes	<0.0001	<0.0001	-0.0007087	Yes	0.0018	0.0005	-0.0004979	Yes	<0.0001	<0.0001	-0.0006274	Yes	0.0031	0.001	homoserine dehydrogenase [EC:1.1.1.3]
K09748	0.0006785	0.0003717	0.0006072	0.0004768	0.0004608	0.0006213	0.0003068	Yes	0.0079	0.001	-0.0002355	Yes	<0.0001	<0.0001	-0.0001052	No	0.3484	0.2555	-8.917e-05	No	0.4725	0.378	-0.0002497	Yes	0.0142	0.0028	ribosome maturation factor RimP;hypothetical protein
K00849	0.000652	0.0003432	0.0005855	0.0005437	0.0004428	0.0006425	0.0003088	Yes	0.0075	0.0015	-0.0002423	Yes	<0.0001	<0.0001	-0.0002005	No	0.123	0.0328	-9.967e-05	No	0.432	0.3456	-0.0002993	Yes	0.0004	<0.0001	galactokinase [EC:2.7.1.6]
K03150	0.0005052	0.0003747	0.0004202	0.0006417	0.000602	0.000666	0.0001305	No	0.3225	0.172	-4.55e-05	No	0.5301	0.4594	-0.000267	Yes	0.0271	0.0059	-0.0002273	Yes	0.0146	0.001	-0.0002913	Yes	0.0161	0.0021	thiamine biosynthesis ThiH
K00528	0.0006372	0.000342	0.0005935	0.0005443	0.0004433	0.0006447	0.0002952	Yes	0.0054	0.0011	-0.0002515	Yes	<0.0001	<0.0001	-0.0002023	No	0.1185	0.0395	-0.0001013	No	0.4904	0.3886	-0.0003027	Yes	<0.0001	<0.0001	ferredoxin--NADP+ reductase [EC:1.18.1.2]
K09691	0.0005627	0.0001303	0.0007517	0.0006552	0.0004992	0.0006055	0.0004324	Yes	0.0227	0.0077	-0.0006214	Yes	<0.0001	<0.0001	-0.0005249	Yes	0.0105	0.0028	-0.0003689	Yes	<0.0001	<0.0001	-0.0004752	Yes	0.0227	0.0091	lipopolysaccharide transport system ATP-binding protein
K03612	0.0006373	0.0003397	0.0005987	0.0005363	0.0004405	0.000646	0.0002977	Yes	0.0061	0.0012	-0.000259	Yes	<0.0001	<0.0001	-0.0001967	No	0.1528	0.0408	-0.0001008	No	0.4731	0.347	-0.0003063	Yes	<0.0001	<0.0001	electron transport complex protein RnfG
K06926	0.000614	8.22e-05	0.0008503	0.0005795	0.0003759	0.000691	0.0005318	Yes	0.0065	0.0013	-0.0007681	Yes	0.0001	<0.0001	-0.0004973	Yes	0.0251	0.0084	-0.0002937	No	0.0908	0.0363	-0.0006088	Yes	0.0052	0.0007	None
K01914	0.0006448	0.0003605	0.0005837	0.0005293	0.0004317	0.0006333	0.0002843	Yes	0.0057	0.0011	-0.0002232	Yes	<0.0001	<0.0001	-0.0001688	No	0.2048	0.0646	-7.117e-05	No	0.5236	0.4825	-0.0002728	Yes	<0.0001	<0.0001	aspartate--ammonia ligase [EC:6.3.1.1]
K01620	0.0005937	0.0003727	0.0004765	0.0005775	0.0005773	0.0005677	0.000221	Yes	0.0252	0.0067	-0.0001038	Yes	0.0423	0.0158	-0.0002048	Yes	0.0006	<0.0001	-0.0002047	Yes	<0.0001	<0.0001	-0.000195	Yes	0.0174	0.0035	threonine aldolase [EC:4.1.2.5]
K09815	0.0006412	0.0003427	0.0006015	0.0004712	0.000448	0.000644	0.0002985	Yes	0.0057	0.0011	-0.0002588	Yes	<0.0001	<0.0001	-0.0001285	No	0.189	0.0882	-0.0001053	No	0.4554	0.3644	-0.0003013	Yes	0.0003	<0.0001	zinc transport system substrate-binding protein
K02669	0.0004077	0.0003518	0.0003948	0.0006377	0.0009718	0.00038	5.583e-05	No	0.6199	0.4546	-4.3e-05	No	0.5947	0.3757	-0.0002858	No	0.5947	0.2838	-0.00062	No	0.4236	0.0873	-2.817e-05	No	0.8015	0.6412	twitching motility protein PilT
K01754	0.0004073	0.0006443	0.0005077	0.0005545	0.0005088	0.0005147	-0.000237	Yes	0.0396	0.0066	0.0001367	Yes	<0.0001	<0.0001	8.983e-05	Yes	0.0492	0.0131	0.0001355	Yes	0.0396	0.0079	0.0001297	No	0.2342	0.0938	threonine dehydratase [EC:4.3.1.19]
K09817	0.0006415	0.0003392	0.000601	0.000466	0.0004445	0.0006437	0.0003023	Yes	0.0051	0.001	-0.0002618	Yes	<0.0001	<0.0001	-0.0001268	No	0.1732	0.0971	-0.0001053	No	0.401	0.3208	-0.0003045	Yes	0.0003	<0.0001	zinc transport system ATP-binding protein [EC:3.6.3.-]
K03589	0.0006227	0.000321	0.0005783	0.0005293	0.0004395	0.0006405	0.0003017	Yes	0.0044	0.0009	-0.0002573	Yes	<0.0001	<0.0001	-0.0002083	No	0.1025	0.0273	-0.0001185	No	0.3888	0.2851	-0.0003195	Yes	0.0004	<0.0001	cell division protein FtsQ
K01610	0.0006008	0.0004353	0.0005565	0.0005052	0.000411	0.0006228	0.0001655	Yes	0.0499	0.01	-0.0001212	Yes	0.0056	0.0005	-6.983e-05	No	0.5039	0.3567	2.433e-05	No	0.7972	0.7972	-0.0001875	Yes	0.0056	0.0007	phosphoenolpyruvate carboxykinase (ATP) [EC:4.1.1.49]
K01609	0.0006163	8.469e-05	0.0005788	0.000598	0.000608	0.0006457	0.0005316	Yes	<0.0001	<0.0001	-0.0004941	Yes	0.0001	<0.0001	-0.0005133	Yes	<0.0001	<0.0001	-0.0005233	Yes	<0.0001	<0.0001	-0.000561	Yes	<0.0001	<0.0001	indole-3-glycerol phosphate synthase [EC:4.1.1.48]
K01880	0.0006638	8.217e-05	0.0005973	0.0005687	0.0006047	0.0006067	0.0005817	Yes	<0.0001	<0.0001	-0.0005152	Yes	<0.0001	<0.0001	-0.0004865	Yes	0.0002	<0.0001	-0.0005225	Yes	<0.0001	<0.0001	-0.0005245	Yes	0.0002	<0.0001	glycyl-tRNA synthetase [EC:6.1.1.14]
K09816	0.0006292	0.0003392	0.0006003	0.0004647	0.000444	0.0006428	0.00029	Yes	0.0053	0.0011	-0.0002612	Yes	<0.0001	<0.0001	-0.0001255	No	0.1837	0.098	-0.0001048	No	0.4031	0.3225	-0.0003037	Yes	0.0003	<0.0001	zinc transport system permease protein
K06973	0.0006178	6.436e-05	0.000579	0.000626	0.0005837	0.0006478	0.0005535	Yes	<0.0001	<0.0001	-0.0005146	Yes	<0.0001	<0.0001	-0.0005616	Yes	<0.0001	<0.0001	-0.0005193	Yes	<0.0001	<0.0001	-0.0005835	Yes	<0.0001	<0.0001	None
K03426	0.0006203	0.0003383	0.0005743	0.000525	0.0004267	0.0006315	0.000282	Yes	0.0091	0.0018	-0.000236	Yes	<0.0001	<0.0001	-0.0001867	No	0.1674	0.0447	-8.833e-05	No	0.4988	0.4048	-0.0002932	Yes	0.0005	<0.0001	NAD+ diphosphatase [EC:3.6.1.22]
K09117	0.0006272	4.612e-05	0.0005718	0.0006205	0.0005943	0.0006515	0.0005811	Yes	<0.0001	<0.0001	-0.0005257	Yes	<0.0001	<0.0001	-0.0005744	Yes	<0.0001	<0.0001	-0.0005482	Yes	<0.0001	<0.0001	-0.0006054	Yes	<0.0001	<0.0001	hypothetical protein
K00766	0.0006165	6.99e-05	0.0005705	0.0006033	0.0006132	0.0006355	0.0005466	Yes	<0.0001	<0.0001	-0.0005006	Yes	<0.0001	<0.0001	-0.0005334	Yes	<0.0001	<0.0001	-0.0005433	Yes	<0.0001	<0.0001	-0.0005656	Yes	<0.0001	<0.0001	anthranilate phosphoribosyltransferase [EC:2.4.2.18]
K01658	0.000613	7.843e-05	0.0005683	0.0005973	0.0006052	0.0006467	0.0005346	Yes	<0.0001	<0.0001	-0.0004899	Yes	<0.0001	<0.0001	-0.0005189	Yes	<0.0001	<0.0001	-0.0005267	Yes	<0.0001	<0.0001	-0.0005682	Yes	<0.0001	<0.0001	anthranilate synthase component II [EC:4.1.3.27]
K03617	0.0006562	0.0003395	0.000612	0.0004655	0.0004347	0.0005993	0.0003167	Yes	0.0057	0.0008	-0.0002725	Yes	<0.0001	<0.0001	-0.000126	No	0.2883	0.1864	-9.517e-05	No	0.4531	0.3596	-0.0002598	Yes	0.0097	0.0019	electron transport complex protein RnfA
K03581	0.0004505	0.0003672	0.0006225	0.0005517	0.000546	0.000564	8.333e-05	No	0.3655	0.2436	-0.0002553	Yes	0.0028	0.0004	-0.0001845	Yes	0.0319	0.0064	-0.0001788	Yes	0.0028	0.0004	-0.0001968	No	0.1685	0.0562	exodeoxyribonuclease V alpha subunit [EC:3.1.11.5]
K13542	0.000451	6.419e-05	0.0005965	0.0006688	0.000708	0.000611	0.0003868	Yes	0.0037	0.0012	-0.0005323	Yes	<0.0001	<0.0001	-0.0006046	Yes	0.0023	0.0005	-0.0006438	Yes	0.0023	0.0006	-0.0005468	Yes	0.0011	0.0001	uroporphyrinogen III methyltransferase / synthase [EC:2.1.1.107 4.2.1.75]
K02238	0.0006427	0.0003513	0.000524	0.0005497	0.0004115	0.0006157	0.0002913	Yes	0.0105	0.0019	-0.0001727	Yes	0.0105	0.0021	-0.0001983	No	0.1822	0.0646	-6.017e-05	No	0.6197	0.5371	-0.0002643	Yes	0.0041	0.0003	competence protein ComEC
K03565	0.0006633	0.0003288	0.0005958	0.0004645	0.000433	0.0005983	0.0003345	Yes	0.0066	0.0009	-0.000267	Yes	<0.0001	<0.0001	-0.0001357	No	0.2709	0.1432	-0.0001042	No	0.4113	0.329	-0.0002695	Yes	0.0106	0.0021	regulatory protein
K01443	0.0004322	0.0004257	0.000515	0.00061	0.0005055	0.0005927	6.5e-06	No	0.9282	0.9282	-8.933e-05	No	0.4419	0.0763	-0.0001843	No	0.4419	0.1469	-7.983e-05	No	0.4419	0.1519	-0.000167	No	0.4419	0.1124	N-acetylglucosamine-6-phosphate deacetylase [EC:3.5.1.25]
K01607	0.0005882	0.0007533	0.0004398	0.0004175	0.000427	0.0004538	-0.0001652	No	0.1963	0.1047	0.0003135	Yes	0.0308	0.005	0.0003358	Yes	0.0308	0.0034	0.0003263	Yes	0.0308	0.0062	0.0002995	Yes	0.0334	0.0089	4-carboxymuconolactone decarboxylase [EC:4.1.1.44]
K02823	0.0006608	7.763e-05	0.0006208	0.0005665	0.0004567	0.0006897	0.0005832	Yes	<0.0001	<0.0001	-0.0005432	Yes	<0.0001	<0.0001	-0.0004889	Yes	0.0017	0.0005	-0.000379	No	0.0629	0.021	-0.000612	Yes	<0.0001	<0.0001	dihydroorotate dehydrogenase electron transfer subunit
K01090	0.000467	0.000111	0.0005382	0.0006933	0.0006987	0.0005508	0.000356	Yes	0.0012	0.0003	-0.0004272	Yes	0.0002	<0.0001	-0.0005823	Yes	0.0003	<0.0001	-0.0005877	Yes	0.0043	0.0014	-0.0004398	Yes	0.0003	<0.0001	protein phosphatase [EC:3.1.3.16]
K08884	0.00049	5.954e-05	0.0006012	0.0006732	0.0005618	0.0006723	0.0004305	Yes	0.0018	0.0005	-0.0005416	Yes	<0.0001	<0.0001	-0.0006136	Yes	<0.0001	<0.0001	-0.0005023	Yes	<0.0001	<0.0001	-0.0006128	Yes	0.006	0.002	serine/threonine protein kinase, bacterial [EC:2.7.11.1]
K01442	0.0006117	0.0001209	0.0005777	0.0005573	0.000595	0.0005908	0.0004908	Yes	0.0005	<0.0001	-0.0004568	Yes	0.0005	<0.0001	-0.0004365	Yes	0.007	0.0023	-0.0004741	Yes	0.0005	<0.0001	-0.00047	Yes	0.0013	0.0004	choloylglycine hydrolase [EC:3.5.1.24]
K02117	0.000653	7.709e-05	0.0006515	0.0005737	0.0004587	0.000629	0.0005759	Yes	<0.0001	<0.0001	-0.0005744	Yes	<0.0001	<0.0001	-0.0004966	Yes	0.0051	0.0014	-0.0003816	No	0.0563	0.0188	-0.0005519	Yes	0.0003	<0.0001	V-type H+-transporting ATPase subunit A [EC:3.6.3.14]
K02233	0.0005653	0.0001878	0.0007527	0.0005455	0.0003401	0.0006472	0.0003775	Yes	0.0285	0.0076	-0.0005648	Yes	<0.0001	<0.0001	-0.0003577	Yes	0.0368	0.0123	-0.0001523	No	0.1984	0.1455	-0.0004593	Yes	0.0238	0.0048	adenosylcobinamide-GDP ribazoletransferase [EC:2.7.8.26]
K03437	0.0006638	0.0001052	0.000597	0.0005507	0.0004525	0.0006628	0.0005587	Yes	<0.0001	<0.0001	-0.0004918	Yes	0.0001	<0.0001	-0.0004455	Yes	0.0019	0.0005	-0.0003473	Yes	0.0466	0.0155	-0.0005577	Yes	<0.0001	<0.0001	RNA methyltransferase, TrmH family
K01129	0.0004388	0.0004257	0.000515	0.0006023	0.000496	0.000553	1.317e-05	No	0.8488	0.8488	-8.933e-05	No	0.2619	0.0664	-0.0001767	No	0.1911	0.0127	-7.033e-05	No	0.3698	0.1972	-0.0001273	No	0.2619	0.0722	dGTPase [EC:3.1.5.1]
K00926	0.0004378	0.0005138	0.0006077	0.000545	0.0003335	0.0005868	-7.6e-05	No	0.6327	0.41	-9.383e-05	No	0.2845	0.076	-3.117e-05	No	0.8328	0.7849	0.0001803	No	0.2845	0.0851	-7.3e-05	No	0.6327	0.464	carbamate kinase [EC:2.7.2.2]
K07456	0.0006662	7.929e-05	0.0006103	0.0005523	0.0004402	0.0006757	0.0005869	Yes	<0.0001	<0.0001	-0.000531	Yes	<0.0001	<0.0001	-0.000473	Yes	0.002	0.0005	-0.0003609	Yes	0.0441	0.0147	-0.0005964	Yes	<0.0001	<0.0001	DNA mismatch repair protein MutS2
K00243	0.0006193	4.112e-05	0.0005585	0.0006077	0.0005605	0.0006323	0.0005782	Yes	<0.0001	<0.0001	-0.0005174	Yes	<0.0001	<0.0001	-0.0005666	Yes	<0.0001	<0.0001	-0.0005194	Yes	<0.0001	<0.0001	-0.0005912	Yes	<0.0001	<0.0001	hypothetical protein
K00382	0.000597	0.000501	0.0004713	0.0004428	0.0005635	0.0004413	9.6e-05	No	0.2535	0.1183	2.967e-05	No	0.3395	0.2037	5.817e-05	No	0.5449	0.3633	-6.25e-05	No	0.2535	0.0544	5.967e-05	No	0.6354	0.4659	dihydrolipoamide dehydrogenase [EC:1.8.1.4]
K01938	0.0006623	8.36e-05	0.0006053	0.0005567	0.0004407	0.000665	0.0005787	Yes	<0.0001	<0.0001	-0.0005217	Yes	<0.0001	<0.0001	-0.0004731	Yes	0.0017	0.0004	-0.0003571	No	0.0642	0.0214	-0.0005814	Yes	<0.0001	<0.0001	formate--tetrahydrofolate ligase [EC:6.3.4.3]
K04567	0.0005013	0.00054	0.0003715	0.0004915	0.0006075	0.0004993	-3.867e-05	No	0.8528	0.6823	0.0001685	No	0.1432	0.0191	4.85e-05	No	0.7568	0.5045	-6.75e-05	No	0.4223	0.0845	4.067e-05	No	0.8528	0.6437	lysyl-tRNA synthetase, class II [EC:6.1.1.6]
K00610	0.0005903	0.0003197	0.000555	0.0005145	0.0004055	0.0006228	0.0002707	Yes	0.0054	0.0011	-0.0002353	Yes	<0.0001	<0.0001	-0.0001948	No	0.1417	0.0378	-8.583e-05	No	0.5275	0.4236	-0.0003032	Yes	0.0003	<0.0001	aspartate carbamoyltransferase regulatory subunit
K01993	0.0005658	0.000574	0.000223	0.0004406	0.000801	0.000393	-8.167e-06	No	0.9678	0.9678	0.0003511	Yes	0.0091	0.0008	0.0001334	No	0.6835	0.4584	-0.000227	No	0.3683	0.0782	0.0001811	No	0.6835	0.4681	HlyD family secretion protein
K02982	0.0005035	0.00038	0.0003735	0.0005722	0.0006088	0.0005573	0.0001235	No	0.4253	0.214	6.5e-06	No	0.9063	0.9063	-0.0001922	Yes	0.0336	0.0067	-0.0002288	Yes	<0.0001	<0.0001	-0.0001773	No	0.1565	0.0537	small subunit ribosomal protein S3
K05813	0.000569	0.0003877	0.0007103	0.000481	0.0003153	0.0005267	0.0001813	No	0.3482	0.1641	-0.0003227	Yes	0.0012	<0.0001	-9.333e-05	No	0.5365	0.4132	7.238e-05	No	0.5365	0.4292	-0.000139	No	0.3482	0.1857	sn-glycerol 3-phosphate transport system substrate-binding protein
K04720	0.0004408	0.000128	0.0006512	0.0006583	0.0003475	0.0007642	0.0003129	Yes	0.0319	0.0064	-0.0005232	Yes	<0.0001	<0.0001	-0.0005304	Yes	0.0436	0.0116	-0.0002195	No	0.1058	0.0635	-0.0006362	Yes	0.0193	0.0026	threonine-phosphate decarboxylase [EC:4.1.1.81]
K00800	0.0004952	0.0003825	0.0003735	0.0005722	0.0006087	0.0005567	0.0001127	No	0.4179	0.2461	9e-06	No	0.8709	0.8709	-0.0001897	Yes	0.0357	0.0071	-0.0002262	Yes	<0.0001	<0.0001	-0.0001742	No	0.1558	0.0557	3-phosphoshikimate 1-carboxyvinyltransferase [EC:2.5.1.19]
K02372	0.0004438	0.0003963	0.0005362	0.0005445	0.0005143	0.000553	4.75e-05	No	0.7259	0.4355	-0.0001398	No	0.0726	0.0048	-0.0001482	No	0.1771	0.0354	-0.000118	No	0.1155	0.0154	-0.0001567	No	0.2313	0.0617	3R-hydroxymyristoyl ACP dehydrase [EC:4.2.1.-]
K02557	0.0007192	0.0002718	0.0006792	0.0003822	0.0003887	0.0005357	0.0004473	Yes	<0.0001	<0.0001	-0.0004073	Yes	0.0013	0.0002	-0.0001103	No	0.2983	0.2231	-0.0001168	No	0.3761	0.326	-0.0002638	Yes	0.006	0.0012	chemotaxis protein MotB
K06207	0.0004975	0.00038	0.0003663	0.0005665	0.0006073	0.000552	0.0001175	No	0.4245	0.2291	1.367e-05	No	0.8646	0.807	-0.0001865	Yes	0.0424	0.0085	-0.0002273	Yes	<0.0001	<0.0001	-0.000172	No	0.1579	0.0615	GTP-binding protein
K05592	0.0004612	0.000382	0.0003407	0.0005508	0.0007502	0.0004848	7.917e-05	No	0.4851	0.3557	4.133e-05	No	0.5509	0.4407	-0.0001688	No	0.3616	0.1957	-0.0003682	No	0.1061	0.0141	-0.0001028	No	0.4761	0.3174	ATP-dependent RNA helicase DeaD [EC:3.6.4.13];ATP-dependent RNA helicase DeaD
K10206	0.0004688	8.086e-05	0.0006172	0.0006313	0.0005363	0.0006347	0.000388	Yes	0.0024	0.0008	-0.0005363	Yes	<0.0001	<0.0001	-0.0005505	Yes	<0.0001	<0.0001	-0.0004555	Yes	<0.0001	<0.0001	-0.0005538	Yes	0.0001	<0.0001	LL-diaminopimelate aminotransferase [EC:2.6.1.83]
K01639	0.0005175	0.0002517	0.0006595	0.0005538	0.0004678	0.0005108	0.0002658	No	0.0894	0.0357	-0.0004078	Yes	<0.0001	<0.0001	-0.0003022	Yes	0.0119	0.0032	-0.0002162	Yes	0.0006	<0.0001	-0.0002592	Yes	0.0371	0.0124	N-acetylneuraminate lyase [EC:4.1.3.3]
K00626	0.000429	0.0006168	0.0004388	0.0004792	0.000475	0.0005152	-0.0001878	No	0.064	0.0085	0.000178	No	0.064	0.0054	0.0001377	No	0.2398	0.0639	0.0001418	No	0.2087	0.0417	0.0001017	No	0.8046	0.3371	acetyl-CoA C-acetyltransferase [EC:2.3.1.9]
K02283	0.0004728	1.254e-05	0.0006972	0.0006655	0.0003733	0.0007312	0.0004603	Yes	0.0108	0.0015	-0.0006846	Yes	<0.0001	<0.0001	-0.000653	Yes	0.0132	0.0035	-0.0003608	No	0.0686	0.0274	-0.0007186	Yes	0.0108	0.0022	pilus assembly protein CpaF
K03976	0.0006585	7.799e-05	0.0005962	0.0005422	0.0004207	0.0006545	0.0005805	Yes	<0.0001	<0.0001	-0.0005182	Yes	<0.0001	<0.0001	-0.0004642	Yes	0.002	0.0005	-0.0003427	No	0.0589	0.0196	-0.0005765	Yes	<0.0001	<0.0001	putative transcription regulator
K00796	0.000539	0.0003405	0.0003873	0.000549	0.0006935	0.000436	0.0001985	No	0.1117	0.0223	-4.683e-05	No	0.237	0.0948	-0.0002085	No	0.2999	0.14	-0.000353	No	0.1117	0.0119	-9.55e-05	No	0.4696	0.3479	dihydropteroate synthase [EC:2.5.1.15]
K02371	0.0006222	0.0001697	0.0005822	0.0005192	0.0004188	0.0006315	0.0004524	Yes	0.0001	<0.0001	-0.0004124	Yes	<0.0001	<0.0001	-0.0003494	Yes	0.0099	0.0026	-0.0002491	No	0.1353	0.0451	-0.0004618	Yes	<0.0001	<0.0001	enoyl-[acyl carrier protein] reductase II [EC:1.3.1.-]
K00571	0.0005828	0.0001178	0.000807	0.0005385	0.0003367	0.0005577	0.0004651	Yes	0.0238	0.0032	-0.0006892	Yes	<0.0001	<0.0001	-0.0004207	No	0.0602	0.0201	-0.0002189	No	0.1684	0.101	-0.0004399	Yes	0.0255	0.006	site-specific DNA-methyltransferase (adenine-specific) [EC:2.1.1.72]
K03282	0.0006198	0.0003558	0.0004828	0.0004193	0.0005592	0.0004998	0.000264	Yes	0.0309	0.0062	-0.000127	Yes	0.0122	0.0016	-6.35e-05	No	0.4295	0.3185	-0.0002033	Yes	<0.0001	<0.0001	-0.000144	No	0.1416	0.0755	large conductance mechanosensitive channel;large conductance mechanosensitive channel, MscL family
K03610	0.0005282	0.000292	0.0007017	0.0005138	0.0003025	0.0005909	0.0002362	No	0.1627	0.0542	-0.0004097	Yes	0.0013	<0.0001	-0.0002218	No	0.1896	0.0758	-1.05e-05	No	0.9188	0.8978	-0.0002989	No	0.1578	0.0316	septum site-determining protein MinC
K08483	0.000447	0.0003648	0.0005133	0.0005978	0.0004727	0.0005298	8.217e-05	No	0.3566	0.1902	-0.0001485	Yes	0.0001	<0.0001	-0.000233	Yes	0.0204	0.0027	-0.0001078	Yes	0.0468	0.0094	-0.000165	No	0.1481	0.0592	phosphotransferase system, enzyme I, PtsI [EC:2.7.3.9]
K00757	0.0006307	0.000437	0.000497	0.0004368	0.00037	0.0005533	0.0001937	No	0.1021	0.0116	-6e-05	No	0.1822	0.085	1.667e-07	No	0.998	0.998	6.7e-05	No	0.4941	0.4282	-0.0001163	No	0.1021	0.0169	uridine phosphorylase [EC:2.4.2.3]
K10112	0.0004655	0.0001857	0.0006268	0.0006512	0.0003379	0.0006565	0.0002798	Yes	0.0429	0.0086	-0.0004412	Yes	0.0001	<0.0001	-0.0004655	No	0.066	0.0176	-0.0001522	No	0.2662	0.1775	-0.0004708	Yes	0.0429	0.0071	maltose/maltodextrin transport system ATP-binding protein
K07042	0.0004348	0.0003525	0.0005177	0.0005793	0.0005033	0.0005313	8.233e-05	No	0.262	0.1572	-0.0001652	Yes	<0.0001	<0.0001	-0.0002268	Yes	0.0005	<0.0001	-0.0001508	Yes	0.0025	0.0005	-0.0001788	No	0.0942	0.0421	probable rRNA maturation factor
K01269	0.0004477	9.882e-05	0.0005935	0.0006427	0.0005318	0.0005997	0.0003489	Yes	0.0039	0.0013	-0.0004947	Yes	<0.0001	<0.0001	-0.0005439	Yes	<0.0001	<0.0001	-0.000433	Yes	<0.0001	<0.0001	-0.0005009	Yes	0.0009	0.0002	aminopeptidase [EC:3.4.11.-]
K07124	0.0004252	0.0002268	0.000585	0.000603	0.0004998	0.0005718	0.0001983	No	0.064	0.0213	-0.0003582	Yes	0.0002	<0.0001	-0.0003762	Yes	0.0001	<0.0001	-0.000273	Yes	0.0005	<0.0001	-0.000345	Yes	0.0086	0.0023	None
K01142	0.0004572	0.0003847	0.000526	0.0005167	0.0005215	0.0005052	7.25e-05	No	0.4881	0.1812	-0.0001413	Yes	0.0022	0.0001	-0.000132	No	0.1806	0.0361	-0.0001368	Yes	0.029	0.0039	-0.0001205	No	0.3034	0.0809	exodeoxyribonuclease III [EC:3.1.11.2]
K01138	0.0004687	0.0001813	0.0005495	0.0005693	0.0007522	0.0003707	0.0002874	No	0.0601	0.016	-0.0003683	Yes	0.0013	<0.0001	-0.0003881	No	0.1903	0.0761	-0.0005709	No	0.101	0.0337	-0.0001894	Yes	0.0473	0.0069	uncharacterized sulfatase [EC:3.1.6.-]
K03783	0.0006258	5.917e-05	0.000591	0.0005307	0.000432	0.0006522	0.0005667	Yes	<0.0001	<0.0001	-0.0005318	Yes	<0.0001	<0.0001	-0.0004715	Yes	0.0025	0.0007	-0.0003728	Yes	0.0385	0.0128	-0.000593	Yes	<0.0001	<0.0001	purine-nucleoside phosphorylase [EC:2.4.2.1]
K01480	0.0005742	0.000416	0.0005332	0.0004453	0.000407	0.0005093	0.0001582	No	0.1626	0.0217	-0.0001172	Yes	0.0006	<0.0001	-2.933e-05	No	0.7782	0.6707	9e-06	No	0.9241	0.9241	-9.333e-05	No	0.4284	0.1388	agmatinase [EC:3.5.3.11]
K07260	0.0005305	0.0001259	0.0007005	0.0006113	0.0003232	0.0005937	0.0004046	Yes	0.0198	0.0026	-0.0005746	Yes	<0.0001	<0.0001	-0.0004855	Yes	0.0367	0.0122	-0.0001973	No	0.1655	0.0765	-0.0004678	Yes	0.0237	0.0063	D-alanyl-D-alanine carboxypeptidase [EC:3.4.16.4]
K00625	0.0006617	5.73e-05	0.0005812	0.0005315	0.0004097	0.0006433	0.0006044	Yes	<0.0001	<0.0001	-0.0005239	Yes	<0.0001	<0.0001	-0.0004742	Yes	0.0026	0.0007	-0.0003524	No	0.0574	0.0191	-0.000586	Yes	<0.0001	<0.0001	phosphate acetyltransferase [EC:2.3.1.8]
K06223	0.0004237	0.000382	0.0005068	0.0004963	0.000622	0.0004535	4.167e-05	No	0.6912	0.5301	-0.0001248	Yes	0.0079	0.0005	-0.0001143	No	0.6268	0.3119	-0.00024	No	0.5745	0.0766	-7.15e-05	No	0.6268	0.2859	DNA adenine methylase [EC:2.1.1.72]
K03216	0.0004238	0.0003523	0.0005133	0.0005732	0.0004945	0.0005252	7.15e-05	No	0.3529	0.2308	-0.000161	Yes	<0.0001	<0.0001	-0.0002208	Yes	0.0009	0.0001	-0.0001422	Yes	0.007	0.0014	-0.0001728	No	0.1145	0.0458	RNA methyltransferase, TrmH family, group 2 [EC:2.1.1.-];tRNA (cytidine/uridine-2'-O-)-methyltransferase [EC:2.1.1.207]
K02073	0.0003823	0.000852	0.00046	0.0004523	0.0003292	0.0004052	-0.0004697	Yes	0.0003	<0.0001	0.000392	Yes	0.0008	0.0002	0.0003997	Yes	0.0036	0.0012	0.0005228	Yes	0.0003	<0.0001	0.0004468	Yes	0.0008	0.0002	D-methionine transport system substrate-binding protein
K14742	0.0005993	0.0003065	0.0004837	0.000484	0.0005127	0.0004877	0.0002928	Yes	0.0106	0.0014	-0.0001772	Yes	0.0198	0.004	-0.0001775	No	0.0828	0.0276	-0.0002062	Yes	<0.0001	<0.0001	-0.0001812	No	0.0828	0.0269	hypothetical protease [EC:3.4.-.-]
K02761	0.0001748	0.001912	8.815e-05	0.0002022	0.0003207	0.0001757	-0.001737	Yes	<0.0001	<0.0001	0.001824	Yes	<0.0001	<0.0001	0.00171	Yes	<0.0001	<0.0001	0.001591	Yes	<0.0001	<0.0001	0.001736	Yes	<0.0001	<0.0001	PTS system, cellobiose-specific IIC component
K01934	0.0004533	0.0003728	0.0005327	0.0005052	0.0005075	0.0004967	8.05e-05	No	0.4094	0.1613	-0.0001598	Yes	0.0013	<0.0001	-0.0001323	No	0.1547	0.0309	-0.0001347	Yes	0.0424	0.0057	-0.0001238	No	0.4094	0.1179	5-formyltetrahydrofolate cyclo-ligase [EC:6.3.3.2]
K03522	0.0006777	0.0001287	0.0005902	0.0004142	0.000413	0.0006412	0.0005489	Yes	0.0001	<0.0001	-0.0004614	Yes	<0.0001	<0.0001	-0.0002854	Yes	0.0398	0.0106	-0.0002843	No	0.0843	0.0337	-0.0005124	Yes	0.0029	0.0006	electron transfer flavoprotein alpha subunit
K02437	0.000548	0.0003345	0.0004125	0.0004647	0.0007065	0.0003918	0.0002135	Yes	0.046	0.0092	-7.8e-05	Yes	0.046	0.0091	-0.0001302	No	0.4877	0.3251	-0.000372	Yes	0.046	0.0092	-5.733e-05	No	0.6787	0.536	glycine cleavage system H protein
K02794	0.0002988	0.0009152	0.0003453	0.0004683	0.000421	0.0004077	-0.0006163	Yes	0.0044	0.0006	0.0005698	Yes	0.0044	0.0006	0.0004468	No	0.0505	0.0202	0.0004942	Yes	0.0083	0.0017	0.0005075	Yes	0.0117	0.0031	PTS system, mannose-specific IIB component [EC:2.7.1.69]
K02018	0.0002858	0.0003142	0.0004143	0.0007117	0.0004995	0.0006308	-2.833e-05	No	0.5066	0.4729	-0.0001002	No	0.1992	0.1461	-0.0003975	Yes	0.0204	0.0054	-0.0001853	Yes	0.0106	0.0014	-0.0003167	Yes	0.0412	0.0183	molybdate transport system permease protein
K07404	0.0005337	0.000342	0.0006217	0.000448	0.0004387	0.0004712	0.0001917	No	0.2172	0.0869	-0.0002797	No	0.1908	0.0127	-0.000106	No	0.2172	0.0781	-9.667e-05	No	0.2172	0.0606	-0.0001292	No	0.4835	0.2551	6-phosphogluconolactonase [EC:3.1.1.31]
K10190	0.0006862	8.052e-06	0.000843	0.0005245	0.0002641	0.0005281	0.0006781	Yes	0.014	0.0028	-0.0008349	Yes	0.0073	0.0005	-0.0005164	Yes	0.0379	0.0126	-0.000256	No	0.1033	0.0482	-0.00052	Yes	0.0284	0.0076	lactose/L-arabinose transport system permease protein
K03699	0.0006372	8.965e-05	0.0005477	0.0004982	0.0005913	0.0004855	0.0005475	Yes	<0.0001	<0.0001	-0.000458	Yes	<0.0001	<0.0001	-0.0004085	Yes	0.0003	<0.0001	-0.0005017	Yes	<0.0001	<0.0001	-0.0003959	Yes	0.0034	0.0011	putative hemolysin
K09747	0.0004273	0.0003302	0.0005148	0.0005683	0.0004812	0.0005262	9.717e-05	No	0.2247	0.1198	-0.0001847	Yes	<0.0001	<0.0001	-0.0002382	Yes	0.0002	<0.0001	-0.000151	Yes	0.0023	0.0005	-0.000196	No	0.1037	0.0391	hypothetical protein
K03521	0.000676	0.0001287	0.0005798	0.0004123	0.0004125	0.0006385	0.0005473	Yes	0.0001	<0.0001	-0.0004512	Yes	<0.0001	<0.0001	-0.0002837	Yes	0.0392	0.0105	-0.0002838	No	0.0834	0.0334	-0.0005098	Yes	0.0026	0.0005	electron transfer flavoprotein beta subunit
K03660	0.0005912	1.801e-05	0.0006662	0.0005717	0.0004323	0.0005676	0.0005732	Yes	0.0052	0.0014	-0.0006482	Yes	0.0017	0.0003	-0.0005537	Yes	0.0017	0.0003	-0.0004143	Yes	0.0008	<0.0001	-0.0005496	Yes	0.0078	0.0026	N-glycosylase/DNA lyase [EC:3.2.2.- 4.2.99.18]
K07658	0.000647	7.146e-05	0.0005788	0.0005182	0.0004057	0.0006247	0.0005755	Yes	<0.0001	<0.0001	-0.0005074	Yes	<0.0001	<0.0001	-0.0004467	Yes	0.0042	0.0011	-0.0003342	No	0.0675	0.0225	-0.0005532	Yes	<0.0001	<0.0001	two-component system, OmpR family, alkaline phosphatase synthesis response regulator PhoP
K05810	0.0004242	0.0004747	0.0005098	0.0004463	0.0005015	0.0004865	-5.05e-05	No	0.8574	0.3758	-3.517e-05	No	0.8574	0.2112	2.833e-05	No	0.8574	0.5954	-2.683e-05	No	0.8574	0.5455	-1.183e-05	No	0.8574	0.835	conserved hypothetical protein
K06896	0.0005625	0.000358	0.0002242	0.0005054	0.0007658	0.0004235	0.0002045	No	0.5785	0.324	0.0001339	No	0.3907	0.0781	-0.0001474	No	0.5785	0.3977	-0.0004078	Yes	0.0329	0.0044	-6.552e-05	No	0.8192	0.7835	None
K01926	0.0006332	8.419e-05	0.0005488	0.0004948	0.0005792	0.000492	0.000549	Yes	<0.0001	<0.0001	-0.0004646	Yes	<0.0001	<0.0001	-0.0004106	Yes	<0.0001	<0.0001	-0.000495	Yes	<0.0001	<0.0001	-0.0004078	Yes	0.0023	0.0008	AT-rich DNA-binding protein
K02121	0.0006198	5.815e-05	0.0005527	0.0005982	0.0003947	0.0006033	0.0005617	Yes	<0.0001	<0.0001	-0.0004945	Yes	<0.0001	<0.0001	-0.00054	Yes	0.0211	0.0056	-0.0003365	No	0.0745	0.0248	-0.0005452	Yes	0.0049	0.001	V-type H+-transporting ATPase subunit E [EC:3.6.3.14]
K01243	0.0004785	0.0003942	0.0004252	0.000491	0.0004387	0.0005892	8.433e-05	No	0.7352	0.3431	-3.1e-05	No	0.8465	0.7242	-9.683e-05	No	0.7352	0.2349	-4.45e-05	No	0.8465	0.6383	-0.000195	No	0.4679	0.0312	S-adenosylhomocysteine/5'-methylthioadenosine nucleosidase [EC:3.2.2.9]
K07082	0.0006193	0.0003718	0.0005095	0.0003795	0.000408	0.0005272	0.0002475	No	0.0535	0.0071	-0.0001377	Yes	0.0245	0.0016	-7.667e-06	No	0.9221	0.9221	-3.617e-05	No	0.8362	0.6689	-0.0001553	No	0.1736	0.0524	UPF0755 protein
K01421	0.0004222	4.962e-05	0.000604	0.0006763	0.0003356	0.000727	0.0003725	Yes	0.0071	0.0009	-0.0005544	Yes	<0.0001	<0.0001	-0.0006267	Yes	0.0219	0.0058	-0.000286	No	0.0715	0.0334	-0.0006774	Yes	0.0085	0.0017	putative membrane protein
K00334	0.0004367	0.0003488	0.0005155	0.000524	0.0004663	0.0005217	8.783e-05	No	0.5171	0.2068	-0.0001667	Yes	0.0019	0.0001	-0.0001752	No	0.1011	0.0202	-0.0001175	No	0.0627	0.0084	-0.0001728	No	0.1234	0.0329	NADH-quinone oxidoreductase subunit E [EC:1.6.5.3];NADH dehydrogenase I subunit E [EC:1.6.5.3]
K00554	0.0004802	0.0003798	0.0003342	0.0005498	0.0005952	0.0004573	0.0001003	No	0.5194	0.3116	4.567e-05	No	0.5351	0.4577	-0.00017	No	0.0706	0.0188	-0.0002153	Yes	<0.0001	<0.0001	-7.75e-05	No	0.5351	0.4637	tRNA (guanine-N1-)-methyltransferase [EC:2.1.1.31]
K00759	0.0005522	0.0003745	0.0005868	0.0004145	0.0004678	0.0004	0.0001777	No	0.1649	0.0471	-0.0002123	No	0.1649	0.0121	-4e-05	No	0.5977	0.4782	-9.333e-05	No	0.1649	0.055	-2.55e-05	No	0.7536	0.6531	adenine phosphoribosyltransferase [EC:2.4.2.7]
K02795	0.0002882	0.0009065	0.0003327	0.0004562	0.0004143	0.000398	-0.0006183	Yes	0.0036	0.0005	0.0005738	Yes	0.0036	0.0005	0.0004503	Yes	0.0462	0.0185	0.0004922	Yes	0.0073	0.0015	0.0005085	Yes	0.0105	0.0028	PTS system, mannose-specific IIC component
K01628	0.0004615	0.000228	0.0006185	0.0005562	0.0003257	0.0006048	0.0002335	No	0.0758	0.0253	-0.0003905	Yes	0.0008	<0.0001	-0.0003282	No	0.0758	0.0238	-9.767e-05	No	0.4167	0.3056	-0.0003768	No	0.0585	0.0078	L-fuculose-phosphate aldolase [EC:4.1.2.17]
K01153	0.000472	0.0004993	0.000289	0.0004797	0.0005733	0.0004805	-2.733e-05	No	0.994	0.8056	0.0002103	Yes	0.0131	0.0018	1.967e-05	No	0.994	0.8207	-7.4e-05	No	0.4091	0.1637	1.883e-05	No	0.994	0.8346	type I restriction enzyme, R subunit [EC:3.1.21.3]
K04083	0.0004128	0.0003505	0.0004978	0.0005548	0.0004715	0.0005047	6.233e-05	No	0.4225	0.2741	-0.0001473	Yes	<0.0001	<0.0001	-0.0002043	Yes	0.0037	0.0005	-0.000121	No	0.0534	0.0107	-0.0001542	No	0.1719	0.0573	molecular chaperone Hsp33
K03614	0.0006207	0.0003227	0.0005613	0.0003948	0.0004038	0.000485	0.000298	Yes	0.0135	0.0018	-0.0002387	Yes	<0.0001	<0.0001	-7.217e-05	No	0.3954	0.3161	-8.117e-05	No	0.4807	0.4166	-0.0001623	No	0.0833	0.0222	electron transport complex protein RnfD
K01092	0.0005057	0.0004695	0.0003872	0.000476	0.0005327	0.00041	3.617e-05	No	0.7865	0.5768	8.233e-05	No	0.2008	0.0268	-6.5e-06	No	0.9118	0.9118	-6.317e-05	No	0.3149	0.063	5.95e-05	No	0.7169	0.4534	myo-inositol-1(or 4)-monophosphatase [EC:3.1.3.25]
K00680	0.0006568	0.0001153	0.0005033	0.000475	0.0005642	0.0004608	0.0005416	Yes	0.0002	<0.0001	-0.0003881	Yes	0.0003	<0.0001	-0.0003597	Yes	0.0021	0.0006	-0.0004489	Yes	<0.0001	<0.0001	-0.0003456	Yes	0.0153	0.0051	None
K00575	0.0005213	0.0002048	0.000644	0.0004673	0.0004412	0.0004932	0.0003165	Yes	0.0453	0.0121	-0.0004392	Yes	0.0088	0.0012	-0.0002625	Yes	0.0138	0.0028	-0.0002363	Yes	0.0003	<0.0001	-0.0002883	No	0.0922	0.0369	chemotaxis protein methyltransferase CheR [EC:2.1.1.80]
K00998	0.0004403	0.0003623	0.0002743	0.000555	0.0007232	0.0004132	7.8e-05	No	0.5016	0.3939	8.8e-05	No	0.2958	0.1577	-0.0001927	No	0.2958	0.1529	-0.0003608	No	0.1166	0.0156	-5.083e-05	No	0.7288	0.6802	phosphatidylserine synthase [EC:2.7.8.8]
K03413	0.0005565	0.0001982	0.0007005	0.0004483	0.00031	0.0005494	0.0003583	Yes	0.0261	0.0052	-0.0005023	Yes	0.0112	0.0007	-0.0002501	No	0.1713	0.0685	-0.0001119	No	0.3488	0.2326	-0.0003512	No	0.1378	0.0367	two-component system, chemotaxis family, response regulator CheY
K09861	0.000607	0.0003645	0.0005327	0.0003797	0.0004013	0.0004775	0.0002425	Yes	0.0265	0.0035	-0.0001682	Yes	0.0018	0.0001	-1.517e-05	No	0.8323	0.8172	-3.683e-05	No	0.7702	0.6675	-0.000113	No	0.3052	0.1443	hypothetical protein
K03327	0.0005527	0.0006153	0.0002364	0.0003334	0.0006165	0.000396	-6.267e-05	No	0.8465	0.7574	0.000379	Yes	0.0031	0.0004	0.000282	No	0.1139	0.0304	-1.167e-06	No	0.9777	0.9777	0.0002193	No	0.6332	0.3357	multidrug resistance protein, MATE family
K01546	0.0005277	0.0003293	0.000478	0.0004463	0.0005313	0.000432	0.0001983	Yes	0.044	0.0088	-0.0001487	Yes	0.0007	<0.0001	-0.000117	No	0.1795	0.0598	-0.000202	Yes	<0.0001	<0.0001	-0.0001027	No	0.426	0.2137	K+-transporting ATPase ATPase A chain [EC:3.6.3.12]
K01547	0.0005273	0.0003293	0.000478	0.0004462	0.0005313	0.000432	0.000198	Yes	0.0445	0.0089	-0.0001487	Yes	0.0007	<0.0001	-0.0001168	No	0.18	0.06	-0.000202	Yes	<0.0001	<0.0001	-0.0001027	No	0.426	0.2137	K+-transporting ATPase ATPase B chain [EC:3.6.3.12]
K06213	0.0002625	0.0005203	0.0003743	0.0005677	0.0005127	0.0004957	-0.0002578	Yes	0.0041	0.0006	0.000146	No	0.3218	0.1287	-4.733e-05	No	0.5113	0.409	7.667e-06	No	0.9031	0.9031	2.467e-05	No	0.7897	0.6844	magnesium transporter
K07460	0.000475	0.0002863	0.000355	0.0005055	0.000568	0.00053	0.0001887	No	0.1446	0.0675	-6.867e-05	No	0.3957	0.2209	-0.0002192	Yes	0.0277	0.0052	-0.0002817	Yes	<0.0001	<0.0001	-0.0002437	No	0.0566	0.0151	putative endonuclease
K01188	0.0005823	0.0003069	0.0005192	0.0003618	0.0004128	0.0005335	0.0002754	No	0.132	0.0148	-0.0002122	No	0.132	0.0322	-5.49e-05	No	0.6379	0.5777	-0.0001059	No	0.3922	0.2614	-0.0002266	No	0.132	0.0466	beta-glucosidase [EC:3.2.1.21]
K07406	0.0006205	0.0001659	0.0007622	0.000427	0.0002364	0.0005011	0.0004547	No	0.0547	0.0109	-0.0005963	Yes	0.0202	0.0017	-0.0002612	No	0.0973	0.0454	-7.052e-05	No	0.4931	0.4502	-0.0003352	No	0.0766	0.0218	alpha-galactosidase [EC:3.2.1.22]
K03060	0.0004158	0.00031	0.0004945	0.0005172	0.0004685	0.0005057	0.0001058	No	0.3087	0.1029	-0.0001845	Yes	0.0002	<0.0001	-0.0002072	Yes	0.0398	0.008	-0.0001585	Yes	0.001	0.0001	-0.0001957	No	0.1183	0.0316	DNA-directed RNA polymerase subunit omega [EC:2.7.7.6]
K00278	0.0004217	0.000353	0.0003292	0.000537	0.0005495	0.0005183	6.867e-05	No	0.6203	0.4549	2.383e-05	No	0.8048	0.6627	-0.000184	Yes	0.0433	0.0095	-0.0001965	Yes	0.0005	<0.0001	-0.0001653	No	0.1925	0.077	L-aspartate oxidase [EC:1.4.3.16]
K01548	0.0005218	0.0003275	0.0004692	0.0004368	0.0005282	0.0004247	0.0001943	No	0.0531	0.0106	-0.0001417	Yes	0.0019	0.0002	-0.0001093	No	0.2297	0.0766	-0.0002007	Yes	<0.0001	<0.0001	-9.717e-05	No	0.4184	0.24	K+-transporting ATPase ATPase C chain [EC:3.6.3.12]
K07079	0.0005807	8.041e-05	0.0007003	0.0004973	0.0002904	0.0005573	0.0005003	Yes	0.006	0.0008	-0.0006199	Yes	<0.0001	<0.0001	-0.0004169	Yes	0.0388	0.0129	-0.0002099	No	0.0739	0.0345	-0.0004769	Yes	0.0203	0.0054	None
K03826	0.0004748	0.0002613	0.0006635	0.0005325	0.0002698	0.0004968	0.0002135	No	0.1668	0.0565	-0.0004022	Yes	0.0007	<0.0001	-0.0002712	No	0.1668	0.0509	-8.483e-06	No	0.9246	0.9246	-0.0002354	No	0.1668	0.0405	putative acetyltransferase [EC:2.3.1.-]
K00865	0.0003692	0.0007412	0.0003925	0.0003963	0.0004218	0.0003738	-0.000372	Yes	0.0011	0.0002	0.0003487	Yes	<0.0001	<0.0001	0.0003448	Yes	0.0026	0.0005	0.0003193	Yes	0.0107	0.0036	0.0003673	Yes	0.0038	0.001	glycerate kinase [EC:2.7.1.31]
K04651	0.0004635	0.0003513	0.0006335	0.0004772	0.0002823	0.0004852	0.0001122	No	0.3229	0.2368	-0.0002822	Yes	0.0027	0.0002	-0.0001258	No	0.3229	0.2244	6.905e-05	No	0.5369	0.4295	-0.0001338	No	0.2938	0.1763	hydrogenase nickel incorporation protein HypA
K01470	0.0005253	0.0001358	0.000603	0.000531	0.0004418	0.0004517	0.0003895	Yes	0.017	0.0052	-0.0004672	Yes	0.0014	0.0002	-0.0003952	Yes	0.0029	0.0006	-0.000306	Yes	0.0003	<0.0001	-0.0003159	Yes	0.017	0.0057	creatinine amidohydrolase [EC:3.5.2.10]
K02548	0.0003767	0.0006537	0.0001937	0.0003916	0.0007002	0.0003712	-0.000277	No	0.2243	0.0449	0.0004599	Yes	0.0014	<0.0001	0.0002621	No	0.2781	0.1574	-4.65e-05	No	0.9295	0.7436	0.0002825	No	0.2512	0.07	1,4-dihydroxy-2-naphthoate octaprenyltransferase [EC:2.5.1.74];1,4-dihydroxy-2-naphthoate octaprenyltransferase [EC:2.5.1.74 2.5.1.-];1,4-dihydroxy-2-naphthoate octaprenyltransferase [EC:2.5.1.-]
K03517	0.0004147	0.0003693	0.0003153	0.000521	0.0005538	0.0005062	4.533e-05	No	0.6597	0.6157	5.4e-05	No	0.4985	0.3292	-0.0001517	No	0.0944	0.0252	-0.0001845	Yes	0.0012	<0.0001	-0.0001368	No	0.3331	0.1332	quinolinate synthase [EC:2.5.1.72]
K05970	0.0004995	0.0001618	0.0004313	0.0004755	0.0007075	0.0003992	0.0003377	No	0.1057	0.0141	-0.0002695	No	0.2024	0.0405	-0.0003137	No	0.2247	0.1023	-0.0005457	No	0.0943	0.0063	-0.0002373	No	0.2247	0.1049	sialate O-acetylesterase [EC:3.1.1.53]
K00008	0.0004467	0.0002222	0.0005382	0.0005818	0.0002865	0.0005963	0.0002245	No	0.0622	0.0131	-0.000316	Yes	0.0003	<0.0001	-0.0003597	No	0.1319	0.0528	-6.433e-05	No	0.5519	0.4415	-0.0003742	No	0.0622	0.0165	L-iditol 2-dehydrogenase [EC:1.1.1.14]
K01130	0.0002702	0.0001844	0.000264	0.0006524	0.001054	0.0002403	8.575e-05	No	0.4523	0.293	-7.96e-05	No	0.4037	0.1346	-0.000468	No	0.4523	0.2149	-0.0008693	No	0.3684	0.0738	-5.593e-05	No	0.5572	0.4086	arylsulfatase [EC:3.1.6.1]
K02237	0.0003938	0.00032	0.000475	0.0005335	0.0004535	0.0004823	7.383e-05	No	0.367	0.2202	-0.000155	Yes	0.0007	<0.0001	-0.0002135	Yes	0.0015	0.0002	-0.0001335	Yes	0.0246	0.0049	-0.0001623	No	0.1759	0.0586	competence protein ComEA
K02122	0.0004188	5.104e-05	0.0005998	0.0006238	0.0003187	0.0006407	0.0003678	Yes	0.0102	0.0016	-0.0005488	Yes	<0.0001	<0.0001	-0.0005728	Yes	0.0302	0.008	-0.0002676	No	0.0776	0.0311	-0.0005896	Yes	0.0102	0.002	V-type H+-transporting ATPase subunit F [EC:3.6.3.14]
K02342	0.0006413	0.000359	0.0003452	0.0003477	0.0004907	0.0004672	0.0002823	No	0.7302	0.2102	1.383e-05	No	0.983	0.8706	1.133e-05	No	0.983	0.9024	-0.0001317	No	0.7302	0.2388	-0.0001082	No	0.8314	0.6097	DNA polymerase III subunit epsilon [EC:2.7.7.7]
K03703	0.0004685	0.0003792	0.0002722	0.0005082	0.0005493	0.0004728	8.933e-05	No	0.592	0.3946	0.000107	No	0.0512	0.0136	-0.000129	No	0.1392	0.0557	-0.0001702	Yes	0.001	0.0001	-9.367e-05	No	0.5423	0.2892	excinuclease ABC subunit C
K03742	0.0005992	0.00033	0.0004353	0.0003773	0.0005172	0.0003882	0.0002692	Yes	0.0245	0.0049	-0.0001053	Yes	0.0093	0.0012	-4.733e-05	No	0.5158	0.4214	-0.0001872	Yes	0.0003	<0.0001	-5.817e-05	No	0.5158	0.447	competence/damage-inducible protein CinA
K09808	0.000548	0.0006317	0.0002112	0.0003138	0.0005928	0.000349	-8.367e-05	No	0.7885	0.6834	0.0004205	Yes	0.0018	0.0002	0.0003179	No	0.094	0.0188	3.883e-05	No	0.5206	0.3123	0.0002827	No	0.5206	0.2302	lipoprotein-releasing system permease protein
K07480	3.03e-06	0.002572	1.408e-06	1.33e-05	4.21e-05	2.598e-07	-0.002568	No	0.1427	0.0531	0.00257	No	0.1427	0.053	0.002558	No	0.1427	0.0538	0.002529	No	0.1427	0.0557	0.002571	No	0.1427	0.0529	insertion element IS1 protein InsB
K00868	0.0003788	0.0006245	0.0004798	0.0004145	0.000304	0.0004292	-0.0002457	Yes	0.0173	0.0035	0.0001447	Yes	0.0056	0.0004	0.00021	No	0.1004	0.0401	0.0003205	Yes	0.0115	0.0015	0.0001953	No	0.0648	0.0216	pyridoxine kinase [EC:2.7.1.35]
K07335	0.0005198	3.142e-05	0.0006333	0.0005782	0.000342	0.0005228	0.0004884	Yes	0.0106	0.0016	-0.0006019	Yes	0.0002	<0.0001	-0.0005467	Yes	0.0178	0.0048	-0.0003106	No	0.0716	0.0239	-0.0004914	Yes	0.0106	0.0021	basic membrane protein A and related proteins
K01685	0.0003897	0.0004183	0.0005072	0.0004425	0.0004773	0.0003918	-2.867e-05	No	0.7504	0.7004	-8.883e-05	No	0.1498	0.01	-2.417e-05	No	0.7504	0.652	-5.9e-05	No	0.4516	0.0903	2.65e-05	No	0.7504	0.6003	altronate hydrolase [EC:4.2.1.7]
K02796	0.0002815	0.000771	0.0003387	0.00045	0.0003828	0.0003992	-0.0004895	Yes	0.0255	0.0017	0.0004323	Yes	0.0262	0.0035	0.000321	No	0.186	0.0744	0.0003882	Yes	0.0262	0.0052	0.0003718	No	0.0673	0.018	PTS system, mannose-specific IID component
K03307	0.0004342	0.0002777	0.000512	0.0005133	0.0003057	0.0005795	0.0001565	No	0.2547	0.0849	-0.0002343	No	0.1791	0.0119	-0.0002357	No	0.2812	0.1125	-2.802e-05	No	0.8206	0.7659	-0.0003018	No	0.1964	0.0393	solute:Na+ symporter, SSS family
K02477	0.0004848	0.0005805	0.0003867	0.0003295	0.0004883	0.000351	-9.567e-05	No	0.2504	0.1669	0.0001938	Yes	0.001	<0.0001	0.000251	No	0.0629	0.0084	9.217e-05	No	0.1565	0.0626	0.0002295	No	0.1465	0.0293	two-component system, LytT family, response regulator
K09765	0.0003993	0.0001409	0.0005108	0.0005668	0.0004642	0.0005373	0.0002585	Yes	0.0123	0.0041	-0.00037	Yes	<0.0001	<0.0001	-0.000426	Yes	<0.0001	<0.0001	-0.0003233	Yes	<0.0001	<0.0001	-0.0003965	Yes	0.0029	0.0008	hypothetical protein
K11068	0.0004062	0.0003633	0.000515	0.0004708	0.0003293	0.0005292	4.283e-05	No	0.6607	0.4716	-0.0001517	No	0.0506	0.0034	-0.0001075	No	0.4292	0.2289	3.4e-05	No	0.6939	0.6477	-0.0001658	No	0.1763	0.0439	hemolysin III
K00027	0.0004213	0.0004132	0.0005195	0.0004597	0.0002818	0.0005103	8.167e-06	No	0.9172	0.8994	-0.0001063	No	0.082	0.0059	-4.65e-05	No	0.8185	0.6057	0.0001313	No	0.3159	0.0891	-9.712e-05	No	0.5802	0.3094	malate dehydrogenase (oxaloacetate-decarboxylating) [EC:1.1.1.38]
K00335	0.0003617	0.000335	0.0004752	0.0004983	0.0004432	0.0004887	2.667e-05	No	0.8066	0.6453	-0.0001402	Yes	0.0096	0.0006	-0.0001633	No	0.132	0.0352	-0.0001082	No	0.132	0.0182	-0.0001537	No	0.132	0.0343	NADH dehydrogenase I subunit F [EC:1.6.5.3];NADH-quinone oxidoreductase subunit F [EC:1.6.5.3]
K06201	0.0005303	0.0003623	0.0004613	0.0004027	0.0003598	0.0004713	0.000168	No	0.1806	0.0241	-9.9e-05	No	0.0699	0.0047	-4.033e-05	No	0.6893	0.5412	2.5e-06	No	0.974	0.974	-0.000109	No	0.5735	0.2294	copper homeostasis protein
K00763	0.0004272	0.000351	0.0005082	0.0004693	0.0003133	0.0005143	7.617e-05	No	0.2911	0.1369	-0.0001572	Yes	<0.0001	<0.0001	-0.0001183	No	0.2911	0.1747	3.767e-05	No	0.7146	0.5648	-0.0001633	No	0.2384	0.0636	nicotinate phosphoribosyltransferase [EC:2.4.2.11]
K01693	0.0004233	5.875e-05	0.000516	0.000572	0.0004785	0.0005268	0.0003646	Yes	0.0016	0.0004	-0.0004573	Yes	<0.0001	<0.0001	-0.0005133	Yes	<0.0001	<0.0001	-0.0004198	Yes	<0.0001	<0.0001	-0.0004681	Yes	0.0019	0.0006	imidazoleglycerol-phosphate dehydratase [EC:4.2.1.19]
K04751	0.0003272	0.000355	0.000448	0.0004938	0.0004675	0.0004757	-2.783e-05	No	0.7134	0.6056	-9.3e-05	Yes	0.0395	0.0026	-0.0001388	No	0.0939	0.0188	-0.0001125	No	0.0814	0.0109	-0.0001207	No	0.1108	0.0591	nitrogen regulatory protein P-II 1
K03484	0.0003948	0.000262	0.0005585	0.0005143	0.000294	0.0005433	0.0001328	No	0.2171	0.1013	-0.0002965	Yes	0.0012	<0.0001	-0.0002523	No	0.1489	0.0554	-3.202e-05	No	0.8097	0.7017	-0.0002813	No	0.0967	0.0193	LacI family transcriptional regulator, sucrose operon repressor
K01711	0.0005248	0.0002703	0.0004292	0.0004173	0.0005228	0.000402	0.0002545	No	0.0594	0.0079	-0.0001588	No	0.1403	0.0281	-0.000147	No	0.3575	0.128	-0.0002525	Yes	0.0486	0.0032	-0.0001317	No	0.3575	0.2108	GDPmannose 4,6-dehydratase [EC:4.2.1.47]
K05833	0.0004437	8.16e-05	0.0005765	0.000524	0.0003031	0.0006343	0.0003621	Yes	0.0078	0.001	-0.0004949	Yes	<0.0001	<0.0001	-0.0004424	Yes	0.0205	0.0055	-0.0002215	No	0.0808	0.0354	-0.0005527	Yes	0.0174	0.0035	putative ABC transport system ATP-binding protein
K00611	0.0003748	0.0004515	0.0004058	0.0004638	0.0004382	0.0004287	-7.667e-05	No	0.8254	0.1474	4.567e-05	No	0.8254	0.326	-1.233e-05	No	0.8254	0.7704	1.333e-05	No	0.8254	0.7671	2.283e-05	No	0.8254	0.7496	ornithine carbamoyltransferase [EC:2.1.3.3]
K00005	0.0003755	0.0005045	0.0005293	0.0004228	0.0002993	0.0004302	-0.000129	No	0.3734	0.0996	-2.483e-05	No	0.7245	0.6762	8.167e-05	No	0.5634	0.4131	0.0002052	No	0.204	0.0272	7.433e-05	No	0.5634	0.3847	glycerol dehydrogenase [EC:1.1.1.6]
K05521	0.0003219	0.000456	0.0004077	0.0004407	0.0006097	0.0003198	-0.0001341	No	0.2097	0.0699	4.833e-05	No	0.366	0.1771	1.533e-05	No	0.9535	0.8899	-0.0001537	No	0.4082	0.2479	0.0001362	No	0.0728	0.0049	ADP-ribosylglycohydrolase [EC:3.2.-.-]
K02012	0.0004342	0.000554	0.0004283	0.0003808	0.0004493	0.0003053	-0.0001198	No	0.4413	0.2354	0.0001257	No	0.3631	0.1035	0.0001732	No	0.2565	0.0342	0.0001047	No	0.4413	0.2257	0.0002487	No	0.1141	0.0076	iron(III) transport system substrate-binding protein
K06958	0.0004093	0.000343	0.0005117	0.0004648	0.0003092	0.0005122	6.633e-05	No	0.3939	0.2285	-0.0001687	Yes	<0.0001	<0.0001	-0.0001218	No	0.392	0.1829	3.383e-05	No	0.7123	0.6173	-0.0001692	No	0.2597	0.0744	UPF0042 nucleotide-binding protein
K03523	0.0004237	7.331e-05	0.0005672	0.0005367	0.0003005	0.0006447	0.0003504	Yes	0.0048	0.0006	-0.0004939	Yes	<0.0001	<0.0001	-0.0004634	Yes	0.0125	0.0033	-0.0002272	No	0.0758	0.0354	-0.0005714	Yes	0.0118	0.0024	putative biotin biosynthesis protein BioY
K03394	0.0002905	0.000247	0.0004463	0.0005453	0.0003443	0.0006652	4.35e-05	No	0.4431	0.3476	-0.0001993	No	0.1885	0.0604	-0.0002983	No	0.1885	0.0628	-9.733e-05	No	0.3388	0.2259	-0.0004182	No	0.0723	0.0057	precorrin-2 C20-methyltransferase / cobalt-factor-2 C20-methyltransferase [EC:2.1.1.130 2.1.1.151];precorrin-2/cobalt-factor-2 C20-methyltransferase [EC:2.1.1.130 2.1.1.151]
K10254	0.0005425	2.61e-05	0.000681	0.0005012	0.0002894	0.0004982	0.0005164	Yes	0.0114	0.0015	-0.0006549	Yes	<0.0001	<0.0001	-0.0004751	Yes	0.0164	0.0044	-0.0002632	No	0.0833	0.0333	-0.000472	Yes	0.014	0.0028	myosin-crossreactive antigen
K03925	0.0004045	0.0003675	0.0005032	0.0004253	0.0003188	0.0005138	3.7e-05	No	0.5688	0.493	-0.0001357	Yes	0.0053	0.0004	-5.783e-05	No	0.5688	0.4793	4.867e-05	No	0.5688	0.4411	-0.0001463	No	0.2935	0.0861	MraZ protein
K12960	0.0005302	1.828e-05	0.0003533	0.000582	0.0005357	0.0005132	0.0005119	Yes	0.0038	0.0013	-0.0003351	Yes	0.0017	0.0003	-0.0005637	Yes	0.0017	0.0003	-0.0005174	Yes	<0.0001	<0.0001	-0.0004949	Yes	0.0018	0.0005	5-methylthioadenosine/S-adenosylhomocysteine deaminase [EC:3.5.4.- 3.5.4.28]
K03488	0.0003457	0.0004737	0.0005192	0.0004437	0.0003123	0.000438	-0.000128	No	0.4933	0.1433	-4.55e-05	No	0.6222	0.4563	3e-05	No	0.8259	0.7708	0.0001613	No	0.2478	0.0478	3.567e-05	No	0.812	0.6591	beta-glucoside operon transcriptional antiterminator
K00175	0.0006382	8.262e-05	0.0003105	0.000386	0.0006095	0.0005047	0.0005555	No	0.1045	0.0348	-0.0002279	No	0.0507	0.0101	-0.0003034	No	0.0745	0.0199	-0.0005269	Yes	0.0005	<0.0001	-0.000422	No	0.1311	0.0612	2-oxoglutarate ferredoxin oxidoreductase subunit beta [EC:1.2.7.3]
K01989	0.0004273	8.497e-05	0.0005665	0.000525	0.0002947	0.0006287	0.0003424	Yes	0.0075	0.001	-0.0004815	Yes	<0.0001	<0.0001	-0.00044	Yes	0.0174	0.0046	-0.0002097	No	0.084	0.0392	-0.0005437	Yes	0.0152	0.003	putative ABC transport system substrate-binding protein
K02760	0.0001603	0.001477	0.0001315	0.0001903	0.0003037	0.0002632	-0.001317	Yes	<0.0001	<0.0001	0.001346	Yes	<0.0001	<0.0001	0.001287	Yes	<0.0001	<0.0001	0.001173	Yes	<0.0001	<0.0001	0.001214	Yes	<0.0001	<0.0001	PTS system, cellobiose-specific IIB component [EC:2.7.1.69]
K07736	0.0005413	2.836e-05	0.0006535	0.0004833	0.0002607	0.0005572	0.000513	Yes	0.0092	0.0012	-0.0006251	Yes	0.0029	0.0002	-0.000455	Yes	0.0139	0.0037	-0.0002323	No	0.0881	0.0411	-0.0005288	Yes	0.0139	0.0033	CarD family transcriptional regulator
K00651	0.0004148	0.0003692	0.0005047	0.0004255	0.0002992	0.0005093	4.567e-05	No	0.518	0.3937	-0.0001355	Yes	0.0082	0.0005	-5.633e-05	No	0.5663	0.4908	7e-05	No	0.4816	0.289	-0.0001402	No	0.3159	0.0842	homoserine O-succinyltransferase [EC:2.3.1.46]
K08998	0.0004667	0.0001743	0.0003292	0.00049	0.0005438	0.0005147	0.0002923	Yes	0.0465	0.0186	-0.0001548	Yes	0.0436	0.0145	-0.0003157	Yes	0.0083	0.0011	-0.0003695	Yes	<0.0001	<0.0001	-0.0003403	Yes	0.0147	0.0039	hypothetical protein
K03529	0.0004243	6.31e-05	0.0005025	0.0005588	0.0004598	0.0005085	0.0003612	Yes	0.0014	0.0004	-0.0004394	Yes	<0.0001	<0.0001	-0.0004957	Yes	<0.0001	<0.0001	-0.0003967	Yes	<0.0001	<0.0001	-0.0004454	Yes	0.0018	0.0006	chromosome segregation protein
K06346	0.0004128	5.942e-05	0.000505	0.00056	0.0004597	0.0005183	0.0003534	Yes	0.0021	0.0007	-0.0004456	Yes	<0.0001	<0.0001	-0.0005006	Yes	<0.0001	<0.0001	-0.0004002	Yes	<0.0001	<0.0001	-0.0004589	Yes	0.0021	0.0007	spoIIIJ-associated protein
K03787	0.0004933	0.0004263	0.0003727	0.0003758	0.0004942	0.0003517	6.7e-05	No	0.5449	0.3269	5.367e-05	No	0.3597	0.0979	5.05e-05	No	0.6483	0.4754	-6.783e-05	No	0.3597	0.0676	7.467e-05	No	0.5994	0.3996	5'-nucleotidase [EC:3.1.3.5]
K06960	0.0004143	4.02e-05	0.0005107	0.000561	0.0004573	0.0005257	0.0003741	Yes	0.0017	0.0006	-0.0004705	Yes	<0.0001	<0.0001	-0.0005208	Yes	<0.0001	<0.0001	-0.0004171	Yes	<0.0001	<0.0001	-0.0004855	Yes	0.0017	0.0005	None
K11070	0.0003817	0.0003595	0.0005085	0.0004507	0.000293	0.0005138	2.217e-05	No	0.7447	0.6951	-0.000149	Yes	0.0011	<0.0001	-9.117e-05	No	0.4351	0.2816	6.65e-05	No	0.4351	0.2901	-0.0001543	No	0.2206	0.0735	spermidine/putrescine transport system permease protein
K06024	0.0004235	6.343e-05	0.0004962	0.0005555	0.0004602	0.0005063	0.0003601	Yes	0.0014	0.0004	-0.0004327	Yes	<0.0001	<0.0001	-0.0004921	Yes	<0.0001	<0.0001	-0.0003967	Yes	<0.0001	<0.0001	-0.0004429	Yes	0.0017	0.0006	segregation and condensation protein B
K06442	0.0004272	6.002e-05	0.0005032	0.0005237	0.000469	0.0005148	0.0003672	Yes	0.0016	0.0004	-0.0004432	Yes	<0.0001	<0.0001	-0.0004637	Yes	0.0004	<0.0001	-0.000409	Yes	<0.0001	<0.0001	-0.0004548	Yes	0.0016	0.0005	putative hemolysin
K01186	0.0004987	4.58e-05	0.0004302	0.0004667	0.000665	0.0003912	0.0004529	Yes	0.0004	<0.0001	-0.0003844	Yes	<0.0001	<0.0001	-0.0004209	Yes	0.0411	0.0137	-0.0006192	Yes	0.0019	0.0004	-0.0003454	Yes	0.0403	0.0107	sialidase-1 [EC:3.2.1.18]
K02072	0.000369	0.0005638	0.000451	0.000429	0.000295	0.0003893	-0.0001948	Yes	0.0486	0.0065	0.0001128	Yes	0.0492	0.0098	0.0001348	No	0.2955	0.1379	0.0002688	Yes	0.0486	0.0036	0.0001745	No	0.1201	0.032	D-methionine transport system permease protein
K09936	0.0003122	0.0007828	0.0004272	0.0003522	0.0002598	0.0003562	-0.0004707	Yes	0.0105	0.0014	0.0003557	Yes	0.0236	0.0079	0.0004307	Yes	0.0165	0.0044	0.000523	Yes	0.0105	0.0007	0.0004267	Yes	0.0143	0.0029	hypothetical protein
K06179	0.0003912	0.0003408	0.0005088	0.0004593	0.0002838	0.0005052	5.033e-05	No	0.553	0.3743	-0.000168	Yes	<0.0001	<0.0001	-0.0001185	No	0.4	0.1947	5.7e-05	No	0.553	0.4055	-0.0001643	No	0.251	0.0837	23S rRNA pseudouridine955/2504/2580 synthase [EC:5.4.99.24];ribosomal large subunit pseudouridine synthase C [EC:5.4.99.12]
K00074	0.0003918	0.0002562	0.0004425	0.0004668	0.0004252	0.0005068	0.0001357	No	0.1515	0.0419	-0.0001863	Yes	0.0245	0.0041	-0.0002107	Yes	0.0091	0.0006	-0.000169	Yes	0.0245	0.0049	-0.0002506	No	0.1515	0.0505	3-hydroxybutyryl-CoA dehydrogenase [EC:1.1.1.157]
K03402	0.0004047	0.000328	0.0005032	0.0004503	0.0002778	0.0005178	7.667e-05	No	0.2798	0.1679	-0.0001752	Yes	<0.0001	<0.0001	-0.0001223	No	0.2798	0.1594	5.017e-05	No	0.5905	0.4706	-0.0001898	No	0.115	0.0307	transcriptional regulator of arginine metabolism
K00616	0.000226	0.0006492	0.0002753	0.0004747	0.0004525	0.0004005	-0.0004232	Yes	<0.0001	<0.0001	0.0003738	Yes	0.0004	<0.0001	0.0001745	Yes	0.0152	0.006	0.0001967	Yes	0.0301	0.0181	0.0002487	Yes	0.0076	0.002	transaldolase [EC:2.2.1.2]
K02011	0.0004142	0.0005493	0.0004112	0.000372	0.0004397	0.0002907	-0.0001352	No	0.3992	0.1661	0.0001382	No	0.3318	0.0753	0.0001773	No	0.2437	0.0325	0.0001097	No	0.3992	0.2129	0.0002587	No	0.0861	0.0057	iron(III) transport system permease protein
K07027	0.0004482	0.000313	0.0003387	0.0004755	0.0003698	0.000528	0.0001352	No	0.4829	0.1719	-2.567e-05	No	0.7422	0.6432	-0.0001625	No	0.4677	0.111	-5.683e-05	No	0.6662	0.4653	-0.000215	No	0.2721	0.0181	None
K03547	0.0003763	0.0003693	0.0004868	0.0004417	0.0002782	0.000511	7e-06	No	0.9012	0.9012	-0.0001175	Yes	0.0067	0.0004	-7.233e-05	No	0.5571	0.3714	9.117e-05	No	0.2541	0.1355	-0.0001417	No	0.2122	0.0566	exonuclease SbcD
K06378	0.0003707	5.53e-05	0.0005098	0.0005523	0.0004493	0.000524	0.0003154	Yes	0.0085	0.0028	-0.0004545	Yes	<0.0001	<0.0001	-0.000497	Yes	<0.0001	<0.0001	-0.000394	Yes	<0.0001	<0.0001	-0.0004687	Yes	0.0027	0.0007	stage II sporulation protein AA (anti-sigma F factor antagonist)
K07085	0.0005422	0.0006682	0.0002309	0.000226	0.0004186	0.0003752	-0.000126	No	0.66	0.5502	0.0004373	Yes	0.0053	0.0007	0.0004422	Yes	0.0038	0.0003	0.0002496	No	0.1169	0.0234	0.000293	No	0.4404	0.2349	putative transport protein
K07023	0.0004025	7.717e-05	0.0005867	0.0004968	0.0003113	0.0005847	0.0003253	Yes	0.0171	0.0034	-0.0005095	Yes	<0.0001	<0.0001	-0.0004197	Yes	0.0208	0.0055	-0.0002341	No	0.0853	0.0427	-0.0005075	Yes	0.0107	0.0014	putative hydrolases of HD superfamily
K07139	0.000448	0.000358	0.0003465	0.0004302	0.0003693	0.0005057	9e-05	No	0.6763	0.3121	1.15e-05	No	0.876	0.8208	-7.217e-05	No	0.6763	0.3156	-1.133e-05	No	0.876	0.876	-0.0001477	No	0.3894	0.0439	None
K03151	0.0004015	0.0003378	0.0005002	0.0004492	0.0002748	0.0004933	6.367e-05	No	0.3913	0.2348	-0.0001623	Yes	<0.0001	<0.0001	-0.0001113	No	0.3913	0.2201	6.3e-05	No	0.4886	0.3583	-0.0001555	No	0.2781	0.0927	thiamine biosynthesis protein ThiI
K02304	0.0004363	7.785e-06	0.0006095	0.0004797	0.000325	0.000599	0.0004285	Yes	0.0055	0.0009	-0.0006017	Yes	0.0002	<0.0001	-0.0004719	Yes	0.0152	0.0041	-0.0003172	No	0.0547	0.0182	-0.0005912	Yes	0.0055	0.0011	precorrin-2 dehydrogenase / sirohydrochlorin ferrochelatase [EC:1.3.1.76 4.99.1.4]
K10108	0.0003268	0.0004037	0.0005375	0.0004414	0.0002781	0.0004657	-7.683e-05	No	0.5583	0.2978	-0.0001338	No	0.0806	0.0134	-3.775e-05	No	0.8253	0.7703	0.0001256	No	0.4294	0.1431	-6.2e-05	No	0.6357	0.5085	maltose/maltodextrin transport system substrate-binding protein
K06940	0.0003355	0.000308	0.0004503	0.0005167	0.0004343	0.0004042	2.75e-05	No	0.664	0.664	-0.0001423	Yes	0.0005	<0.0001	-0.0002087	Yes	0.0023	0.0003	-0.0001263	Yes	0.0224	0.0045	-9.617e-05	No	0.2494	0.1496	None
K03271	0.0004658	0.0003117	0.0005468	0.0003698	0.0004018	0.0003518	0.0001542	No	0.2878	0.1151	-0.0002352	No	0.1505	0.01	-5.817e-05	No	0.5731	0.3176	-9.017e-05	No	0.2093	0.0558	-4.017e-05	No	0.6003	0.5203	phosphoheptose isomerase [EC:5.-.-.-]
K08316	0.0003588	0.0002998	0.0004752	0.0004542	0.0004298	0.0004278	5.9e-05	No	0.6005	0.3603	-0.0001753	Yes	<0.0001	<0.0001	-0.0001543	No	0.0506	0.0101	-0.00013	Yes	0.0263	0.0035	-0.000128	No	0.4356	0.1551	ribosomal RNA small subunit methyltransferase D [EC:2.1.1.171];ribosomal RNA small subunit methyltransferase D [EC:2.1.1.52]
K07574	0.0003895	0.000338	0.000497	0.0004477	0.0002758	0.0004875	5.15e-05	No	0.4994	0.3512	-0.000159	Yes	<0.0001	<0.0001	-0.0001097	No	0.4323	0.2306	6.217e-05	No	0.4994	0.3662	-0.0001495	No	0.3038	0.1013	putative RNA-binding protein containing KH domain;RNA-binding protein
K01991	0.0003031	0.0007137	0.0001465	0.0003503	0.0006593	0.0002612	-0.0004106	Yes	0.048	0.0064	0.0005672	Yes	0.0002	<0.0001	0.0003633	No	0.1839	0.0669	5.433e-05	No	0.8147	0.7428	0.0004525	No	0.0899	0.024	polysaccharide export outer membrane protein
K07584	0.0004245	4.931e-05	0.000589	0.0004973	0.0003031	0.0005687	0.0003752	Yes	0.0053	0.0011	-0.0005397	Yes	<0.0001	<0.0001	-0.000448	Yes	0.0151	0.004	-0.0002538	No	0.074	0.0296	-0.0005194	Yes	0.0053	0.0009	hypothetical protein
K07495	9.75e-05	0.0002124	2.752e-07	0.0007308	0.001313	7.524e-05	-0.0001149	No	0.38	0.2787	0.0002121	No	0.3034	0.0255	-0.0005184	No	0.4063	0.3251	-0.001101	No	0.316	0.1053	0.0001372	No	0.3703	0.2015	putative transposase
K07301	0.0003548	0.0003533	0.0003908	0.0004782	0.0004133	0.0004377	1.5e-06	No	0.974	0.974	-3.75e-05	No	0.567	0.2667	-0.0001248	No	0.1203	0.008	-6e-05	No	0.567	0.2991	-8.433e-05	No	0.5202	0.1387	inner membrane protein
K00605	0.000522	0.0003242	0.0003888	0.0003422	0.0004923	0.0003575	0.0001978	No	0.0743	0.0149	-6.467e-05	No	0.0856	0.0228	-1.8e-05	No	0.8256	0.7706	-0.0001682	Yes	0.0079	0.0005	-3.333e-05	No	0.8206	0.6876	aminomethyltransferase [EC:2.1.2.10]
K07040	0.0003967	0.000343	0.0004913	0.0004058	0.0002952	0.0004943	5.367e-05	No	0.5091	0.3367	-0.0001483	Yes	0.001	<0.0001	-6.283e-05	No	0.5415	0.4693	4.783e-05	No	0.5415	0.449	-0.0001513	No	0.3344	0.0892	uncharacterized protein
K01246	0.0004997	0.0003618	0.00038	0.000344	0.0004903	0.0003443	0.0001378	No	0.265	0.072	-1.817e-05	No	0.7778	0.4667	1.783e-05	No	0.9554	0.7749	-0.0001285	Yes	0.0461	0.0031	1.75e-05	No	0.9554	0.8319	DNA-3-methyladenine glycosylase I [EC:3.2.2.20]
K03688	0.0003255	0.000346	0.0004095	0.0004647	0.0004315	0.0004392	-2.05e-05	No	0.7905	0.6851	-6.35e-05	No	0.1887	0.0126	-0.0001187	No	0.2675	0.1032	-8.55e-05	No	0.2675	0.0664	-9.317e-05	No	0.2675	0.133	ubiquinone biosynthesis protein
K07001	0.0005295	0.0004035	0.0004265	0.000278	0.0003773	0.0003997	0.000126	No	0.3814	0.1511	-2.3e-05	No	0.8861	0.685	0.0001255	No	0.3614	0.0873	2.617e-05	No	0.8861	0.7415	3.833e-06	No	0.9706	0.9706	None
K03575	0.0004135	0.0003557	0.0002372	0.000448	0.0005248	0.0004343	5.783e-05	No	0.7143	0.5715	0.0001185	No	0.0527	0.0105	-9.233e-05	No	0.5044	0.2629	-0.0001692	Yes	0.0028	0.0004	-7.867e-05	No	0.5044	0.3699	A/G-specific adenine glycosylase [EC:3.2.2.-]
K01531	0.0003398	0.0004033	0.0005738	0.0003536	0.000308	0.0004335	-6.35e-05	No	0.704	0.4224	-0.0001705	No	0.3219	0.0858	4.978e-05	No	0.7563	0.5546	9.533e-05	No	0.61	0.2847	-3.017e-05	No	0.8221	0.7216	Mg2+-importing ATPase [EC:3.6.3.2]
K03186	0.0004905	0.0006422	0.0003775	0.0002712	0.0003044	0.0003262	-0.0001517	No	0.0994	0.0469	0.0002647	Yes	0.0035	0.0004	0.000371	Yes	0.0035	0.0005	0.0003378	Yes	0.0062	0.0017	0.000316	Yes	0.0035	0.0007	3-octaprenyl-4-hydroxybenzoate carboxy-lyase UbiX [EC:4.1.1.-]
K00971	0.000513	0.0003035	0.0003865	0.000343	0.0004967	0.0003668	0.0002095	No	0.208	0.0416	-8.3e-05	No	0.4345	0.2607	-3.95e-05	No	0.8339	0.6671	-0.0001932	No	0.208	0.0284	-6.333e-05	No	0.7958	0.5836	mannose-1-phosphate guanylyltransferase [EC:2.7.7.22]
K14761	0.000381	0.0003383	0.0004942	0.0004418	0.0002652	0.0004887	4.267e-05	No	0.6157	0.4515	-0.0001558	Yes	<0.0001	<0.0001	-0.0001035	No	0.3975	0.2464	7.317e-05	No	0.3975	0.265	-0.0001503	No	0.2572	0.0978	ribosome-associated protein
K03534	0.0005208	0.000333	0.0004732	0.0003247	0.0003353	0.0004217	0.0001878	No	0.1414	0.0143	-0.0001402	No	0.1517	0.0303	8.333e-06	No	0.9687	0.8956	-2.25e-06	No	0.9781	0.9781	-8.867e-05	No	0.4718	0.2831	L-rhamnose mutarotase [EC:5.1.3.-]
K02396	0.0004878	0.0001948	0.0006247	0.0003889	0.000239	0.0004723	0.000293	No	0.0846	0.0169	-0.0004298	Yes	0.0217	0.0016	-0.0001941	No	0.2131	0.1112	-4.413e-05	No	0.6214	0.5385	-0.0002775	No	0.1766	0.0589	flagellar hook-associated protein 1 FlgK
K06911	0.0002855	0.001071	0.0001248	0.0002361	0.0004822	0.0002039	-0.0007859	Yes	0.0007	0.0001	0.0009466	Yes	<0.0001	<0.0001	0.0008353	Yes	0.0002	<0.0001	0.0005892	Yes	0.0011	0.0004	0.0008675	Yes	0.0007	0.0002	None
K01420	0.0004303	0.0003332	0.000526	0.0003563	0.0002872	0.0004685	9.717e-05	No	0.2283	0.0951	-0.0001928	Yes	0.0013	<0.0001	-2.317e-05	No	0.7678	0.7678	4.6e-05	No	0.6013	0.4697	-0.0001353	No	0.3027	0.1614	CRP/FNR family transcriptional regulator, anaerobic regulatory protein
K02071	0.0003655	0.0004607	0.0004577	0.0004348	0.000286	0.0003943	-9.517e-05	No	0.4109	0.1096	3e-06	No	0.913	0.913	2.583e-05	No	0.8294	0.7519	0.0001747	No	0.2909	0.0365	6.633e-05	No	0.5705	0.3365	D-methionine transport system ATP-binding protein
K06133	0.0003475	0.0002552	0.0004917	0.0005098	0.0002553	0.0005373	9.233e-05	No	0.3031	0.1819	-0.0002365	Yes	<0.0001	<0.0001	-0.0002547	No	0.2206	0.0883	-1.667e-07	No	0.9982	0.9982	-0.0002821	No	0.1743	0.0368	4'-phosphopantetheinyl transferase [EC:2.7.8.-]
K00526	0.0003252	0.0006317	0.0003907	0.0003517	0.0004087	0.0002893	-0.0003065	Yes	0.0042	0.0011	0.000241	Yes	<0.0001	<0.0001	0.00028	Yes	0.0042	0.0009	0.000223	Yes	0.0166	0.0055	0.0003423	Yes	0.0001	<0.0001	ribonucleoside-diphosphate reductase beta chain [EC:1.17.4.1]
K00848	0.0003572	0.0002913	0.0005225	0.0004917	0.0002755	0.0004578	6.583e-05	No	0.5366	0.3698	-0.0002312	No	0.103	0.0069	-0.0002003	No	0.188	0.0844	1.583e-05	No	0.8131	0.8131	-0.0001665	No	0.188	0.0663	rhamnulokinase [EC:2.7.1.5]
K13747	0.0004117	7.039e-05	0.0002725	0.0005532	0.0006743	0.0004137	0.0003413	Yes	0.0367	0.0103	-0.0002021	Yes	0.0367	0.0122	-0.0004828	Yes	0.0339	0.0068	-0.0006039	Yes	0.0087	0.0006	-0.0003433	No	0.0683	0.0273	carboxynorspermidine decarboxylase [EC:4.1.1.-]
K07033	0.0005272	6.592e-06	0.0006407	0.0004397	0.0002371	0.0005385	0.0005206	Yes	0.0094	0.0013	-0.0006341	Yes	0.0048	0.0003	-0.0004331	Yes	0.0131	0.0026	-0.0002305	No	0.0894	0.0417	-0.0005319	Yes	0.0147	0.004	None
K07473	0.0004328	3.757e-05	0.0005075	0.0005547	0.0002985	0.0005567	0.0003953	Yes	0.0065	0.0009	-0.0004699	Yes	<0.0001	<0.0001	-0.0005171	Yes	0.0274	0.0073	-0.000261	No	0.0798	0.0266	-0.0005191	Yes	0.0207	0.0041	DNA-damage-inducible protein J
K00016	0.0004155	0.0002075	0.0005038	0.0004692	0.0002955	0.0004942	0.000208	Yes	0.0157	0.0021	-0.0002963	Yes	0.0017	0.0001	-0.0002617	No	0.1248	0.0392	-8.798e-05	No	0.4861	0.3241	-0.0002867	No	0.0559	0.0112	L-lactate dehydrogenase [EC:1.1.1.27]
K01809	0.000437	0.0005163	0.0002252	0.000362	0.0005402	0.0003013	-7.933e-05	No	0.6078	0.4457	0.0002912	Yes	0.0019	0.0001	0.0001543	No	0.3011	0.1405	-2.383e-05	No	0.6798	0.6345	0.000215	No	0.2915	0.1166	mannose-6-phosphate isomerase [EC:5.3.1.8]
K07491	0.0002302	0.0006203	0.0002137	0.0004567	0.000623	0.0002365	-0.0003902	Yes	<0.0001	<0.0001	0.0004067	Yes	<0.0001	<0.0001	0.0001637	No	0.2582	0.1721	-2.667e-06	No	0.9875	0.9875	0.0003838	Yes	<0.0001	<0.0001	putative transposase
K03340	0.0005588	4.432e-05	0.000498	0.0004307	0.0003523	0.0004915	0.0005145	Yes	0.0003	<0.0001	-0.0004537	Yes	<0.0001	<0.0001	-0.0003863	Yes	0.0051	0.0013	-0.000308	No	0.0586	0.0195	-0.0004472	Yes	0.0016	0.0003	diaminopimelate dehydrogenase [EC:1.4.1.16]
K01839	0.0003663	0.0003377	0.0004755	0.0004612	0.0002499	0.0004817	2.867e-05	No	0.8238	0.6591	-0.0001378	Yes	0.0001	<0.0001	-0.0001235	No	0.3955	0.2636	8.78e-05	No	0.3329	0.1561	-0.000144	No	0.3329	0.1114	phosphopentomutase [EC:5.4.2.7]
K02422	0.0004908	0.000201	0.0006348	0.0003501	0.0002252	0.0004695	0.0002898	No	0.0912	0.0182	-0.0004338	Yes	0.0172	0.0015	-0.0001491	No	0.2514	0.1341	-2.415e-05	No	0.8038	0.7502	-0.0002685	No	0.1589	0.0636	flagellar protein FliS
K09014	0.0004968	0.0003637	0.0003512	0.0003288	0.000499	0.0003317	0.0001332	No	0.2605	0.1042	1.25e-05	No	0.9348	0.6459	3.483e-05	No	0.9348	0.6077	-0.0001353	Yes	0.0296	0.004	3.2e-05	No	0.9348	0.7387	Fe-S cluster assembly protein SufB
K00878	0.000377	0.0002928	0.0004968	0.0004418	0.0002694	0.0004925	8.417e-05	No	0.2844	0.1517	-0.000204	Yes	<0.0001	<0.0001	-0.000149	No	0.2763	0.1159	2.347e-05	No	0.7997	0.7464	-0.0001997	No	0.1817	0.0439	hydroxyethylthiazole kinase [EC:2.7.1.50]
K01613	0.0003938	0.0003528	0.0002632	0.0004423	0.0005197	0.0003972	4.1e-05	No	0.7718	0.6359	8.967e-05	No	0.4397	0.1522	-8.95e-05	No	0.4397	0.1791	-0.0001668	Yes	0.0062	0.0004	-4.433e-05	No	0.7718	0.7008	phosphatidylserine decarboxylase [EC:4.1.1.65]
K05896	0.0004248	6.277e-05	0.000502	0.000477	0.0004477	0.000453	0.0003621	Yes	0.0014	0.0004	-0.0004392	Yes	<0.0001	<0.0001	-0.0004142	Yes	0.0003	<0.0001	-0.0003849	Yes	<0.0001	<0.0001	-0.0003902	Yes	0.0059	0.002	segregation and condensation protein A
K07738	0.00038	0.0002573	0.0004032	0.0004975	0.0004052	0.0004237	0.0001227	No	0.1569	0.0539	-0.0001458	No	0.0749	0.015	-0.0002402	Yes	0.0054	0.0004	-0.0001478	No	0.0639	0.0085	-0.0001663	No	0.1569	0.0636	transcriptional repressor NrdR
K04477	0.0003592	0.0003298	0.0005247	0.0004218	0.0002828	0.0004438	2.933e-05	No	0.7398	0.6905	-0.0001948	No	0.0517	0.0034	-9.2e-05	No	0.5908	0.3563	4.7e-05	No	0.6477	0.5182	-0.000114	No	0.4557	0.1519	putative hydrolase
K11071	0.0003865	0.0003595	0.0005077	0.0003678	0.0002802	0.0004593	2.7e-05	No	0.7252	0.6285	-0.0001482	Yes	0.0012	<0.0001	-8.333e-06	No	0.9185	0.9185	7.933e-05	No	0.3734	0.1742	-9.983e-05	No	0.4409	0.2352	spermidine/putrescine transport system permease protein
K07271	0.0003822	8.951e-05	0.0004798	0.0005573	0.0002554	0.0005947	0.0002927	Yes	0.0183	0.0037	-0.0003903	Yes	0.0015	<0.0001	-0.0004678	No	0.0582	0.0194	-0.0001658	No	0.1242	0.058	-0.0005052	Yes	0.0183	0.0034	lipopolysaccharide cholinephosphotransferase [EC:2.7.8.-]
K10110	0.0003156	0.0004077	0.0005167	0.000399	0.0002638	0.0004513	-9.21e-05	No	0.4545	0.2121	-0.000109	No	0.1817	0.0363	8.683e-06	No	0.9345	0.9345	0.0001439	No	0.2918	0.0827	-4.367e-05	No	0.7233	0.6268	maltose/maltodextrin transport system permease protein
K03455	0.0003386	0.0003783	0.0001256	0.0004531	0.0008097	0.0002484	-3.975e-05	No	0.7462	0.7119	0.0002527	Yes	0.0012	<0.0001	-7.477e-05	No	0.7462	0.7462	-0.0004313	No	0.2297	0.0919	0.0001299	No	0.6169	0.411	monovalent cation:H+ antiporter-2, CPA2 family
K00767	0.0004032	0.0003445	0.0003228	0.000423	0.0003583	0.0005007	5.867e-05	No	0.7881	0.5254	2.167e-05	No	0.792	0.6855	-7.85e-05	No	0.7326	0.2442	-1.383e-05	No	0.8505	0.8494	-0.0001562	No	0.4823	0.0643	nicotinate-nucleotide pyrophosphorylase (carboxylating) [EC:2.4.2.19]
K09888	0.0003617	0.000286	0.0004937	0.000444	0.0002622	0.0005047	7.567e-05	No	0.3617	0.2206	-0.0002077	Yes	<0.0001	<0.0001	-0.000158	No	0.174	0.0793	2.383e-05	No	0.7672	0.7161	-0.0002187	No	0.0654	0.0141	cell division protein ZapA
K03563	0.0004785	0.0002475	0.0006185	0.0003366	0.0002174	0.0004533	0.000231	No	0.119	0.0397	-0.000371	Yes	0.0246	0.0033	-8.905e-05	No	0.3997	0.3198	3.007e-05	No	0.7143	0.6667	-0.0002058	No	0.259	0.1209	carbon storage regulator
K01362	0.0004102	0.0001069	0.000193	0.0004878	0.00086	0.0002913	0.0003033	No	0.1647	0.0356	-8.615e-05	No	0.2083	0.0694	-0.0003809	No	0.2469	0.1317	-0.0007532	No	0.1591	0.0131	-0.0001845	No	0.3158	0.2233	None
K04564	0.0003378	0.0006198	0.0001554	0.0003551	0.000645	0.0002339	-0.0002821	No	0.1151	0.0307	0.0004644	Yes	<0.0001	<0.0001	0.0002648	No	0.2265	0.1208	-2.517e-05	No	0.9156	0.8546	0.000386	No	0.1073	0.0215	superoxide dismutase, Fe-Mn family [EC:1.15.1.1]
K00128	0.0005177	0.0002572	0.0004662	0.0003312	0.000368	0.0004058	0.0002605	Yes	0.0448	0.006	-0.000209	Yes	<0.0001	<0.0001	-7.4e-05	No	0.3937	0.2362	-0.0001108	No	0.3937	0.2206	-0.0001487	No	0.2013	0.0671	aldehyde dehydrogenase (NAD+) [EC:1.2.1.3]
K01786	0.0003685	0.0003788	0.0004688	0.0004188	0.000247	0.0004628	-1.033e-05	No	0.9336	0.8714	-9e-05	No	0.1361	0.0181	-4e-05	No	0.8101	0.6518	0.0001319	No	0.2788	0.0744	-8.393e-05	No	0.5826	0.3459	L-ribulose-5-phosphate 4-epimerase [EC:5.1.3.4]
K07012	0.0003887	0.0002108	0.0004763	0.0004065	0.000435	0.0004268	0.0001778	No	0.0617	0.0165	-0.0002655	Yes	<0.0001	<0.0001	-0.0001957	No	0.0527	0.0105	-0.0002242	Yes	0.0028	0.0004	-0.000216	No	0.066	0.022	None
K10563	0.000326	0.0007018	0.0003137	0.0002908	0.000443	0.0002652	-0.0003758	Yes	<0.0001	<0.0001	0.0003882	Yes	<0.0001	<0.0001	0.000411	Yes	0.0015	0.0004	0.0002588	No	0.0749	0.025	0.0004367	Yes	<0.0001	<0.0001	formamidopyrimidine-DNA glycosylase [EC:3.2.2.23 4.2.99.18]
K02390	0.0004775	0.0002013	0.0006173	0.0003434	0.0002287	0.0004659	0.0002762	No	0.0984	0.0197	-0.000416	Yes	0.0189	0.0017	-0.0001421	No	0.2656	0.1416	-2.733e-05	No	0.7489	0.6989	-0.0002645	No	0.1516	0.0606	flagellar hook protein FlgE
K09810	0.0004928	0.0003298	0.0003623	0.0003298	0.0004783	0.0003405	0.000163	No	0.2201	0.044	-3.25e-05	No	0.3377	0.2026	0	No	>0.9999	>0.9999	-0.0001485	Yes	0.0272	0.0018	-1.067e-05	No	0.9861	0.9034	lipoprotein-releasing system ATP-binding protein [EC:3.6.3.-]
K12510	0.0003785	8.973e-06	0.000542	0.0005412	0.0002581	0.000601	0.0003695	Yes	0.0147	0.0023	-0.000533	Yes	<0.0001	<0.0001	-0.0005322	Yes	0.0147	0.0039	-0.0002492	No	0.0735	0.0294	-0.000592	Yes	0.0147	0.0034	tight adherence protein B
K03698	0.0003655	5.522e-05	0.0004735	0.0005237	0.0004242	0.0004868	0.0003103	Yes	0.0069	0.0023	-0.0004183	Yes	<0.0001	<0.0001	-0.0004684	Yes	<0.0001	<0.0001	-0.0003689	Yes	0.0002	<0.0001	-0.0004316	Yes	0.0028	0.0007	CMP-binding protein
K05832	0.0004143	7.918e-05	0.0005317	0.0004932	0.0002835	0.0005265	0.0003352	Yes	0.0074	0.0012	-0.0004525	Yes	<0.0001	<0.0001	-0.000414	Yes	0.0263	0.007	-0.0002043	No	0.0975	0.039	-0.0004473	Yes	0.0074	0.0015	putative ABC transport system permease protein
K00024	0.0005447	0.0003557	0.0002061	0.0003149	0.0005705	0.0003372	0.000189	No	0.6198	0.3719	0.0001496	No	0.1672	0.0344	4.078e-05	No	0.8696	0.6957	-0.0002148	Yes	0.0021	0.0001	1.843e-05	No	0.9323	0.9323	malate dehydrogenase [EC:1.1.1.37]
K00290	0.0004017	6.293e-05	0.0003232	0.0005187	0.0005075	0.0005145	0.0003387	Yes	0.02	0.0067	-0.0002602	Yes	0.0076	0.002	-0.0004557	Yes	0.0001	<0.0001	-0.0004446	Yes	<0.0001	<0.0001	-0.0004516	Yes	0.0036	0.0007	saccharopine dehydrogenase (NAD+, L-lysine forming) [EC:1.5.1.7]
K02388	0.0004747	0.0002027	0.0006158	0.0003415	0.0002291	0.0004628	0.000272	No	0.0996	0.0199	-0.0004132	Yes	0.0191	0.0017	-0.0001388	No	0.2708	0.1444	-2.642e-05	No	0.7581	0.7076	-0.0002602	No	0.1552	0.0621	flagellar basal-body rod protein FlgC
K03305	0.0003029	0.001046	0.0001158	0.0002143	0.0004478	0.0001945	-0.0007433	Yes	0.0015	0.0004	0.0009304	Yes	<0.0001	<0.0001	0.0008319	Yes	0.0005	<0.0001	0.0005983	Yes	0.0015	0.0004	0.0008516	Yes	0.0015	0.0005	proton-dependent oligopeptide transporter, POT family
K07576	0.0003612	1.339e-05	0.0004868	0.0005363	0.0004173	0.0005008	0.0003478	Yes	0.0065	0.0022	-0.0004734	Yes	<0.0001	<0.0001	-0.0005229	Yes	<0.0001	<0.0001	-0.0004039	Yes	<0.0001	<0.0001	-0.0004874	Yes	0.0036	0.001	metallo-beta-lactamase family protein
K03608	0.0004687	0.0002897	0.0005843	0.0003189	0.0002196	0.0004327	0.000179	No	0.2501	0.0834	-0.0002947	No	0.0683	0.0091	-2.918e-05	No	0.7755	0.7238	7.008e-05	No	0.3953	0.2482	-0.000143	No	0.3953	0.2303	cell division topological specificity factor
K02824	0.0003942	0.0003438	0.0004993	0.0003578	0.000269	0.0004483	5.033e-05	No	0.5867	0.3631	-0.0001555	Yes	<0.0001	<0.0001	-1.398e-05	No	0.8712	0.8712	7.483e-05	No	0.442	0.2349	-0.0001045	No	0.442	0.2357	uracil permease
K02653	0.000377	7.219e-05	0.0003577	0.0005095	0.0007297	0.0002643	0.0003048	Yes	0.0064	0.0013	-0.0002855	Yes	0.0008	<0.0001	-0.0004373	No	0.1258	0.0503	-0.0006575	No	0.0935	0.0249	-0.0001921	Yes	0.0008	0.0001	type IV pilus assembly protein PilC
K00965	0.0003657	0.0002968	0.00048	0.0004403	0.0002561	0.0004716	6.883e-05	No	0.4447	0.2741	-0.0001832	Yes	<0.0001	<0.0001	-0.0001435	No	0.2691	0.1256	4.075e-05	No	0.7062	0.565	-0.0001748	No	0.2528	0.0749	UDPglucose--hexose-1-phosphate uridylyltransferase [EC:2.7.7.12]
K07043	0.0004435	0.000344	0.0003157	0.0003908	0.0003927	0.0004233	9.95e-05	No	0.8947	0.309	2.833e-05	No	0.8947	0.6388	-4.683e-05	No	0.8947	0.4225	-4.867e-05	No	0.8947	0.5258	-7.933e-05	No	0.8947	0.437	None
K06334	0.000527	3.049e-05	0.0006143	0.000463	0.0002225	0.0004508	0.0004965	Yes	0.0127	0.0017	-0.0005838	Yes	0.0033	0.0002	-0.0004325	Yes	0.0143	0.0048	-0.000192	No	0.1143	0.0533	-0.0004203	Yes	0.0127	0.003	spore coat protein JC
K02400	0.0004697	0.0002552	0.0005973	0.000326	0.0002167	0.0004424	0.0002145	No	0.1435	0.0478	-0.0003422	Yes	0.0226	0.003	-7.083e-05	No	0.494	0.4281	3.847e-05	No	0.639	0.5964	-0.0001872	No	0.3008	0.1404	flagellar biosynthesis protein FlhA
K03092	0.0003732	0.0003558	0.0002637	0.0003993	0.0005348	0.0003797	1.733e-05	No	0.9486	0.8409	9.217e-05	No	0.4457	0.1486	-4.348e-05	No	0.8975	0.5984	-0.000179	Yes	0.0083	0.0006	-2.383e-05	No	0.9486	0.8339	RNA polymerase sigma-54 factor
K02821	0.0002486	0.00107	0.0003523	0.0001766	0.0002296	0.0002287	-0.0008212	Yes	0.0004	<0.0001	0.0007175	Yes	0.0016	0.0005	0.0008932	Yes	0.0004	<0.0001	0.0008403	Yes	0.0004	<0.0001	0.0008412	Yes	0.0004	<0.0001	PTS system, ascorbate-specific IIA component [EC:2.7.1.69]
K00768	0.0003885	0.0001835	0.000508	0.0004398	0.0002726	0.0005083	0.000205	Yes	0.0371	0.0084	-0.0003245	Yes	0.0002	<0.0001	-0.0002563	No	0.0522	0.0174	-8.907e-05	No	0.3001	0.2201	-0.0003248	Yes	0.0347	0.0046	nicotinate-nucleotide--dimethylbenzimidazole phosphoribosyltransferase [EC:2.4.2.21]
K01495	0.0005195	0.0003205	0.0003922	0.0003375	0.0003203	0.0004083	0.000199	No	0.1772	0.0236	-7.167e-05	No	0.1772	0.0169	-1.7e-05	No	0.8999	0.7402	2.333e-07	No	0.9974	0.9974	-8.783e-05	No	0.5825	0.2804	GTP cyclohydrolase I [EC:3.5.4.16]
K07138	0.0005253	2.28e-05	0.000623	0.0004098	0.0002529	0.0004613	0.0005025	Yes	0.0091	0.0012	-0.0006002	Yes	0.0016	0.0001	-0.000387	Yes	0.011	0.0036	-0.0002301	No	0.068	0.031	-0.0004385	Yes	0.0103	0.0021	None
K01815	0.0005223	0.0002095	0.0004753	0.0003327	0.000337	0.0004115	0.0003128	Yes	0.0063	0.0008	-0.0002658	Yes	0.0037	0.0002	-0.0001232	No	0.2861	0.1371	-0.0001275	No	0.2932	0.1955	-0.000202	No	0.0751	0.015	4-deoxy-L-threo-5-hexosulose-uronate ketol-isomerase [EC:5.3.1.17]
K11085	0.000484	0.0003275	0.0003558	0.000327	0.0004698	0.0003227	0.0001565	No	0.2311	0.0462	-2.833e-05	No	0.4552	0.2731	5e-07	No	0.9938	0.9938	-0.0001423	Yes	0.0255	0.0017	4.833e-06	No	0.9938	0.9512	ATP-binding cassette, subfamily B, bacterial MsbA [EC:3.6.3.-]
K00946	0.000547	0.0003297	0.0002039	0.0003105	0.0005622	0.0003312	0.0002173	No	0.5443	0.3081	0.0001257	No	0.145	0.0383	1.913e-05	No	0.9941	0.8419	-0.0002325	Yes	0.0001	<0.0001	-1.533e-06	No	0.9941	0.9941	thiamine-monophosphate kinase [EC:2.7.4.16]
K03458	0.0002882	0.0004098	0.000366	0.0004448	0.0003075	0.0004685	-0.0001217	No	0.1453	0.0189	4.383e-05	No	0.7217	0.5774	-3.5e-05	No	0.8142	0.7079	0.0001023	No	0.3877	0.127	-5.867e-05	No	0.6077	0.3646	nucleobase:cation symporter-2, NCS2 family
K00174	0.000604	8.192e-05	0.0002647	0.0003537	0.0005848	0.0003947	0.0005221	No	0.1331	0.0444	-0.0001828	No	0.1331	0.0314	-0.0002718	No	0.1331	0.0364	-0.0005029	Yes	0.0007	<0.0001	-0.0003127	No	0.3302	0.1761	2-oxoglutarate ferredoxin oxidoreductase subunit alpha [EC:1.2.7.3]
K02405	0.0004707	0.0002013	0.0006047	0.0003307	0.0002174	0.000451	0.0002693	No	0.1006	0.0208	-0.0004033	Yes	0.0166	0.0019	-0.0001294	No	0.3021	0.1611	-1.603e-05	No	0.8704	0.8124	-0.0002497	No	0.1688	0.0675	RNA polymerase sigma factor for flagellar operon FliA
K07282	0.0005653	8.114e-05	0.0004717	0.0003368	0.0003392	0.0004805	0.0004842	Yes	0.0003	<0.0001	-0.0003905	Yes	<0.0001	<0.0001	-0.0002557	Yes	0.0329	0.0088	-0.000258	Yes	0.0434	0.0145	-0.0003994	Yes	0.0013	0.0003	poly-gamma-glutamate synthesis protein (capsule biosynthesis protein)
K01077	0.0004963	0.000279	0.0003648	0.0003258	0.000463	0.000343	0.0002173	Yes	0.0459	0.0123	-8.583e-05	Yes	0.0309	0.0062	-4.683e-05	No	0.6986	0.4913	-0.000184	Yes	0.0009	<0.0001	-6.4e-05	No	0.6986	0.5123	alkaline phosphatase [EC:3.1.3.1]
K02408	0.0004718	0.000198	0.0006045	0.0003319	0.0002179	0.0004476	0.0002738	No	0.0969	0.0194	-0.0004065	Yes	0.016	0.0018	-0.0001339	No	0.2755	0.147	-1.985e-05	No	0.8186	0.764	-0.0002496	No	0.1636	0.0654	flagellar hook-basal body complex protein FliE
K02387	0.0004717	0.000198	0.0006045	0.0003316	0.0002174	0.0004476	0.0002737	No	0.0973	0.0195	-0.0004065	Yes	0.016	0.0018	-0.0001336	No	0.2767	0.1476	-1.935e-05	No	0.8256	0.7705	-0.0002496	No	0.1636	0.0654	flagellar basal-body rod protein FlgB
K04031	0.000333	0.000318	0.000515	0.0003968	0.0002759	0.0004313	1.5e-05	No	0.8415	0.8415	-0.000197	No	0.0875	0.0058	-7.883e-05	No	0.6518	0.4346	4.21e-05	No	0.6994	0.6061	-0.0001133	No	0.5984	0.2039	ethanolamine utilization protein EutS
K02419	0.0004717	0.000198	0.0006045	0.0003315	0.0002173	0.0004472	0.0002737	No	0.0973	0.0195	-0.0004065	Yes	0.016	0.0018	-0.0001335	No	0.2772	0.1478	-1.928e-05	No	0.8265	0.7714	-0.0002492	No	0.1647	0.0659	flagellar biosynthetic protein FliP
K02410	0.0004717	0.000198	0.0006045	0.0003315	0.0002173	0.0004472	0.0002737	No	0.0973	0.0195	-0.0004065	Yes	0.016	0.0018	-0.0001335	No	0.2772	0.1478	-1.928e-05	No	0.8265	0.7714	-0.0002492	No	0.1647	0.0659	flagellar motor switch protein FliG
K02416	0.0004717	0.0001972	0.0006045	0.0003315	0.0002173	0.0004472	0.0002745	No	0.0961	0.0192	-0.0004073	Yes	0.016	0.0018	-0.0001344	No	0.2733	0.1458	-2.008e-05	No	0.8168	0.7623	-0.0002501	No	0.1631	0.0652	flagellar motor switch protein FliM
K09690	0.000352	0.0001518	0.00047	0.0004495	0.0004157	0.0004293	0.0002002	No	0.0538	0.0179	-0.0003182	Yes	0.0001	<0.0001	-0.0002977	Yes	0.0011	0.0002	-0.0002639	Yes	0.0009	0.0001	-0.0002776	Yes	0.0392	0.0105	lipopolysaccharide transport system permease protein
K01552	0.000353	8.915e-05	0.0004343	0.0005102	0.0004203	0.0004612	0.0002639	Yes	0.0051	0.0017	-0.0003452	Yes	<0.0001	<0.0001	-0.000421	Yes	<0.0001	<0.0001	-0.0003312	Yes	0.0001	<0.0001	-0.000372	Yes	0.0009	0.0003	None
K01512	0.0003143	0.0003392	0.0003727	0.0004367	0.0004013	0.0003943	-2.483e-05	No	0.7479	0.5983	-3.35e-05	No	0.7479	0.4573	-9.75e-05	No	0.4237	0.0426	-6.217e-05	No	0.7479	0.2503	-5.517e-05	No	0.7479	0.4148	acylphosphatase [EC:3.6.1.7]
K00265	0.0003101	0.000584	0.00013	0.0003555	0.0006598	0.0002164	-0.0002739	No	0.1047	0.0349	0.000454	Yes	<0.0001	<0.0001	0.0002285	No	0.3028	0.194	-7.583e-05	No	0.6283	0.5864	0.0003676	No	0.1047	0.0259	glutamate synthase (NADPH/NADH) large chain [EC:1.4.1.13 1.4.1.14]
K02377	0.0004763	0.0002657	0.0003652	0.0003327	0.0004617	0.0003512	0.0002107	No	0.1154	0.0231	-9.95e-05	No	0.2891	0.1137	-6.7e-05	No	0.5999	0.4399	-0.000196	No	0.0772	0.0103	-8.55e-05	No	0.5999	0.4253	GDP-L-fucose synthase [EC:1.1.1.271]
K02420	0.0004692	0.0001967	0.0005972	0.0003251	0.0002154	0.0004413	0.0002725	No	0.0978	0.02	-0.0004005	Yes	0.0164	0.0019	-0.0001285	No	0.2963	0.158	-1.875e-05	No	0.8306	0.7752	-0.0002447	No	0.1662	0.0665	flagellar biosynthetic protein FliQ
K00949	0.0004062	7.689e-05	0.0005088	0.0004567	0.0002771	0.0005167	0.0003293	Yes	0.0022	0.0003	-0.0004319	Yes	0.0001	<0.0001	-0.0003798	Yes	0.0089	0.0024	-0.0002002	No	0.065	0.0286	-0.0004398	Yes	0.003	0.0006	thiamine pyrophosphokinase [EC:2.7.6.2]
K02919	0.000397	0.0004915	0.0002398	0.0003149	0.0005092	0.0002828	-9.45e-05	No	0.5683	0.3933	0.0002517	Yes	0.0092	0.0012	0.0001766	No	0.1648	0.0496	-1.767e-05	No	0.7306	0.6521	0.0002087	No	0.1742	0.0697	large subunit ribosomal protein L36
K03705	0.000408	5.183e-05	0.0005102	0.0004618	0.0002865	0.0005127	0.0003562	Yes	0.0024	0.0003	-0.0004583	Yes	<0.0001	<0.0001	-0.00041	Yes	0.0118	0.0031	-0.0002347	No	0.0595	0.0198	-0.0004608	Yes	0.0072	0.0014	heat-inducible transcriptional repressor
K00794	0.0004177	0.0003762	0.0002332	0.0003482	0.000484	0.0003667	4.15e-05	No	0.8624	0.6908	0.000143	Yes	0.0137	0.0018	2.8e-05	No	0.8624	0.7474	-0.0001078	No	0.0956	0.0191	9.5e-06	No	0.9192	0.9192	6,7-dimethyl-8-ribityllumazine synthase [EC:2.5.1.78];riboflavin synthase beta chain [EC:2.5.1.-]
K02227	0.0003707	0.0001258	0.0005087	0.0004405	0.0002723	0.0005047	0.0002449	Yes	0.0272	0.0054	-0.0003829	Yes	<0.0001	<0.0001	-0.0003147	Yes	0.029	0.0077	-0.0001464	No	0.1224	0.0653	-0.0003789	Yes	0.0234	0.0031	adenosylcobinamide-phosphate synthase [EC:6.3.1.10];adenosylcobinamide-phosphate synthase CobD [EC:6.3.1.10]
K01011	0.0001027	0.001012	0.0001249	0.0003	0.0005563	0.0001252	-0.0009097	Yes	0.0006	0.0001	0.0008875	Yes	0.0006	<0.0001	0.0007123	Yes	0.005	0.0013	0.000456	No	0.1003	0.0487	0.0008872	Yes	0.0006	0.0001	thiosulfate/3-mercaptopyruvate sulfurtransferase [EC:2.8.1.1 2.8.1.2];3-mercaptopyruvate sulfurtransferase [EC:2.8.1.2]
K06872	0.0005463	0.0001235	0.0004238	0.0003812	0.000309	0.0004348	0.0004228	Yes	0.0021	0.0003	-0.0003003	Yes	0.0013	<0.0001	-0.0002577	Yes	0.0157	0.0042	-0.0001855	No	0.1586	0.074	-0.0003113	Yes	0.0157	0.0035	None
K01179	0.000224	0.0004878	0.0002183	0.0004343	0.0005662	0.0002837	-0.0002638	Yes	0.0093	0.0012	0.0002695	Yes	0.0001	<0.0001	5.35e-05	No	0.7568	0.7063	-7.833e-05	No	0.7077	0.6134	0.0002042	Yes	0.038	0.0076	endoglucanase [EC:3.2.1.4]
K03315	0.0005735	3.568e-05	0.000489	0.0003493	0.0003482	0.0004162	0.0005378	Yes	0.0008	0.0001	-0.0004533	Yes	<0.0001	<0.0001	-0.0003137	Yes	0.0313	0.0083	-0.0003125	No	0.0646	0.0215	-0.0003805	Yes	0.0021	0.0004	Na+:H+ antiporter, NhaC family
K02020	0.0001833	0.0005147	0.0002508	0.0004587	0.0004263	0.0003757	-0.0003314	Yes	0.0021	0.0001	0.0002638	Yes	0.0033	0.0007	5.6e-05	No	0.4149	0.3596	8.833e-05	No	0.241	0.1767	0.000139	No	0.0983	0.0543	molybdate transport system substrate-binding protein
K09157	0.0003948	5.527e-05	0.000509	0.0004622	0.0002754	0.0005085	0.0003396	Yes	0.0042	0.0006	-0.0004537	Yes	<0.0001	<0.0001	-0.0004069	Yes	0.0119	0.0032	-0.0002201	No	0.0873	0.0349	-0.0004532	Yes	0.0077	0.0015	hypothetical protein
K02413	0.0004608	0.0001947	0.0005945	0.0003188	0.0002005	0.0004363	0.0002662	No	0.0912	0.0225	-0.0003998	Yes	0.0167	0.0019	-0.0001241	No	0.3141	0.1675	-5.867e-06	No	0.934	0.934	-0.0002416	No	0.1755	0.0702	flagellar FliJ protein
K02058	0.0002145	0.0007197	0.0001902	0.0004482	0.0003665	0.0002651	-0.0005052	Yes	0.0013	0.0002	0.0005295	Yes	0.0013	0.0001	0.0002715	No	0.1312	0.0525	0.0003532	Yes	0.0214	0.0057	0.0004546	Yes	0.005	0.001	simple sugar transport system substrate-binding protein
K03518	0.0002935	0.0001463	0.0004093	0.0005148	0.000308	0.0005318	0.0001472	No	0.129	0.0329	-0.000263	No	0.0864	0.0115	-0.0003685	No	0.129	0.0344	-0.0001617	No	0.1442	0.0577	-0.0003855	No	0.0864	0.0083	carbon-monoxide dehydrogenase small subunit [EC:1.2.99.2]
K03182	0.0004842	0.0004837	0.0003667	0.000261	0.0002893	0.0003185	5e-07	No	0.9945	0.9945	0.000117	No	0.1413	0.0659	0.0002227	No	0.1291	0.012	0.0001944	No	0.1291	0.0331	0.0001652	No	0.1291	0.0378	3-octaprenyl-4-hydroxybenzoate carboxy-lyase UbiD [EC:4.1.1.-]
K12524	0.0005028	0.0006295	0.0001902	0.000193	0.0003755	0.000312	-0.0001267	No	0.6581	0.538	0.0004393	Yes	0.0015	0.0002	0.0004365	Yes	0.0015	0.0001	0.000254	No	0.0665	0.0133	0.0003176	No	0.3197	0.1588	bifunctional aspartokinase/homoserine dehydrogenase 1 [EC:2.7.2.4 1.1.1.3];bifunctional aspartokinase / homoserine dehydrogenase 1 [EC:2.7.2.4 1.1.1.3]
K02232	0.000367	0.0001257	0.0005037	0.0004368	0.0002682	0.0005007	0.0002414	Yes	0.03	0.006	-0.000378	Yes	<0.0001	<0.0001	-0.0003112	Yes	0.0311	0.0083	-0.0001426	No	0.1315	0.0702	-0.000375	Yes	0.024	0.0032	adenosylcobyric acid synthase [EC:6.3.5.10]
K07444	0.0004065	4.115e-05	0.000511	0.000456	0.0002631	0.0005185	0.0003654	Yes	0.0015	0.0002	-0.0004699	Yes	<0.0001	<0.0001	-0.0004149	Yes	0.0061	0.0016	-0.000222	Yes	0.0447	0.0209	-0.0004774	Yes	0.0017	0.0003	putative N6-adenine-specific DNA methylase;putative N6-adenine-specific DNA methylase [EC:2.1.1.-]
K00638	0.0003552	0.0003227	0.0004663	0.0003798	0.0002652	0.0004047	3.25e-05	No	0.6539	0.5667	-0.0001437	No	0.0748	0.005	-5.717e-05	No	0.6409	0.4947	5.75e-05	No	0.5745	0.383	-8.2e-05	No	0.5139	0.2398	chloramphenicol O-acetyltransferase [EC:2.3.1.28]
K07665	0.0002805	0.0003912	0.0003782	0.0004195	0.000385	0.0003377	-0.0001107	No	0.547	0.091	1.3e-05	No	0.885	0.767	-2.833e-05	No	0.8781	0.7025	6.167e-06	No	0.9195	0.9195	5.35e-05	No	0.8409	0.4491	two-component system, OmpR family, copper resistance phosphate regulon response regulator CusR
K03856	0.0004075	8.065e-05	0.0005028	0.00042	0.000276	0.0005043	0.0003269	Yes	0.004	0.0006	-0.0004222	Yes	<0.0001	<0.0001	-0.0003394	Yes	0.025	0.0067	-0.0001953	No	0.0742	0.0297	-0.0004237	Yes	0.004	0.0008	3-deoxy-7-phosphoheptulonate synthase [EC:2.5.1.54]
K02389	0.000445	0.000202	0.0005867	0.0003213	0.000201	0.0004344	0.000243	No	0.0925	0.023	-0.0003847	Yes	0.0182	0.0024	-0.0001193	No	0.3216	0.1715	1.033e-06	No	0.9872	0.9872	-0.0002324	No	0.1775	0.0717	flagellar basal-body rod modification protein FlgD
K03744	0.000581	0.0002123	0.0002558	0.0002837	0.0004222	0.0004357	0.0003687	No	0.5076	0.1178	-4.343e-05	No	0.6277	0.5022	-7.133e-05	No	0.6277	0.4201	-0.0002098	No	0.5076	0.0424	-0.0002233	No	0.5076	0.2363	LemA protein
K03571	0.000356	0.0002988	0.00046	0.0003835	0.0002333	0.0004565	5.717e-05	No	0.4875	0.3575	-0.0001612	Yes	0.0003	<0.0001	-8.467e-05	No	0.4875	0.3444	6.553e-05	No	0.4875	0.3169	-0.0001576	No	0.328	0.0875	rod shape-determining protein MreD
K02119	0.0003848	5.047e-05	0.0005383	0.000464	0.0002807	0.000464	0.0003344	Yes	0.012	0.0024	-0.0004879	Yes	0.0003	<0.0001	-0.0004135	Yes	0.0377	0.01	-0.0002302	No	0.071	0.0284	-0.0004135	Yes	0.012	0.002	V-type H+-transporting ATPase subunit C [EC:3.6.3.14]
K01571	0.0003465	0.0002042	0.000477	0.0004235	0.0002411	0.0004785	0.0001423	No	0.1616	0.066	-0.0002728	Yes	0.0036	0.0002	-0.0002193	No	0.125	0.0417	-3.692e-05	No	0.6751	0.6091	-0.0002743	No	0.0664	0.0133	oxaloacetate decarboxylase, alpha subunit [EC:4.1.1.3]
K05568	0.0005355	3.135e-06	0.0006172	0.0003336	0.0002169	0.0004627	0.0005324	Yes	0.0103	0.0017	-0.000614	Yes	0.0037	0.0002	-0.0003305	Yes	0.0469	0.0187	-0.0002138	No	0.0623	0.0291	-0.0004596	Yes	0.0272	0.0072	multicomponent Na+:H+ antiporter subunit D
K02770	0.0001753	0.0006882	0.0001474	0.0004532	0.0003653	0.0003348	-0.0005128	Yes	<0.0001	<0.0001	0.0005408	Yes	<0.0001	<0.0001	0.000235	No	0.1155	0.071	0.0003228	Yes	0.0284	0.0076	0.0003533	Yes	0.0284	0.0071	PTS system, fructose-specific IIC component
K02556	0.0004508	0.0002018	0.0005833	0.0003252	0.0002252	0.0003738	0.000249	No	0.1225	0.0246	-0.0003815	Yes	0.0253	0.0019	-0.0001234	No	0.3055	0.182	-2.34e-05	No	0.7405	0.7405	-0.000172	No	0.1867	0.0871	chemotaxis protein MotA
K12574	0.0004157	9.241e-05	0.0005125	0.0003842	0.0002932	0.0004605	0.0003233	Yes	0.0024	0.0003	-0.0004201	Yes	0.0002	<0.0001	-0.0002918	Yes	0.0459	0.0153	-0.0002008	No	0.053	0.0212	-0.0003681	Yes	0.0184	0.0037	ribonuclease J [EC:3.1.-.-]
K01677	0.000387	3.381e-05	0.0005095	0.0004573	0.0002556	0.0005108	0.0003532	Yes	0.0043	0.0006	-0.0004757	Yes	<0.0001	<0.0001	-0.0004235	Yes	0.0094	0.0025	-0.0002217	No	0.0833	0.0333	-0.000477	Yes	0.0063	0.0013	fumarate hydratase subunit alpha [EC:4.2.1.2]
K00097	0.0003643	0.0005858	0.0001761	0.0003003	0.0004698	0.0002562	-0.0002215	No	0.1385	0.0462	0.0004098	Yes	<0.0001	<0.0001	0.0002856	Yes	0.0282	0.0056	0.000116	No	0.1452	0.0748	0.0003297	No	0.0769	0.0205	4-hydroxythreonine-4-phosphate dehydrogenase [EC:1.1.1.262]
K01251	0.0004933	0.0001284	0.0003822	0.0003365	0.0004723	0.0003355	0.000365	Yes	0.0068	0.0014	-0.0002538	Yes	<0.0001	<0.0001	-0.0002081	Yes	0.0474	0.0158	-0.000344	Yes	<0.0001	<0.0001	-0.0002071	No	0.0842	0.0337	adenosylhomocysteinase [EC:3.3.1.1]
K01654	0.0004443	3.082e-05	0.0006348	0.0003547	0.0002453	0.0004345	0.0004135	Yes	0.0139	0.0037	-0.000604	Yes	<0.0001	<0.0001	-0.0003238	Yes	0.0206	0.0069	-0.0002145	No	0.0725	0.0338	-0.0004037	Yes	0.0109	0.0022	N-acetylneuraminate synthase [EC:2.5.1.56]
K09772	0.0003923	5.055e-05	0.0004972	0.0004485	0.0002608	0.0004917	0.0003418	Yes	0.0038	0.0005	-0.0004466	Yes	<0.0001	<0.0001	-0.000398	Yes	0.0136	0.0036	-0.0002103	No	0.0823	0.0329	-0.0004411	Yes	0.008	0.0016	cell division inhibitor SepF
K02822	0.0002678	0.0008165	0.0003787	0.0001887	0.000232	0.000245	-0.0005487	Yes	0.0025	0.0006	0.0004378	Yes	0.009	0.0036	0.0006279	Yes	0.0025	0.0003	0.0005845	Yes	0.0025	0.0007	0.0005715	Yes	0.0025	0.0005	PTS system, ascorbate-specific IIB component [EC:2.7.1.69]
K00239	0.0003447	0.0003247	0.0002335	0.0003782	0.0005025	0.0003447	2e-05	No	0.928	0.8348	9.117e-05	No	0.4753	0.169	-5.35e-05	No	0.8069	0.538	-0.0001778	Yes	0.0038	0.0003	-2e-05	No	0.928	0.8661	succinate dehydrogenase flavoprotein subunit [EC:1.3.99.1]
K07402	0.0002455	0.0001942	0.0003085	0.0004748	0.0004152	0.0004817	5.133e-05	No	0.1978	0.1477	-0.0001143	Yes	0.0258	0.0103	-0.0002807	Yes	0.0053	0.0004	-0.000221	Yes	0.0065	0.0013	-0.0002875	Yes	0.0271	0.0126	xanthine dehydrogenase accessory factor
K14540	0.000394	5.031e-05	0.0004965	0.0004425	0.0002465	0.0004903	0.0003437	Yes	0.0039	0.0005	-0.0004462	Yes	<0.0001	<0.0001	-0.0003922	Yes	0.0149	0.004	-0.0001962	No	0.0777	0.0322	-0.00044	Yes	0.0083	0.0017	ribosome biogenesis GTPase A
K06967	0.000394	5.026e-05	0.0004963	0.0004423	0.0002464	0.0004903	0.0003437	Yes	0.0039	0.0005	-0.0004461	Yes	<0.0001	<0.0001	-0.0003921	Yes	0.015	0.004	-0.0001962	No	0.0777	0.0323	-0.0004401	Yes	0.0083	0.0017	;tRNA (adenine-N(1)-)-methyltransferase [EC:2.1.1.36]
K02188	0.0003357	0.0001248	0.0004923	0.0004275	0.0002487	0.0004905	0.0002108	Yes	0.0339	0.0113	-0.0003675	Yes	<0.0001	<0.0001	-0.0003027	Yes	0.0339	0.0098	-0.0001239	No	0.1799	0.1079	-0.0003657	Yes	0.0255	0.0034	cobalamin biosynthesis protein CbiD;cobalt-precorrin-5B (C1)-methyltransferase [EC:2.1.1.195]
K11145	0.0003932	5.026e-05	0.0004963	0.0004423	0.0002464	0.0004903	0.0003429	Yes	0.004	0.0005	-0.0004461	Yes	<0.0001	<0.0001	-0.0003921	Yes	0.015	0.004	-0.0001962	No	0.0777	0.0323	-0.0004401	Yes	0.0083	0.0017	ribonuclease III family protein
K06200	0.0002867	0.0003085	0.0003375	0.000457	0.0003555	0.0003732	-2.177e-05	No	0.7671	0.6648	-2.9e-05	No	0.6823	0.5004	-0.0001485	No	0.1257	0.009	-4.7e-05	No	0.5265	0.2808	-6.473e-05	No	0.5573	0.3344	carbon starvation protein
K03789	0.000381	0.0003533	0.0004265	0.000328	0.0002448	0.0003843	2.767e-05	No	0.7997	0.5276	-7.317e-05	No	0.2556	0.0682	2.532e-05	No	0.8033	0.7497	0.0001085	No	0.1929	0.0386	-3.093e-05	No	0.8033	0.7166	ribosomal-protein-alanine N-acetyltransferase [EC:2.3.1.128]
K10540	0.0003745	0.0002635	0.0004197	0.000431	0.0002046	0.0004244	0.000111	No	0.2421	0.0968	-0.0001562	No	0.1117	0.0148	-0.0001675	No	0.2557	0.1289	5.892e-05	No	0.5955	0.3573	-0.0001609	No	0.2557	0.1363	methyl-galactoside transport system substrate-binding protein
K07166	0.0003892	5.047e-05	0.0004902	0.0004423	0.0002591	0.0004862	0.0003387	Yes	0.0042	0.0006	-0.0004397	Yes	<0.0001	<0.0001	-0.0003919	Yes	0.0142	0.0038	-0.0002087	No	0.0824	0.033	-0.0004357	Yes	0.0079	0.0016	ACT domain-containing protein
K03272	0.0002405	0.0005935	0.000256	0.0003307	0.0005037	0.0001877	-0.000353	Yes	0.0008	0.0002	0.0003375	Yes	0.0001	<0.0001	0.0002628	No	0.2372	0.0807	8.983e-05	No	0.6313	0.5892	0.0004058	Yes	<0.0001	<0.0001	D-beta-D-heptose 7-phosphate kinase / D-beta-D-heptose 1-phosphate adenosyltransferase [EC:2.7.1.- 2.7.7.-]
K06966	0.0003405	0.0003803	0.0001377	0.0003585	0.0006353	0.0002522	-3.983e-05	No	0.8256	0.7155	0.0002426	Yes	0.0007	<0.0001	2.182e-05	No	0.9203	0.886	-0.000255	No	0.2573	0.0882	0.0001282	No	0.5963	0.3578	None
K00793	0.0004117	0.0003348	0.0002225	0.000302	0.0004753	0.0003542	7.683e-05	No	0.6934	0.4623	0.0001123	Yes	0.0229	0.003	3.283e-05	No	0.7225	0.6744	-0.0001405	Yes	0.0448	0.009	-1.933e-05	No	0.8347	0.8347	riboflavin synthase [EC:2.5.1.9];riboflavin synthase alpha chain [EC:2.5.1.9]
K03811	0.0002883	0.0005205	0.0003633	0.0002845	0.0003697	0.0002733	-0.0002322	Yes	0.015	0.003	0.0001572	Yes	0.0091	0.0012	0.000236	Yes	0.0157	0.0042	0.0001508	No	0.1005	0.0402	0.0002472	Yes	0.0016	0.0001	nicotinamide mononucleotide transporter
K03306	0.0002902	0.0003857	0.000399	0.000326	0.0003992	0.0002995	-9.548e-05	No	0.3055	0.1209	-1.333e-05	No	0.9016	0.7212	5.967e-05	No	0.5313	0.3188	-1.35e-05	No	0.9169	0.7947	8.617e-05	No	0.3055	0.0828	inorganic phosphate transporter, PiT family
K07467	0.000306	5.318e-05	0.00047	0.0005443	0.0002534	0.0004715	0.0002528	Yes	0.0488	0.0065	-0.0004168	Yes	0.0003	<0.0001	-0.0004912	No	0.0551	0.0147	-0.0002002	No	0.0964	0.0397	-0.0004183	Yes	0.0488	0.0098	phage replication initiation protein
K05846	0.0002695	0.001034	0.0002867	0.0001353	0.000192	0.0001773	-0.0007642	Yes	0.0012	0.0004	0.000747	Yes	0.0012	0.0004	0.0008984	Yes	0.0008	0.0001	0.0008417	Yes	0.0008	0.0001	0.0008564	Yes	0.0008	0.0002	osmoprotectant transport system permease protein
K06923	0.0003817	4.782e-05	0.0004913	0.0004395	0.0002433	0.0004907	0.0003338	Yes	0.0079	0.0011	-0.0004435	Yes	<0.0001	<0.0001	-0.0003917	Yes	0.014	0.0037	-0.0001954	No	0.0689	0.0285	-0.0004428	Yes	0.0079	0.0016	None
K02429	0.0005262	0.000381	0.0002215	0.0002131	0.0003945	0.0003546	0.0001452	No	0.7632	0.5091	0.0001596	No	0.4768	0.1295	0.0001679	No	0.4768	0.0808	-1.352e-05	No	0.9255	0.8939	2.643e-05	No	0.9255	0.9064	MFS transporter, FHS family, L-fucose permease
K00042	0.0003017	0.0003738	0.0003892	0.0004088	0.0002248	0.0003908	-7.215e-05	No	0.7061	0.294	-1.533e-05	No	0.9525	0.635	-3.5e-05	No	0.9803	0.8017	0.0001491	No	0.2095	0.0279	-1.7e-05	No	0.9803	0.876	2-hydroxy-3-oxopropionate reductase [EC:1.1.1.60]
K03786	0.0005393	0.0001686	0.0004175	0.0002685	0.0003185	0.0003728	0.0003707	Yes	0.0152	0.002	-0.0002489	Yes	<0.0001	<0.0001	-9.988e-05	No	0.122	0.0536	-0.0001499	No	0.1874	0.1125	-0.0002042	No	0.0836	0.0279	3-dehydroquinate dehydratase II [EC:4.2.1.10]
K06381	0.000395	4.776e-05	0.0004885	0.0004708	0.0002543	0.0004267	0.0003472	Yes	0.0082	0.0014	-0.0004407	Yes	<0.0001	<0.0001	-0.0004231	Yes	0.0246	0.0066	-0.0002065	No	0.0515	0.0206	-0.0003789	Yes	0.0082	0.0016	stage II sporulation protein D
K07216	0.0003778	4.416e-06	0.000534	0.0003784	0.0002466	0.0005416	0.0003734	Yes	0.0148	0.002	-0.0005296	Yes	<0.0001	<0.0001	-0.000374	Yes	0.0237	0.0065	-0.0002421	Yes	0.0427	0.0171	-0.0005372	Yes	0.0237	0.0071	hemerythrin
K01935	0.0002757	0.0006325	0.0001208	0.0003455	0.0004467	0.0002609	-0.0003568	No	0.0521	0.0119	0.0005117	Yes	<0.0001	<0.0001	0.000287	No	0.0521	0.0169	0.0001858	No	0.0539	0.0216	0.0003716	No	0.0521	0.0174	dethiobiotin synthetase [EC:6.3.3.3]
K06407	0.0003753	4.741e-05	0.0004938	0.000436	0.0002409	0.0004863	0.0003279	Yes	0.0081	0.0011	-0.0004464	Yes	<0.0001	<0.0001	-0.0003886	Yes	0.0152	0.0041	-0.0001934	No	0.0721	0.0308	-0.0004389	Yes	0.0082	0.0016	stage V sporulation protein AE
K06406	0.0003752	4.741e-05	0.0004933	0.000436	0.0002407	0.0004863	0.0003278	Yes	0.0081	0.0011	-0.0004459	Yes	<0.0001	<0.0001	-0.0003886	Yes	0.0152	0.0041	-0.0001933	No	0.0718	0.0308	-0.0004389	Yes	0.0082	0.0016	stage V sporulation protein AD
K06398	0.0003752	4.741e-05	0.0004933	0.000436	0.0002407	0.0004863	0.0003278	Yes	0.0081	0.0011	-0.0004459	Yes	<0.0001	<0.0001	-0.0003886	Yes	0.0152	0.0041	-0.0001933	No	0.0718	0.0308	-0.0004389	Yes	0.0082	0.0016	stage IV sporulation protein A
K02418	0.000426	0.000193	0.0005623	0.0003031	0.0001786	0.0004152	0.000233	No	0.0903	0.0262	-0.0003693	Yes	0.0252	0.0034	-0.0001101	No	0.3317	0.1901	1.443e-05	No	0.8854	0.8264	-0.0002222	No	0.1616	0.0754	flagellar protein FliO/FliZ
K02412	0.000448	0.0001958	0.0005655	0.0003092	0.0002037	0.0003478	0.0002522	No	0.1051	0.0241	-0.0003697	Yes	0.0171	0.0021	-0.0001134	No	0.3272	0.1963	-7.867e-06	No	0.9015	0.9015	-0.000152	No	0.2263	0.1056	flagellum-specific ATP synthase [EC:3.6.3.14]
K01963	0.0002137	0.0003505	0.0002618	0.0004525	0.0004102	0.0003792	-0.0001368	Yes	0.0135	0.0018	8.867e-05	No	0.0836	0.0335	-0.000102	No	0.0947	0.0509	-5.967e-05	No	0.39	0.312	-2.867e-05	No	0.5879	0.5487	acetyl-CoA carboxylase carboxyl transferase subunit beta [EC:6.4.1.2]
K02502	0.0003733	4.643e-05	0.000486	0.0004365	0.000242	0.0004808	0.0003269	Yes	0.0053	0.0007	-0.0004396	Yes	<0.0001	<0.0001	-0.0003901	Yes	0.014	0.0037	-0.0001956	Yes	0.047	0.0188	-0.0004344	Yes	0.0071	0.0014	ATP phosphoribosyltransferase regulatory subunit
K02226	0.0003432	0.0001649	0.0004663	0.0004155	0.0002143	0.0004609	0.0001783	Yes	0.0434	0.0116	-0.0003015	Yes	<0.0001	<0.0001	-0.0002506	No	0.0631	0.021	-4.943e-05	No	0.5969	0.4775	-0.000296	Yes	0.0434	0.0099	alpha-ribazole phosphatase [EC:3.1.3.73]
K00048	0.0003177	0.000212	0.0004457	0.0004042	0.0002271	0.0004562	0.0001057	No	0.264	0.1584	-0.0002337	Yes	0.0217	0.0014	-0.0001922	No	0.1357	0.0452	-1.513e-05	No	0.8761	0.8177	-0.0002442	No	0.0564	0.0113	lactaldehyde reductase [EC:1.1.1.77]
K01847	0.0005328	0.0001653	0.0001989	0.0003015	0.0005408	0.0003213	0.0003675	No	0.423	0.1128	-3.357e-05	No	0.6855	0.5941	-0.0001362	No	0.5509	0.2204	-0.0003755	Yes	0.0001	<0.0001	-0.0001559	No	0.6375	0.4675	methylmalonyl-CoA mutase [EC:5.4.99.2]
K07015	0.0003947	9.822e-06	0.0004928	0.0004445	0.0002317	0.000484	0.0003848	Yes	0.0038	0.0005	-0.000483	Yes	<0.0001	<0.0001	-0.0004347	Yes	0.0107	0.0028	-0.0002218	No	0.0783	0.0313	-0.0004742	Yes	0.0097	0.0019	None
K01678	0.0003577	2.866e-05	0.0004865	0.0004408	0.0002443	0.0004972	0.000329	Yes	0.0073	0.0015	-0.0004578	Yes	<0.0001	<0.0001	-0.0004122	Yes	0.0111	0.003	-0.0002156	No	0.0781	0.0312	-0.0004685	Yes	0.0073	0.0013	fumarate hydratase subunit beta [EC:4.2.1.2]
K06405	0.0003725	4.741e-05	0.0004858	0.0004288	0.0002383	0.0004812	0.0003251	Yes	0.008	0.0012	-0.0004384	Yes	<0.0001	<0.0001	-0.0003814	Yes	0.016	0.0043	-0.0001909	No	0.0709	0.0307	-0.0004338	Yes	0.008	0.0016	stage V sporulation protein AC
K01918	0.0003301	0.000326	0.0001777	0.0003885	0.0004478	0.0003837	4.133e-06	No	0.9672	0.9666	0.0001483	Yes	0.0142	0.0019	-6.25e-05	No	0.7251	0.4518	-0.0001218	No	0.1159	0.0232	-5.767e-05	No	0.7251	0.5318	pantoate--beta-alanine ligase [EC:6.3.2.1]
K05520	0.000295	0.0004987	0.0001166	0.0003228	0.0006197	0.0001988	-0.0002037	No	0.2539	0.1046	0.0003821	Yes	0.0142	0.0009	0.0001759	No	0.4305	0.287	-0.000121	No	0.552	0.4351	0.0002999	No	0.1537	0.041	protease I [EC:3.2.-.-]
K06379	0.0003748	2.983e-05	0.0004933	0.0004358	0.0002308	0.000486	0.000345	Yes	0.0065	0.0009	-0.0004635	Yes	<0.0001	<0.0001	-0.000406	Yes	0.0126	0.0034	-0.000201	No	0.0685	0.032	-0.0004562	Yes	0.0069	0.0014	stage II sporulation protein AB (anti-sigma F factor) [EC:2.7.11.1]
K04041	0.0003548	3.334e-05	0.0004848	0.0004318	0.0002401	0.0005018	0.0003215	Yes	0.007	0.0014	-0.0004515	Yes	<0.0001	<0.0001	-0.0003985	Yes	0.0083	0.0022	-0.0002068	No	0.0543	0.0253	-0.0004685	Yes	0.0031	0.0004	fructose-1,6-bisphosphatase III [EC:3.1.3.11]
K07347	1.82e-06	0.001896	2.092e-06	2.107e-06	0.0001413	3.123e-07	-0.001894	Yes	0.0004	0.0001	0.001894	Yes	0.0004	0.0001	0.001894	Yes	0.0004	0.0001	0.001755	Yes	0.0004	<0.0001	0.001896	Yes	0.0004	0.0001	outer membrane usher protein
K00657	0.0005008	0.0003365	0.0003715	0.0002255	0.000283	0.0003252	0.0001643	No	0.1334	0.0445	-3.5e-05	No	0.2741	0.1462	0.000111	No	0.0816	0.0163	5.347e-05	No	0.5283	0.4158	1.133e-05	No	0.8795	0.8795	diamine N-acetyltransferase [EC:2.3.1.57]
K09787	0.000388	5.026e-05	0.000486	0.0003967	0.0002404	0.0004778	0.0003377	Yes	0.0047	0.0006	-0.0004357	Yes	<0.0001	<0.0001	-0.0003464	Yes	0.0282	0.0075	-0.0001901	No	0.0734	0.0306	-0.0004276	Yes	0.0078	0.0016	hypothetical protein
K01788	0.0003295	0.0003048	0.0004257	0.00039	0.0002307	0.0003585	2.467e-05	No	0.7494	0.6893	-0.0001208	Yes	0.0007	<0.0001	-8.517e-05	No	0.5522	0.3313	7.418e-05	No	0.4888	0.207	-5.367e-05	No	0.5529	0.3686	N-acylglucosamine-6-phosphate 2-epimerase [EC:5.1.3.9]
K05936	0.0003262	0.0001056	0.00048	0.000417	0.0002351	0.0004728	0.0002206	Yes	0.0381	0.0091	-0.0003745	Yes	<0.0001	<0.0001	-0.0003115	Yes	0.0381	0.0102	-0.0001296	No	0.181	0.1086	-0.0003672	Yes	0.0353	0.0047	precorrin-4 C11-methyltransferase [EC:2.1.1.133]
K10188	0.000448	8.095e-06	0.0005802	0.0003952	0.0001685	0.0004359	0.0004399	Yes	0.0122	0.0024	-0.0005721	Yes	0.0086	0.0006	-0.0003871	Yes	0.0435	0.0145	-0.0001604	No	0.1172	0.0588	-0.0004278	Yes	0.0369	0.0098	lactose/L-arabinose transport system substrate-binding protein
K03270	0.0004758	0.000326	0.00037	0.0002317	0.0002913	0.0003407	0.0001498	No	0.1474	0.059	-4.4e-05	No	0.1474	0.046	9.433e-05	No	0.1474	0.0327	3.467e-05	No	0.7032	0.5904	-1.467e-05	No	0.8464	0.8464	3-deoxy-D-manno-octulosonate 8-phosphate phosphatase (KDO 8-P phosphatase) [EC:3.1.3.45]
K00677	0.0003221	0.0003672	0.0001318	0.0003422	0.0006195	0.0002485	-4.508e-05	No	0.7803	0.6762	0.0002354	Yes	0.0053	0.0004	2.498e-05	No	0.9136	0.8755	-0.0002523	No	0.2976	0.1155	0.0001187	No	0.6604	0.4284	UDP-N-acetylglucosamine acyltransferase [EC:2.3.1.129]
K00549	0.0002441	0.0007237	0.0002678	0.0002545	0.0003557	0.000183	-0.0004796	Yes	0.0013	0.0002	0.0004558	Yes	0.0014	0.0004	0.0004692	Yes	0.0013	0.0003	0.000368	Yes	0.0082	0.0027	0.0005407	Yes	0.0013	0.0002	5-methyltetrahydropteroyltriglutamate--homocysteine methyltransferase [EC:2.1.1.14]
K03407	0.0003278	0.0002047	0.000402	0.0003623	0.0003745	0.0003561	0.0001232	No	0.2185	0.0583	-0.0001973	Yes	0.0337	0.0022	-0.0001577	No	0.0831	0.0166	-0.0001698	Yes	0.0419	0.0056	-0.0001514	No	0.3157	0.1052	two-component system, chemotaxis family, sensor kinase CheA [EC:2.7.13.3]
K00882	0.0001978	0.0004442	0.00023	0.0004263	0.0003843	0.000342	-0.0002463	Yes	<0.0001	<0.0001	0.0002142	Yes	0.0014	0.0002	1.783e-05	No	0.7242	0.7242	5.983e-05	No	0.4784	0.3827	0.0001022	No	0.1309	0.0785	1-phosphofructokinase [EC:2.7.1.56]
K06412	0.000363	6.496e-06	0.0004992	0.0004438	0.0002225	0.0004874	0.0003565	Yes	0.0099	0.0025	-0.0004927	Yes	<0.0001	<0.0001	-0.0004373	Yes	0.0099	0.0026	-0.000216	No	0.0761	0.0304	-0.0004809	Yes	0.0099	0.002	stage V sporulation protein G
K00123	4.552e-05	0.001286	5.848e-05	0.0001705	0.0003685	9.308e-05	-0.00124	Yes	0.0003	<0.0001	0.001227	Yes	0.0003	<0.0001	0.001115	Yes	0.0002	<0.0001	0.0009171	Yes	0.0004	0.0001	0.001192	Yes	0.0003	<0.0001	formate dehydrogenase, alpha subunit [EC:1.2.1.2]
K03475	0.0002678	0.0007177	0.0003785	0.0001887	0.0002213	0.000245	-0.0004498	Yes	0.0025	0.0007	0.0003392	Yes	0.0114	0.0045	0.000529	Yes	0.0024	0.0002	0.0004963	Yes	0.0024	0.0005	0.0004727	Yes	0.0024	0.0005	PTS system, ascorbate-specific IIC component
K00240	0.0003243	0.0003243	0.0002037	0.0003587	0.0004837	0.000322	0	No	>0.9999	>0.9999	0.0001207	No	0.3833	0.0767	-3.433e-05	No	>0.9999	0.6953	-0.0001593	Yes	0.0162	0.0013	2.35e-06	No	>0.9999	0.9849	succinate dehydrogenase iron-sulfur protein [EC:1.3.99.1];succinate dehydrogenase iron-sulfur subunit [EC:1.3.99.1]
K08217	0.0005083	1.083e-05	0.00059	0.0003253	0.0002091	0.0003729	0.0004975	Yes	0.0128	0.0026	-0.0005792	Yes	0.0027	0.0002	-0.0003145	No	0.0544	0.0181	-0.0001983	No	0.0729	0.0361	-0.000362	Yes	0.023	0.0061	MFS transporter, DHA3 family, macrolide efflux protein
K01273	0.0003492	0.0001143	0.0004257	0.0004138	0.0003932	0.0003185	0.0002349	Yes	0.0121	0.004	-0.0003114	Yes	<0.0001	<0.0001	-0.0002996	Yes	0.0012	0.0002	-0.0002789	Yes	0.0027	0.0005	-0.0002042	Yes	0.0088	0.0024	membrane dipeptidase [EC:3.4.13.19]
K03781	0.0004605	0.0003967	0.0003545	0.0002152	0.0002754	0.0003112	6.383e-05	No	0.452	0.3616	4.217e-05	No	0.3705	0.247	0.0001815	Yes	0.0257	0.0017	0.0001212	No	0.2859	0.1143	8.55e-05	No	0.3705	0.2309	catalase [EC:1.11.1.6]
K06390	0.0003745	6.374e-06	0.0004933	0.0004357	0.0002223	0.0004808	0.0003681	Yes	0.0072	0.001	-0.000487	Yes	<0.0001	<0.0001	-0.0004293	Yes	0.0113	0.003	-0.0002159	No	0.0752	0.0301	-0.0004744	Yes	0.0094	0.0019	stage III sporulation protein AA
K04773	0.0003317	0.0003388	0.0001269	0.0003754	0.000606	0.0002312	-7.167e-06	No	0.9422	0.9422	0.0002119	Yes	0.0016	0.0001	-3.652e-05	No	0.8529	0.796	-0.0002672	No	0.2531	0.0844	0.0001077	No	0.5956	0.4034	protease IV [EC:3.4.21.-]
K03411	0.000465	4.83e-06	0.000592	0.0003199	0.0001915	0.0004362	0.0004602	Yes	0.0125	0.0025	-0.0005872	Yes	0.006	0.0004	-0.0003151	Yes	0.0272	0.0088	-0.0001867	No	0.0805	0.043	-0.0004314	Yes	0.0272	0.0091	chemotaxis protein CheD [EC:3.5.1.44]
K00001	0.0002705	0.000242	0.0003118	0.0003965	0.0005357	0.0002452	2.85e-05	No	0.7073	0.613	-6.983e-05	No	0.3647	0.11	-0.0001545	No	0.4634	0.2363	-0.0002937	No	0.3647	0.0569	-3.167e-06	No	0.9424	0.9424	alcohol dehydrogenase [EC:1.1.1.1]
K02652	0.0003101	2.678e-05	0.0003042	0.000461	0.0006827	0.0002153	0.0002833	Yes	0.0104	0.0021	-0.0002774	Yes	0.0011	0.0001	-0.0004342	No	0.1483	0.0593	-0.0006559	No	0.0968	0.0258	-0.0001885	Yes	0.0005	<0.0001	type IV pilus assembly protein PilB
K07742	0.0003953	5.067e-05	0.0004967	0.0003641	0.0002521	0.0004382	0.0003447	Yes	0.0034	0.0005	-0.000446	Yes	<0.0001	<0.0001	-0.0003134	Yes	0.0302	0.0101	-0.0002014	Yes	0.0399	0.0159	-0.0003875	Yes	0.0186	0.0037	hypothetical protein
K00929	0.0005392	2.928e-05	0.0004307	0.0002642	0.0002883	0.0004443	0.0005099	Yes	0.0003	<0.0001	-0.0004014	Yes	<0.0001	<0.0001	-0.0002349	Yes	0.0038	0.001	-0.0002591	Yes	0.0406	0.019	-0.0004151	Yes	0.0019	0.0004	butyrate kinase [EC:2.7.2.7]
K02421	0.000447	0.0001943	0.0005553	0.0002642	0.0001974	0.0003366	0.0002527	No	0.0903	0.0241	-0.000361	Yes	0.018	0.0024	-6.987e-05	No	0.4658	0.3726	-3.067e-06	No	0.9597	0.9597	-0.0001422	No	0.2184	0.1153	flagellar biosynthetic protein FliR
K02401	0.0004468	0.0001943	0.0005553	0.0002642	0.0001974	0.0003366	0.0002525	No	0.0907	0.0242	-0.000361	Yes	0.018	0.0024	-6.987e-05	No	0.4658	0.3726	-3.067e-06	No	0.9597	0.9597	-0.0001422	No	0.2191	0.1153	flagellar biosynthetic protein FlhB
K09749	0.0004397	2.725e-06	0.0005947	0.0003221	0.000186	0.0004426	0.0004369	Yes	0.0123	0.0024	-0.0005919	Yes	0.0067	0.0004	-0.0003193	Yes	0.026	0.0084	-0.0001833	No	0.0941	0.0502	-0.0004399	Yes	0.026	0.0087	hypothetical protein
K01579	0.0003251	0.0003247	0.0001659	0.0003733	0.0004332	0.0003655	4.167e-07	No	0.9966	0.9966	0.0001587	Yes	0.0119	0.0016	-4.867e-05	No	0.8378	0.5585	-0.0001085	No	0.1705	0.0455	-4.083e-05	No	0.8726	0.6675	aspartate 1-decarboxylase [EC:4.1.1.11]
K06182	0.0003252	0.0002887	0.0004515	0.00032	0.0002086	0.0003918	3.652e-05	No	0.6639	0.5754	-0.0001628	Yes	<0.0001	<0.0001	-3.13e-05	No	0.7524	0.7022	8.008e-05	No	0.3798	0.1773	-0.0001032	No	0.4314	0.2588	23S rRNA pseudouridine2604 synthase [EC:5.4.99.21];ribosomal large subunit pseudouridine synthase F [EC:5.4.99.12]
K03453	0.000306	0.0002585	0.0001219	0.0004214	0.0006012	0.0002768	4.747e-05	No	0.745	0.6456	0.0001367	No	0.0746	0.0099	-0.0001629	No	0.5466	0.328	-0.0003427	No	0.1734	0.0347	-1.832e-05	No	0.8943	0.8943	bile acid:Na+ symporter, BASS family
K03410	0.0004658	4.44e-06	0.0005887	0.0003162	0.000181	0.0004258	0.0004614	Yes	0.0124	0.0025	-0.0005842	Yes	0.0063	0.0004	-0.0003118	Yes	0.029	0.0086	-0.0001765	No	0.0859	0.0458	-0.0004214	Yes	0.029	0.0097	chemotaxis protein CheC
K06177	0.0002678	0.001041	0.0001129	0.0001117	0.0002659	0.0001752	-0.0007734	Yes	0.0003	0.0001	0.0009283	Yes	<0.0001	<0.0001	0.0009294	Yes	<0.0001	<0.0001	0.0007753	Yes	<0.0001	<0.0001	0.000866	Yes	0.0002	<0.0001	tRNA pseudouridine32 synthase / 23S rRNA pseudouridine746 synthase [EC:5.4.99.28 5.4.99.29];ribosomal large subunit pseudouridine synthase A [EC:5.4.99.12]
K11358	0.0003422	3.897e-06	0.000481	0.0004272	0.0002374	0.0004831	0.0003383	Yes	0.0104	0.0021	-0.0004771	Yes	<0.0001	<0.0001	-0.0004233	Yes	0.0121	0.0032	-0.0002335	No	0.0718	0.0287	-0.0004792	Yes	0.0104	0.0019	aspartate aminotransferase [EC:2.6.1.1]
K03832	0.0003139	0.0005325	0.0001491	0.0002572	0.0004692	0.0002449	-0.0002186	No	0.2196	0.0732	0.0003834	Yes	0.0006	<0.0001	0.0002753	No	0.1344	0.0269	6.333e-05	No	0.5921	0.4639	0.0002876	No	0.2196	0.06	periplasmic protein TonB
K09762	0.000394	4.868e-05	0.0004913	0.0003575	0.0002452	0.0004292	0.0003453	Yes	0.0032	0.0004	-0.0004427	Yes	<0.0001	<0.0001	-0.0003089	Yes	0.0391	0.0105	-0.0001965	No	0.0753	0.0301	-0.0003805	Yes	0.0205	0.0041	hypothetical protein
K08978	0.0005447	3.297e-05	0.0004328	0.0002757	0.000306	0.0003637	0.0005117	Yes	0.001	0.0001	-0.0003999	Yes	<0.0001	<0.0001	-0.0002427	Yes	0.0046	0.001	-0.000273	Yes	0.0293	0.0137	-0.0003307	Yes	0.0046	0.0012	putative membrane protein
K01267	0.000326	4.213e-05	0.0004658	0.0004163	0.0002346	0.0004692	0.0002839	Yes	0.0185	0.0037	-0.0004237	Yes	<0.0001	<0.0001	-0.0003742	Yes	0.0187	0.005	-0.0001925	No	0.0684	0.0274	-0.000427	Yes	0.0135	0.0018	aspartyl aminopeptidase [EC:3.4.11.21]
K02190	0.0003233	0.0001291	0.0004663	0.000372	0.0002493	0.0004108	0.0001943	No	0.0661	0.0182	-0.0003373	Yes	<0.0001	<0.0001	-0.0002429	No	0.0661	0.022	-0.0001203	No	0.1796	0.0958	-0.0002818	Yes	0.0286	0.0038	sirohydrochlorin cobaltochelatase [EC:4.99.1.3]
K06385	0.0003413	2.815e-05	0.0004702	0.0004182	0.0002191	0.0004697	0.0003132	Yes	0.0123	0.0025	-0.000442	Yes	<0.0001	<0.0001	-0.00039	Yes	0.0161	0.0043	-0.000191	No	0.0696	0.0325	-0.0004415	Yes	0.0102	0.0014	stage II sporulation protein P
K07484	0.0001321	0.0003607	5.343e-05	0.000484	0.0008226	9.073e-05	-0.0002285	No	0.1997	0.058	0.0003072	No	0.1997	0.0203	-0.0001233	No	0.6749	0.6749	-0.0004619	No	0.3149	0.2099	0.0002699	No	0.1997	0.0322	transposase
K00284	0.000343	2.461e-05	0.0004703	0.0004167	0.0002236	0.0004648	0.0003184	Yes	0.0106	0.0021	-0.0004457	Yes	<0.0001	<0.0001	-0.0003921	Yes	0.0133	0.0035	-0.000199	No	0.0757	0.0312	-0.0004402	Yes	0.0106	0.0015	glutamate synthase (ferredoxin) [EC:1.4.7.1]
K13993	0.0003505	8.833e-05	0.0001751	0.0003828	0.000655	0.0002885	0.0002621	No	0.1974	0.0522	-8.676e-05	No	0.2768	0.1845	-0.0002945	No	0.2604	0.1041	-0.0005667	Yes	0.0455	0.003	-0.0002002	No	0.2768	0.17	HSP20 family protein
K03700	0.0003447	4.465e-05	0.0004565	0.0004112	0.0002251	0.0004577	0.0003	Yes	0.0117	0.0023	-0.0004119	Yes	<0.0001	<0.0001	-0.0003665	Yes	0.0213	0.0057	-0.0001805	No	0.0719	0.0308	-0.000413	Yes	0.0117	0.0019	recombination protein U
K00040	0.0002713	0.000562	0.0003893	0.000243	0.0002076	0.0002661	-0.0002907	Yes	0.0102	0.0034	0.0001727	No	0.0545	0.0218	0.000319	Yes	0.0102	0.0025	0.0003544	Yes	0.006	0.0004	0.0002959	Yes	0.0102	0.0019	fructuronate reductase [EC:1.1.1.57]
K01284	0.0005152	0.00033	0.0002001	0.0001972	0.000364	0.0003325	0.0001852	No	0.7577	0.3879	0.0001299	No	0.373	0.0787	0.0001328	No	0.373	0.0559	-3.395e-05	No	0.86	0.688	-2.45e-06	No	0.991	0.991	peptidyl-dipeptidase Dcp [EC:3.4.15.5]
K05934	0.0003103	0.0001056	0.000459	0.0004025	0.0002098	0.0004515	0.0002048	Yes	0.035	0.0117	-0.0003534	Yes	<0.0001	<0.0001	-0.0002969	Yes	0.035	0.0115	-0.0001042	No	0.2348	0.1516	-0.0003459	Yes	0.035	0.0048	precorrin-3B C17-methyltransferase [EC:2.1.1.131]
K07003	0.0003512	3.351e-05	0.000397	0.0004665	0.0002041	0.0004783	0.0003177	Yes	0.0047	0.0006	-0.0003635	Yes	0.0014	<0.0001	-0.000433	Yes	0.0483	0.0129	-0.0001706	No	0.0634	0.0254	-0.0004448	Yes	0.0244	0.0049	None
K06898	0.0003242	1.438e-05	0.0003852	0.0004342	0.0003617	0.0003977	0.0003098	Yes	0.0053	0.0014	-0.0003708	Yes	0.0008	0.0001	-0.0004198	Yes	0.0008	<0.0001	-0.0003473	Yes	0.0008	0.0002	-0.0003833	Yes	0.0067	0.0022	None
K00606	0.0003331	0.0003275	0.0001842	0.0003026	0.00044	0.000326	5.55e-06	No	0.9873	0.9562	0.0001433	Yes	0.0195	0.0026	2.495e-05	No	0.9873	0.7748	-0.0001125	No	0.1966	0.0393	1.5e-06	No	0.9873	0.9873	3-methyl-2-oxobutanoate hydroxymethyltransferase [EC:2.1.2.11]
K02536	0.0003085	0.0003383	0.0001182	0.0003305	0.0006007	0.0002153	-2.987e-05	No	0.8899	0.7712	0.0002201	Yes	0.0012	<0.0001	7.833e-06	No	0.9592	0.9592	-0.0002623	No	0.2703	0.0925	0.000123	No	0.5919	0.3552	UDP-3-O-[3-hydroxymyristoyl] glucosamine N-acyltransferase [EC:2.3.1.-]
K05995	0.0004478	0.0002212	0.0003407	0.0002893	0.0002711	0.0003407	0.0002267	No	0.1303	0.013	-0.0001195	No	0.1303	0.0174	-6.817e-05	No	0.5197	0.2772	-4.997e-05	No	0.6126	0.5262	-0.0001195	No	0.3373	0.1124	dipeptidase E [EC:3.4.13.21]
K07050	0.0003387	4.908e-06	0.0004708	0.0004153	0.000214	0.0004638	0.0003338	Yes	0.0107	0.0021	-0.0004659	Yes	<0.0001	<0.0001	-0.0004104	Yes	0.0139	0.0037	-0.0002091	No	0.0745	0.0298	-0.0004589	Yes	0.0107	0.002	None
K07284	0.0001825	5.243e-05	0.0003182	0.0005562	0.0002882	0.0005083	0.0001301	Yes	0.0059	0.0004	-0.0002657	Yes	0.0481	0.0064	-0.0005037	No	0.1265	0.0403	-0.0002358	No	0.1265	0.0422	-0.0004559	No	0.0858	0.0172	sortase A;sortase A [EC:3.4.22.70]
K06972	0.0003323	2.827e-06	0.0004652	0.0004142	0.0002174	0.0004716	0.0003295	Yes	0.0126	0.0025	-0.0004623	Yes	<0.0001	<0.0001	-0.0004113	Yes	0.0139	0.0037	-0.0002146	No	0.0682	0.0273	-0.0004688	Yes	0.0126	0.0019	None
K09807	0.00047	0.0003	0.00036	0.0002133	0.0002542	0.0003017	0.00017	No	0.1193	0.0318	-6e-05	No	0.1456	0.0628	8.667e-05	No	0.1423	0.0474	4.58e-05	No	0.6262	0.5009	-1.667e-06	No	0.9786	0.9786	hypothetical protein
K01467	0.0003042	0.000376	0.0001116	0.0003199	0.0005995	0.0001882	-7.178e-05	No	0.607	0.4856	0.0002645	Yes	0.0003	<0.0001	5.615e-05	No	0.7636	0.7127	-0.0002235	No	0.3433	0.171	0.0001878	No	0.3433	0.1528	beta-lactamase [EC:3.5.2.6]
K07130	0.0003753	3.655e-05	0.0003992	0.0003673	0.0003533	0.000361	0.0003388	Yes	0.0052	0.0013	-0.0003626	Yes	0.0018	0.0002	-0.0003308	Yes	0.0052	0.0014	-0.0003168	Yes	0.0018	0.0002	-0.0003244	Yes	0.0241	0.008	None
K00676	0.0004693	5.812e-05	0.000557	0.0002645	0.0001964	0.0003447	0.0004112	Yes	0.0104	0.0021	-0.0004989	Yes	0.0041	0.0003	-0.0002064	No	0.0571	0.0266	-0.0001383	No	0.0747	0.0448	-0.0002866	Yes	0.0226	0.006	ribosomal-protein-alanine N-acetyltransferase [EC:2.3.1.128]
K02302	3.487e-05	0.001376	6.377e-05	0.0001266	0.0001573	0.0001312	-0.001341	Yes	0.0002	<0.0001	0.001312	Yes	0.0002	<0.0001	0.001249	Yes	<0.0001	<0.0001	0.001218	Yes	<0.0001	<0.0001	0.001244	Yes	0.0001	<0.0001	uroporphyrin-III C-methyltransferase / precorrin-2 dehydrogenase / sirohydrochlorin ferrochelatase [EC:2.1.1.107 1.3.1.76 4.99.1.4]
K02759	0.0001392	0.00103	0.0001144	0.0001768	0.0002082	0.0002199	-0.0008909	Yes	0.0003	0.0001	0.0009158	Yes	0.0003	<0.0001	0.0008534	Yes	0.0002	<0.0001	0.000822	Yes	0.0002	<0.0001	0.0008103	Yes	0.0002	<0.0001	PTS system, cellobiose-specific IIA component [EC:2.7.1.69]
K02189	0.000345	0.0001052	0.000476	0.000332	0.0002143	0.000409	0.0002398	Yes	0.046	0.0092	-0.0003708	Yes	<0.0001	<0.0001	-0.0002268	No	0.0959	0.032	-0.0001091	No	0.2043	0.1201	-0.0003038	No	0.0501	0.0134	cobalamin biosynthesis protein CbiG;cobalt-precorrin 5A hydrolase [EC:3.7.1.12]
K06012	0.0003513	4.734e-05	0.0004545	0.0004135	0.0002273	0.000387	0.000304	Yes	0.0083	0.0013	-0.0004072	Yes	<0.0001	<0.0001	-0.0003662	Yes	0.0194	0.0052	-0.0001799	No	0.0824	0.033	-0.0003397	Yes	0.0083	0.0017	spore protease [EC:3.4.24.78]
K01623	0.0002488	0.00046	0.0003048	0.000268	0.0003687	0.0002307	-0.0002112	Yes	0.005	0.001	0.0001552	Yes	0.0022	0.0003	0.000192	No	0.0684	0.0182	9.133e-05	No	0.4168	0.2501	0.0002293	Yes	0.0003	<0.0001	fructose-bisphosphate aldolase, class I [EC:4.1.2.13]
K01081	0.0004738	0.0002537	0.0003547	0.0002215	0.0002757	0.0002998	0.0002202	No	0.0674	0.018	-0.000101	Yes	0.0494	0.0069	3.217e-05	No	0.5803	0.402	-2.205e-05	No	0.798	0.7672	-4.617e-05	No	0.5807	0.4832	5'-nucleotidase [EC:3.1.3.5]
K10189	0.0004347	6.327e-06	0.0005485	0.000378	0.0001677	0.0003433	0.0004283	Yes	0.0143	0.0029	-0.0005422	Yes	0.0087	0.0006	-0.0003716	No	0.0503	0.0168	-0.0001613	No	0.1252	0.0584	-0.0003369	Yes	0.0298	0.0079	lactose/L-arabinose transport system permease protein
K07813	0.0003507	2.743e-05	0.0004515	0.0003474	0.0001773	0.0005209	0.0003232	Yes	0.0068	0.0009	-0.0004241	Yes	0.0031	0.0002	-0.0003199	No	0.076	0.0279	-0.0001498	No	0.076	0.0304	-0.0004935	No	0.076	0.0266	accessory gene regulator B
K04769	0.000346	8.227e-06	0.0004402	0.0004457	0.000211	0.0004201	0.0003378	Yes	0.0085	0.0011	-0.0004319	Yes	<0.0001	<0.0001	-0.0004374	No	0.0674	0.0198	-0.0002028	No	0.0894	0.0358	-0.0004119	Yes	0.044	0.0088	AbrB family transcriptional regulator, stage V sporulation protein T
K08963	0.0002919	0.0002202	0.0003555	0.0003273	0.0003573	0.0003185	7.173e-05	No	0.6796	0.2265	-0.0001353	No	0.2477	0.0196	-0.0001072	No	0.3984	0.0797	-0.0001372	No	0.2477	0.033	-9.833e-05	No	0.6796	0.2091	methylthioribose-1-phosphate isomerase [EC:5.3.1.23]
K03639	0.0001701	0.0003085	0.0002233	0.000434	0.0003817	0.000348	-0.0001384	Yes	0.0066	0.0006	8.517e-05	No	0.0646	0.0308	-0.0001255	No	0.0646	0.0344	-7.317e-05	No	0.2566	0.1882	-3.95e-05	No	0.4901	0.4574	molybdenum cofactor biosynthesis protein;molybdenum cofactor biosynthesis protein A
K06864	0.0003135	1.6e-05	0.0003692	0.000425	0.0003513	0.0003877	0.0002975	Yes	0.006	0.0016	-0.0003532	Yes	0.0014	0.0002	-0.000409	Yes	0.0012	<0.0001	-0.0003353	Yes	0.0015	0.0003	-0.0003717	Yes	0.0066	0.0022	None
K00652	0.0002943	0.0004037	0.0001292	0.0003169	0.0004403	0.0002772	-0.0001093	No	0.5361	0.3274	0.0002744	Yes	0.004	0.0003	8.677e-05	No	0.5458	0.4002	-3.667e-05	No	0.7388	0.591	0.0001265	No	0.5361	0.3574	8-amino-7-oxononanoate synthase [EC:2.3.1.47]
K01795	0.0002241	0.0004613	0.000272	0.0003174	0.0003405	0.0002467	-0.0002372	Yes	0.0062	0.0008	0.0001893	Yes	0.004	0.0003	0.000144	No	0.3325	0.0887	0.0001208	No	0.4082	0.1361	0.0002147	Yes	0.0257	0.0051	None
K05847	0.0002708	0.0005735	0.0003665	0.0001929	0.0002057	0.0002525	-0.0003027	Yes	0.0007	0.0002	0.000207	Yes	0.0012	0.0004	0.0003806	Yes	0.0001	<0.0001	0.0003678	Yes	0.0001	<0.0001	0.000321	Yes	0.0005	0.0001	osmoprotectant transport system ATP-binding protein
K05364	0.000323	2.939e-06	0.0004563	0.0004098	0.000215	0.0004516	0.0003201	Yes	0.0121	0.0025	-0.0004534	Yes	<0.0001	<0.0001	-0.0004069	Yes	0.0121	0.0032	-0.000212	No	0.0746	0.0299	-0.0004487	Yes	0.0121	0.0018	peptidoglycan glycosyltransferase [EC:2.4.1.129]
K03098	0.0002734	0.0004838	8.343e-05	0.0002947	0.0005617	0.000155	-0.0002105	No	0.2288	0.0798	0.0004004	Yes	0.0029	0.0002	0.0001891	No	0.3707	0.2472	-7.783e-05	No	0.6436	0.6007	0.0003289	No	0.1425	0.0285	outer membrane lipoprotein Blc
K07183	0.0003633	3.271e-05	0.00046	0.0003818	0.0002291	0.0003842	0.0003306	Yes	0.0056	0.0008	-0.0004273	Yes	<0.0001	<0.0001	-0.0003491	Yes	0.0231	0.0062	-0.0001963	No	0.0887	0.0355	-0.0003515	Yes	0.0075	0.0015	response regulator NasT
K03706	0.0003275	3.515e-06	0.0004568	0.0004028	0.000202	0.0004525	0.000324	Yes	0.0143	0.0029	-0.0004533	Yes	<0.0001	<0.0001	-0.0003993	Yes	0.0155	0.0041	-0.0001985	No	0.0707	0.0288	-0.000449	Yes	0.0143	0.0021	transcriptional pleiotropic repressor
K07322	0.0005077	0.000303	0.0001858	0.0001881	0.0003465	0.0003051	0.0002047	No	0.7216	0.3367	0.0001172	No	0.3811	0.058	0.0001149	No	0.3811	0.0546	-4.353e-05	No	0.7367	0.5894	-2.133e-06	No	0.9916	0.9916	regulator of cell morphogenesis and NO signaling
K06393	0.0003537	6.031e-06	0.0004907	0.0003509	0.0002084	0.0004217	0.0003476	Yes	0.0142	0.0019	-0.0004846	Yes	<0.0001	<0.0001	-0.0003449	Yes	0.0216	0.007	-0.0002023	No	0.0686	0.0275	-0.0004156	Yes	0.0216	0.0045	stage III sporulation protein AD
K03281	0.0002929	0.0005822	0.0001166	0.0002172	0.000424	0.0001957	-0.0002892	No	0.0895	0.0298	0.0004656	Yes	<0.0001	<0.0001	0.0003649	Yes	0.0258	0.0052	0.0001582	No	0.1077	0.0431	0.0003865	No	0.0631	0.0168	chloride channel protein, CIC family
K07154	0.0003297	0.000332	0.00017	0.0002608	0.000429	0.0003073	-2.283e-06	No	0.9855	0.9855	0.000162	No	0.6269	0.0885	7.12e-05	No	0.8139	0.5426	-9.7e-05	No	0.6546	0.3083	2.467e-05	No	0.9382	0.8471	None
K02897	0.0003108	0.0003327	0.0001245	0.0003527	0.0004342	0.0002697	-2.19e-05	No	0.8267	0.8267	0.0002082	Yes	0.0019	0.0003	-2e-05	No	0.8267	0.7869	-0.0001015	No	0.2144	0.0572	6.295e-05	No	0.8173	0.5994	large subunit ribosomal protein L25
K06042	0.0003245	0.0001057	0.0004398	0.0003578	0.0002228	0.0003731	0.0002188	No	0.0576	0.0115	-0.0003341	Yes	<0.0001	<0.0001	-0.0002521	No	0.08	0.0267	-0.000117	No	0.2324	0.1189	-0.0002674	No	0.0576	0.0082	precorrin-8X methylmutase [EC:5.4.1.2]
K04652	0.0002667	0.0002932	0.0003798	0.0003373	0.0002119	0.0003315	-2.648e-05	No	0.6275	0.5857	-8.667e-05	Yes	0.0103	0.0007	-4.417e-05	No	0.6275	0.5553	8.125e-05	No	0.4388	0.1739	-3.833e-05	No	0.6275	0.5393	hydrogenase nickel incorporation protein HypB
K00425	0.0002976	0.0008063	0.0001215	0.0001273	0.0002679	0.0001951	-0.0005088	Yes	0.0081	0.0027	0.0006849	Yes	<0.0001	<0.0001	0.0006791	Yes	<0.0001	<0.0001	0.0005385	Yes	<0.0001	<0.0001	0.0006113	Yes	0.0034	0.0009	cytochrome d ubiquinol oxidase subunit I [EC:1.10.3.-];cytochrome bd-I oxidase subunit I [EC:1.10.3.-]
K02804	0.0002803	0.0003127	0.000386	0.000318	0.0001945	0.0003235	-3.233e-05	No	0.8223	0.5903	-7.333e-05	Yes	0.0458	0.0057	-5.333e-06	No	0.9568	0.9496	0.0001181	No	0.2256	0.0451	-1.083e-05	No	0.9568	0.8584	PTS system, N-acetylglucosamine-specific IIC component
K03386	0.0003442	0.0005373	0.0001892	0.0001782	0.0003158	0.000249	-0.0001932	No	0.1891	0.0882	0.0003481	Yes	<0.0001	<0.0001	0.0003591	Yes	0.0005	<0.0001	0.0002215	Yes	0.0086	0.0017	0.0002883	No	0.0803	0.0321	peroxiredoxin (alkyl hydroperoxide reductase subunit C) [EC:1.11.1.15]
K09790	0.0003157	0.0003615	0.0002125	0.000302	0.0002948	0.0003251	-4.583e-05	No	0.9444	0.6254	0.000149	No	0.5502	0.0367	5.95e-05	No	0.7429	0.3278	6.667e-05	No	0.7429	0.2546	3.64e-05	No	0.9444	0.731	hypothetical protein
K09121	0.0003066	1.063e-05	0.0003613	0.0004153	0.0003352	0.0003799	0.000296	Yes	0.0059	0.0016	-0.0003507	Yes	0.0014	0.0002	-0.0004047	Yes	0.0012	<0.0001	-0.0003245	Yes	0.0015	0.0003	-0.0003692	Yes	0.007	0.0023	hypothetical protein
K07105	0.0003215	2.564e-05	0.0004317	0.0003882	0.0002031	0.0004377	0.0002959	Yes	0.0074	0.001	-0.000406	Yes	<0.0001	<0.0001	-0.0003625	Yes	0.0184	0.0049	-0.0001774	No	0.0642	0.0273	-0.000412	Yes	0.0104	0.0021	None
K01159	0.0003533	0.0003355	0.0001616	0.0002668	0.0004497	0.0002405	1.778e-05	No	0.8722	0.8722	0.0001739	Yes	0.004	0.0005	6.875e-05	No	0.6086	0.433	-0.0001142	No	0.1543	0.0309	9.502e-05	No	0.6086	0.4107	crossover junction endodeoxyribonuclease RuvC [EC:3.1.22.4]
K06399	0.0003505	4.784e-05	0.0004443	0.0003673	0.000221	0.0003738	0.0003027	Yes	0.0099	0.0013	-0.0003965	Yes	<0.0001	<0.0001	-0.0003195	Yes	0.0338	0.0103	-0.0001732	No	0.077	0.0308	-0.000326	Yes	0.01	0.002	stage IV sporulation protein B [EC:3.4.21.116]
K06333	0.0003327	2.848e-05	0.0004497	0.0004097	0.0002048	0.000378	0.0003042	Yes	0.0164	0.004	-0.0004212	Yes	<0.0001	<0.0001	-0.0003812	Yes	0.0164	0.0044	-0.0001763	No	0.0951	0.038	-0.0003495	Yes	0.0103	0.0014	spore coat protein JB
K02483	0.0002612	0.0002044	0.0002642	0.0003705	0.0005055	0.0001962	5.675e-05	No	0.4452	0.2968	-5.975e-05	No	0.3849	0.1913	-0.0001661	No	0.3849	0.2309	-0.0003011	No	0.3797	0.0693	8.25e-06	No	0.8563	0.7992	two-component system, OmpR family, response regulator
K00917	0.000254	0.0003835	0.000363	0.00031	0.0001846	0.0003067	-0.0001295	No	0.2273	0.0455	2.05e-05	No	0.5969	0.5571	7.35e-05	No	0.5969	0.4075	0.000199	Yes	0.0401	0.0031	7.683e-05	No	0.5415	0.2775	tagatose 6-phosphate kinase [EC:2.7.1.144]
K07010	0.000387	6.077e-05	0.0004635	0.0003029	0.0002391	0.0003447	0.0003262	Yes	0.0061	0.0008	-0.0004027	Yes	<0.0001	<0.0001	-0.0002421	Yes	0.047	0.0154	-0.0001783	No	0.0934	0.0374	-0.0002839	Yes	0.0068	0.0014	putative glutamine amidotransferase
K09704	0.0004072	2.947e-05	0.0005237	0.000293	0.0001868	0.0003552	0.0003777	Yes	0.0097	0.0026	-0.0004942	Yes	0.001	<0.0001	-0.0002635	Yes	0.0098	0.0033	-0.0001573	No	0.0547	0.0301	-0.0003257	Yes	0.0042	0.0007	hypothetical protein
K09935	0.0002817	8.237e-05	0.0003963	0.000345	0.000343	0.0003455	0.0001994	Yes	0.0258	0.0086	-0.000314	Yes	<0.0001	<0.0001	-0.0002626	Yes	0.0016	0.0003	-0.0002606	Yes	0.0015	0.0002	-0.0002631	Yes	0.0182	0.0049	hypothetical protein
K00943	0.0003607	0.000352	0.0001511	0.0002626	0.0004538	0.0002139	8.667e-06	No	0.9384	0.9384	0.0002009	Yes	0.0008	<0.0001	8.94e-05	No	0.4828	0.2897	-0.0001018	No	0.1673	0.0439	0.0001382	No	0.3877	0.2068	dTMP kinase [EC:2.7.4.9]
K00244	0.0001973	0.0006697	0.0001409	0.0002663	0.0002895	0.0002278	-0.0004724	Yes	0.0056	0.0007	0.0005288	Yes	0.0056	0.0008	0.0004034	Yes	0.0075	0.002	0.0003802	Yes	0.0284	0.0095	0.0004418	Yes	0.0061	0.0012	fumarate reductase flavoprotein subunit [EC:1.3.99.1]
K00426	0.0002932	0.0007967	0.0001182	0.0001235	0.0002637	0.0001926	-0.0005035	Yes	0.0079	0.0026	0.0006784	Yes	<0.0001	<0.0001	0.0006732	Yes	<0.0001	<0.0001	0.0005329	Yes	<0.0001	<0.0001	0.0006041	Yes	0.0037	0.001	cytochrome d ubiquinol oxidase subunit II [EC:1.10.3.-];cytochrome bd-I oxidase subunit II [EC:1.10.3.-]
K00983	0.000417	4.092e-05	0.0005298	0.0002898	0.0001725	0.0003361	0.0003761	Yes	0.0113	0.0023	-0.0004889	Yes	0.0026	0.0002	-0.0002489	Yes	0.0342	0.0114	-0.0001316	No	0.1314	0.0789	-0.0002952	Yes	0.0193	0.0051	N-acylneuraminate cytidylyltransferase [EC:2.7.7.43]
K00574	0.0002632	0.0004928	0.0002773	0.0002385	0.0003357	0.0001769	-0.0002297	Yes	0.0168	0.0045	0.0002155	Yes	0.0168	0.0045	0.0002543	Yes	0.0168	0.0033	0.0001572	No	0.177	0.0826	0.000316	Yes	0.0053	0.0004	cyclopropane-fatty-acyl-phospholipid synthase [EC:2.1.1.79]
K01813	0.0002491	0.0002872	0.0003748	0.0003585	0.0001849	0.00033	-3.812e-05	No	0.571	0.4703	-8.767e-05	Yes	0.0379	0.0035	-7.133e-05	No	0.5255	0.3503	0.0001023	No	0.1838	0.0625	-4.283e-05	No	0.571	0.4948	L-rhamnose isomerase [EC:5.3.1.14]
K06298	0.0003159	8.739e-07	0.000439	0.0003935	0.000192	0.0004383	0.000315	Yes	0.0147	0.0029	-0.0004381	Yes	<0.0001	<0.0001	-0.0003926	Yes	0.0153	0.0041	-0.0001912	No	0.0647	0.0287	-0.0004374	Yes	0.0147	0.002	germination protein M
K04029	0.0002859	0.0002603	0.0004007	0.000292	0.0002082	0.0003324	2.557e-05	No	0.7463	0.6742	-0.0001403	Yes	0.0069	0.0005	-3.167e-05	No	0.7463	0.6965	5.212e-05	No	0.5738	0.3825	-7.202e-05	No	0.5738	0.3074	ethanolamine utilization protein EutP
K02160	0.0001983	0.0003507	0.0002022	0.00038	0.0003853	0.0002572	-0.0001523	Yes	0.0003	<0.0001	0.0001485	No	0.0704	0.0094	-2.933e-05	No	0.7448	0.6455	-3.467e-05	No	0.742	0.5936	9.35e-05	No	0.1645	0.0767	acetyl-CoA carboxylase biotin carboxyl carrier protein
K02385	0.0004345	4.344e-06	0.0005493	0.0002923	0.0001669	0.0003246	0.0004302	Yes	0.0147	0.0029	-0.000545	Yes	0.0065	0.0004	-0.0002879	Yes	0.0318	0.0106	-0.0001626	No	0.0864	0.0518	-0.0003202	Yes	0.0286	0.0076	flagellar protein FlbD
K06403	0.0003137	8.739e-07	0.0004355	0.0003922	0.00019	0.0004381	0.0003128	Yes	0.0158	0.0032	-0.0004346	Yes	<0.0001	<0.0001	-0.0003913	Yes	0.0159	0.0042	-0.0001892	No	0.063	0.0292	-0.0004372	Yes	0.0152	0.002	stage V sporulation protein AA
K02426	0.0002783	0.0006112	0.0001001	0.0002038	0.0003995	0.0001759	-0.0003329	Yes	0.0434	0.0173	0.0005111	Yes	<0.0001	<0.0001	0.0004074	Yes	0.0158	0.0032	0.0002117	Yes	0.0434	0.0162	0.0004353	Yes	0.0417	0.0111	cysteine desulfuration protein SufE
K01201	0.0004117	6.138e-05	0.0005308	0.0002486	0.0001848	0.0003313	0.0003503	Yes	0.0102	0.0026	-0.0004695	Yes	0.0001	<0.0001	-0.0001872	Yes	0.0486	0.0217	-0.0001235	No	0.1387	0.0862	-0.00027	Yes	0.0135	0.0045	glucosylceramidase [EC:3.2.1.45]
K01447	0.0002998	0.0001133	0.000138	0.0003591	0.000607	0.0002514	0.0001865	No	0.389	0.1297	-2.466e-05	No	0.7737	0.7466	-0.0002458	No	0.4155	0.1939	-0.0004937	No	0.1202	0.0126	-0.0001381	No	0.5623	0.3749	N-acetylmuramoyl-L-alanine amidase [EC:3.5.1.28]
K06396	0.000328	6.299e-06	0.000446	0.000406	0.0002066	0.0003748	0.0003217	Yes	0.0119	0.0024	-0.0004397	Yes	<0.0001	<0.0001	-0.0003997	Yes	0.0147	0.0039	-0.0002003	No	0.0797	0.0319	-0.0003685	Yes	0.0119	0.0021	stage III sporulation protein AG
K07214	0.0002246	0.0005207	0.0002738	0.0002335	0.0003162	0.0001915	-0.0002961	Yes	0.0005	0.0001	0.0002468	Yes	<0.0001	<0.0001	0.0002872	Yes	0.0156	0.0042	0.0002045	No	0.1071	0.0428	0.0003292	Yes	<0.0001	<0.0001	enterochelin esterase and related enzymes
K00041	0.0002733	0.0003848	0.0003897	0.0002442	0.0001962	0.0002703	-0.0001116	No	0.1456	0.0776	-4.833e-06	No	0.8861	0.827	0.0001407	No	0.1131	0.0452	0.0001886	Yes	0.0142	0.0019	0.0001145	No	0.1097	0.0293	tagaturonate reductase [EC:1.1.1.58]
K02203	0.0003023	1.263e-06	0.000401	0.0004043	0.0001666	0.0004816	0.0003011	Yes	0.0094	0.0012	-0.0003997	Yes	0.0031	0.0002	-0.0004031	Yes	0.0228	0.0046	-0.0001653	No	0.0793	0.037	-0.0004803	Yes	0.023	0.0061	phosphoserine / homoserine phosphotransferase [EC:3.1.3.3 2.7.1.39]
K06001	0.0004875	2.85e-05	0.000375	0.0002733	0.0002575	0.0003273	0.000459	Yes	0.0026	0.0003	-0.0003465	Yes	<0.0001	<0.0001	-0.0002448	Yes	0.0152	0.0041	-0.000229	No	0.0586	0.0229	-0.0002988	Yes	0.0152	0.0036	tryptophan synthase beta chain [EC:4.2.1.20]
K03294	0.000226	0.000304	0.0002068	0.0003743	0.0003838	0.0002522	-7.8e-05	No	0.0959	0.0064	9.717e-05	No	0.1521	0.0608	-7.033e-05	No	0.4003	0.2856	-7.983e-05	No	0.3428	0.2057	5.183e-05	No	0.4003	0.2936	basic amino acid/polyamine antiporter, APA family
K01425	0.0002952	0.0004972	0.0001318	0.0002192	0.000412	0.0001895	-0.000202	No	0.199	0.0929	0.0003654	Yes	<0.0001	<0.0001	0.000278	No	0.0784	0.0157	8.517e-05	No	0.3244	0.1947	0.0003077	No	0.0986	0.0263	glutaminase [EC:3.5.1.2]
K01737	0.000289	0.0003293	0.0001243	0.0003065	0.0004283	0.000266	-4.032e-05	No	0.8949	0.6934	0.000205	Yes	0.0022	0.0003	2.283e-05	No	0.8949	0.8014	-9.9e-05	No	0.3341	0.0685	6.332e-05	No	0.8949	0.6101	6-pyruvoyl tetrahydrobiopterin synthase [EC:4.2.3.12]
K01255	0.0002532	0.0004885	0.0003643	0.0001913	0.0001991	0.0002447	-0.0002353	Yes	0.0088	0.0029	0.0001242	No	0.0662	0.0309	0.0002972	Yes	0.004	0.0005	0.0002894	Yes	0.004	0.0004	0.0002439	Yes	0.0088	0.0026	leucyl aminopeptidase [EC:3.4.11.1]
K01438	0.0003142	0.0004847	0.0001176	0.0002232	0.000412	0.0001835	-0.0001705	No	0.2069	0.1103	0.0003671	Yes	<0.0001	<0.0001	0.0002615	No	0.0946	0.0189	7.267e-05	No	0.3652	0.2348	0.0003011	No	0.1085	0.0289	acetylornithine deacetylase [EC:3.5.1.16]
K03785	0.0001503	0.0002185	0.0002078	0.0004565	0.0003645	0.0003373	-6.817e-05	No	0.1227	0.0818	1.067e-05	No	0.7976	0.7976	-0.000238	Yes	0.0297	0.0083	-0.000146	No	0.0911	0.0486	-0.0001188	No	0.0934	0.056	3-dehydroquinate dehydratase I [EC:4.2.1.10]
K03800	0.0002844	0.000315	0.0003128	0.0002608	0.0003398	0.0002222	-3.065e-05	No	0.7705	0.5137	2.167e-06	No	0.936	0.936	5.417e-05	No	0.7692	0.3122	-2.483e-05	No	0.7721	0.6847	9.283e-05	No	0.0766	0.0051	lipoate-protein ligase A [EC:2.7.7.63]
K03154	0.0001369	0.000321	0.0001643	0.0004128	0.0003307	0.0003673	-0.0001841	Yes	0.0111	0.0017	0.0001567	Yes	<0.0001	<0.0001	-9.183e-05	No	0.2521	0.1512	-9.667e-06	No	0.8897	0.8897	-4.633e-05	No	0.684	0.5472	sulfur carrier protein;thiamine biosynthesis ThiS
K07030	0.0003687	5.012e-05	0.000453	0.0002995	0.0002262	0.0003342	0.0003185	Yes	0.0045	0.0006	-0.0004029	Yes	<0.0001	<0.0001	-0.0002494	Yes	0.044	0.0147	-0.000176	No	0.0735	0.0294	-0.000284	Yes	0.0121	0.0024	None
K01486	0.0002086	0.000235	0.0003495	0.0003235	0.0002319	0.0003815	-2.643e-05	No	0.7309	0.5129	-0.0001145	No	0.3749	0.125	-8.847e-05	No	0.453	0.2416	3.1e-06	No	0.9597	0.9597	-0.0001465	No	0.3749	0.0636	adenine deaminase [EC:3.5.4.2]
K00833	0.0002769	0.000309	0.0001213	0.0003439	0.0004165	0.0002565	-3.21e-05	No	0.7969	0.7437	0.0001877	Yes	0.0043	0.0006	-3.49e-05	No	0.7931	0.6873	-0.0001075	No	0.2001	0.0534	5.253e-05	No	0.7878	0.6303	adenosylmethionine-8-amino-7-oxononanoate aminotransferase [EC:2.6.1.62]
K03733	0.000312	0.0003678	0.0001304	0.0002375	0.0004517	0.0002214	-5.583e-05	No	0.6484	0.6051	0.0002375	Yes	0.0008	<0.0001	0.0001304	No	0.3398	0.1586	-8.383e-05	No	0.3398	0.1586	0.0001465	No	0.3787	0.2525	integrase/recombinase XerC
K06404	0.0002987	8.427e-07	0.0004252	0.0003865	0.0001756	0.0004321	0.0002979	Yes	0.0165	0.0036	-0.0004243	Yes	<0.0001	<0.0001	-0.0003857	Yes	0.0165	0.0044	-0.0001748	No	0.0701	0.0327	-0.0004312	Yes	0.0145	0.0019	stage V sporulation protein AB
K03543	0.0002815	0.0004867	0.0001178	0.0002208	0.0004182	0.0001912	-0.0002052	No	0.194	0.0822	0.0003689	Yes	<0.0001	<0.0001	0.0002659	No	0.1011	0.0202	6.85e-05	No	0.4402	0.3228	0.0002954	No	0.1231	0.0328	multidrug resistance protein A
K01185	0.0002829	0.0007723	0.0001091	0.0001215	0.000234	0.0001943	-0.0004895	Yes	0.0086	0.0029	0.0006632	Yes	0.0003	<0.0001	0.0006508	Yes	0.0003	<0.0001	0.0005383	Yes	0.0003	<0.0001	0.0005781	Yes	0.0065	0.0017	lysozyme [EC:3.2.1.17]
K13497	0.0002198	0.0005333	0.00026	0.0002255	0.0003028	0.0001726	-0.0003136	Yes	0.0007	0.0001	0.0002733	Yes	0.0007	0.0001	0.0003078	Yes	0.003	0.0008	0.0002305	Yes	0.0442	0.0147	0.0003608	Yes	<0.0001	<0.0001	anthranilate synthase/phosphoribosyltransferase [EC:4.1.3.27 2.4.2.18]
K00950	0.0003097	0.0003562	0.0001366	0.0002449	0.0004357	0.0002286	-4.647e-05	No	0.7133	0.6658	0.0002196	Yes	0.0074	0.0005	0.0001113	No	0.4942	0.2633	-7.95e-05	No	0.4942	0.2461	0.0001275	No	0.4942	0.3295	2-amino-4-hydroxy-6-hydroxymethyldihydropteridine pyrophosphokinase [EC:2.7.6.3];2-amino-4-hydroxy-6-hydroxymethyldihydropteridine diphosphokinase [EC:2.7.6.3]
K00721	0.000346	4.407e-05	0.0001459	0.0003426	0.0006023	0.0002247	0.0003019	No	0.0693	0.0185	-0.0001018	No	0.0654	0.0131	-0.0002985	No	0.1833	0.0855	-0.0005583	No	0.0654	0.0044	-0.0001806	No	0.2935	0.1956	dolichol-phosphate mannosyltransferase [EC:2.4.1.83]
K00805	0.0003645	3.163e-05	0.000394	0.0003387	0.0001798	0.0003949	0.0003329	Yes	0.0032	0.0004	-0.0003624	Yes	0.0023	0.0002	-0.000307	Yes	0.0284	0.0095	-0.0001482	No	0.0619	0.0289	-0.0003632	Yes	0.0255	0.0051	trans-hexaprenyltranstransferase [EC:2.5.1.30];heptaprenyl diphosphate synthase [EC:2.5.1.30]
K02066	0.0003034	0.0003297	0.0001422	0.0002445	0.0004468	0.000236	-2.625e-05	No	0.8525	0.7957	0.0001874	Yes	0.0044	0.0003	8.522e-05	No	0.551	0.3306	-0.0001172	No	0.2872	0.0766	9.367e-05	No	0.5777	0.4175	putative ABC transport system permease protein
K01195	0.0004024	6.879e-05	0.0005077	0.0002648	0.0001477	0.0003104	0.0003336	Yes	0.0313	0.0063	-0.0004389	Yes	0.0075	0.0005	-0.000196	No	0.0592	0.0276	-7.891e-05	No	0.2858	0.2286	-0.0002416	Yes	0.0384	0.0102	beta-glucuronidase [EC:3.2.1.31]
K06199	0.0003497	0.0003677	0.0001768	0.0001801	0.000308	0.0003188	-1.8e-05	No	0.9382	0.8655	0.0001909	Yes	0.0011	<0.0001	0.0001876	Yes	0.0122	0.0016	5.967e-05	No	0.5443	0.3266	4.883e-05	No	0.8927	0.5951	CrcB protein
K01372	0.0004713	5.294e-05	0.0003505	0.000226	0.0002706	0.0003245	0.0004184	Yes	0.0043	0.0006	-0.0002976	Yes	0.0011	<0.0001	-0.0001731	Yes	0.0178	0.0036	-0.0002177	No	0.0584	0.0272	-0.0002716	Yes	0.0452	0.0181	bleomycin hydrolase [EC:3.4.22.40]
K06374	0.0003458	4.603e-05	0.0004477	0.000322	0.0002089	0.0003213	0.0002998	Yes	0.01	0.0013	-0.0004016	Yes	<0.0001	<0.0001	-0.0002759	Yes	0.0379	0.0126	-0.0001629	No	0.0765	0.0306	-0.0002753	Yes	0.0115	0.0023	spore maturation protein B
K00979	0.0002985	0.0003465	0.0001393	0.0002472	0.0004275	0.0002318	-4.798e-05	No	0.7333	0.6406	0.0002072	Yes	0.0015	0.0001	9.93e-05	No	0.4407	0.2644	-8.1e-05	No	0.4407	0.1763	0.0001147	No	0.5135	0.3423	3-deoxy-manno-octulosonate cytidylyltransferase (CMP-KDO synthetase) [EC:2.7.7.38]
K02443	0.0002867	0.0001054	0.0003953	0.0003777	0.0001896	0.0003351	0.0001814	No	0.0652	0.0217	-0.00029	Yes	<0.0001	<0.0001	-0.0002723	No	0.051	0.0134	-8.418e-05	No	0.3304	0.1982	-0.0002297	No	0.051	0.0111	glycerol uptake operon antiterminator
K09779	0.0003463	4.702e-05	0.0004475	0.0003191	0.000208	0.00032	0.0002993	Yes	0.01	0.0013	-0.0004005	Yes	<0.0001	<0.0001	-0.0002721	Yes	0.0418	0.0139	-0.000161	No	0.0776	0.031	-0.000273	Yes	0.0122	0.0024	hypothetical protein
K04028	0.000288	0.0001599	0.0004082	0.0002957	0.0001999	0.0003349	0.0001282	No	0.2342	0.0644	-0.0002483	Yes	<0.0001	<0.0001	-0.0001358	No	0.2972	0.1297	-4.007e-05	No	0.6559	0.5247	-0.0001751	No	0.1765	0.0353	ethanolamine utilization protein EutN
K02065	0.0002989	0.0003298	0.0001408	0.0002445	0.0004352	0.0002357	-3.09e-05	No	0.8158	0.7614	0.000189	Yes	0.0039	0.0003	8.538e-05	No	0.5496	0.3298	-0.0001053	No	0.2605	0.068	9.412e-05	No	0.5657	0.4115	putative ABC transport system ATP-binding protein
K06373	0.0003453	4.603e-05	0.0004473	0.0003186	0.0002083	0.0003197	0.0002993	Yes	0.0104	0.0014	-0.0004013	Yes	<0.0001	<0.0001	-0.0002725	Yes	0.0409	0.0136	-0.0001622	No	0.0761	0.0305	-0.0002736	Yes	0.0118	0.0024	spore maturation protein A
K02793	0.0002075	0.0005302	0.0002162	0.0002372	0.0002602	0.0002328	-0.0003227	No	0.0918	0.0152	0.000314	No	0.0918	0.0163	0.000293	No	0.0918	0.0301	0.00027	No	0.0918	0.0306	0.0002974	No	0.0918	0.0217	PTS system, mannose-specific IIA component [EC:2.7.1.69]
K07220	0.000278	3.777e-05	0.000392	0.0003228	0.0003597	0.0002922	0.0002403	Yes	0.0092	0.0031	-0.0003542	Yes	<0.0001	<0.0001	-0.0002851	Yes	0.0042	0.0011	-0.0003219	Yes	0.0003	<0.0001	-0.0002544	Yes	0.0014	0.0003	hypothetical protein
K06397	0.0003243	6.283e-06	0.0004373	0.0003578	0.000196	0.0003594	0.0003181	Yes	0.0124	0.0024	-0.0004311	Yes	<0.0001	<0.0001	-0.0003516	Yes	0.0255	0.0068	-0.0001898	No	0.0794	0.0318	-0.0003532	Yes	0.0124	0.0025	stage III sporulation protein AH
K06215	0.0002767	2.689e-06	0.0004148	0.0003833	0.0001827	0.0004184	0.000274	Yes	0.0106	0.0022	-0.0004121	Yes	<0.0001	<0.0001	-0.0003806	Yes	0.0106	0.0028	-0.00018	No	0.0692	0.0369	-0.0004157	Yes	0.0106	0.0017	pyridoxine biosynthesis protein [EC:4.-.-.-]
K07047	0.0001649	0.0003882	0.0002195	0.0002965	0.0003908	0.0002158	-0.0002233	Yes	0.0101	0.0007	0.0001687	Yes	0.042	0.0112	9.167e-05	No	0.1909	0.1145	-2.667e-06	No	0.9699	0.9699	0.0001723	Yes	0.0259	0.0034	None
K07263	0.0003078	0.0001385	0.0001142	0.000323	0.0005703	0.000219	0.0001693	No	0.3727	0.1491	2.435e-05	No	0.6473	0.57	-0.0001845	No	0.4407	0.2644	-0.0004318	No	0.1009	0.0135	-8.045e-05	No	0.6473	0.5697	zinc protease [EC:3.4.99.-];zinc protease [EC:3.4.24.-]
K04565	0.0002725	0.0003672	0.0003678	0.0002349	0.0001667	0.0002605	-9.467e-05	No	0.2376	0.1584	-6.667e-07	No	0.9826	0.9826	0.0001323	No	0.2027	0.0811	0.0002005	Yes	0.0122	0.0015	0.0001067	No	0.2027	0.0686	Cu/Zn superoxide dismutase [EC:1.15.1.1]
K02431	0.0002748	0.000212	0.0003772	0.0003177	0.000173	0.000315	6.283e-05	No	0.5018	0.3011	-0.0001652	Yes	0.0002	<0.0001	-0.0001057	No	0.4532	0.2417	3.9e-05	No	0.6154	0.4662	-0.000103	No	0.3956	0.1456	L-fucose mutarotase [EC:5.1.3.-]
K13821	5.22e-05	0.0005387	2.668e-05	0.0003448	0.0006305	7.402e-05	-0.0004865	Yes	<0.0001	<0.0001	0.000512	Yes	<0.0001	<0.0001	0.0001939	No	0.4866	0.3833	-9.18e-05	No	0.7245	0.7245	0.0004647	Yes	<0.0001	<0.0001	proline dehydrogenase / delta 1-pyrroline-5-carboxylate dehydrogenase [EC:1.5.99.8 1.5.1.12]
K01804	0.0002746	0.0002912	0.0003292	0.0003267	0.0001625	0.0002799	-1.653e-05	No	0.8985	0.7188	-3.8e-05	No	0.2532	0.0844	-3.55e-05	No	0.8026	0.5886	0.0001287	No	0.1347	0.018	1.127e-05	No	0.97	0.8473	L-arabinose isomerase [EC:5.3.1.4]
K08681	0.0002734	2.595e-06	0.0004142	0.0003805	0.0001775	0.0004149	0.0002708	Yes	0.0111	0.0025	-0.0004116	Yes	<0.0001	<0.0001	-0.0003779	Yes	0.0111	0.003	-0.0001749	No	0.0696	0.0371	-0.0004123	Yes	0.0111	0.0017	glutamine amidotransferase [EC:2.6.-.-]
K07173	0.0001797	0.000356	0.0002315	0.0003358	0.0002067	0.0003528	-0.0001763	Yes	0.0005	<0.0001	0.0001245	Yes	0.0426	0.0097	2.017e-05	No	0.8982	0.779	0.0001493	Yes	0.0271	0.0036	3.167e-06	No	0.9505	0.9505	S-ribosylhomocysteine lyase [EC:4.4.1.21]
K07035	0.0003127	4.462e-05	0.0003797	0.0003548	0.0001783	0.0003898	0.0002681	Yes	0.0124	0.0017	-0.0003351	Yes	0.0018	0.0001	-0.0003102	Yes	0.0267	0.0071	-0.0001337	No	0.0814	0.038	-0.0003452	Yes	0.0212	0.0042	None
K11069	0.000299	0.0003347	0.0003545	0.0002284	0.0001872	0.0002529	-3.567e-05	No	0.5681	0.4214	-1.983e-05	No	0.5889	0.5407	0.0001063	No	0.2652	0.1238	0.0001474	Yes	0.0385	0.0051	8.178e-05	No	0.2652	0.1197	spermidine/putrescine transport system substrate-binding protein
K10541	0.0003083	0.000261	0.0003563	0.0002633	0.0001486	0.0003151	4.73e-05	No	0.7678	0.4242	-9.533e-05	No	0.2284	0.0609	-2.317e-06	No	0.9759	0.9759	0.0001124	No	0.1836	0.0276	-5.409e-05	No	0.7678	0.5442	methyl-galactoside transport system permease protein
K07461	0.000191	0.0003055	0.0002195	0.0002965	0.000357	0.0002823	-0.0001145	Yes	0.0095	0.0006	8.6e-05	No	0.2147	0.0443	9e-06	No	0.8456	0.8456	-5.15e-05	No	0.5774	0.4234	2.317e-05	No	0.7161	0.6206	putative endonuclease
K10542	0.0003079	0.0002612	0.0003562	0.0002628	0.0001488	0.0003148	4.668e-05	No	0.7659	0.4292	-9.5e-05	No	0.2305	0.0615	-1.65e-06	No	0.9829	0.9829	0.0001124	No	0.1855	0.0275	-5.359e-05	No	0.7659	0.5472	methyl-galactoside transport system ATP-binding protein [EC:3.6.3.17]
K07464	0.0003293	2.966e-05	0.000441	0.000277	0.0001884	0.0003855	0.0002997	Yes	0.0151	0.002	-0.0004113	Yes	<0.0001	<0.0001	-0.0002473	Yes	0.0415	0.0138	-0.0001588	No	0.0815	0.0326	-0.0003558	Yes	0.0151	0.003	putative RecB family exonuclease
K07259	0.0002871	0.00063	0.000117	0.0001353	0.0002759	0.000204	-0.0003429	No	0.0589	0.02	0.0005131	Yes	<0.0001	<0.0001	0.0004947	Yes	<0.0001	<0.0001	0.0003541	Yes	0.0023	0.0005	0.0004261	No	0.0574	0.0153	D-alanyl-D-alanine carboxypeptidase / D-alanyl-D-alanine-endopeptidase (penicillin-binding protein 4) [EC:3.4.16.4 3.4.99.-];D-alanyl-D-alanine carboxypeptidase / D-alanyl-D-alanine-endopeptidase (penicillin-binding protein 4) [EC:3.4.16.4 3.4.21.-]
K00634	0.0004683	3.011e-05	0.0003637	0.000214	0.0002521	0.0003198	0.0004382	Yes	0.0037	0.0005	-0.0003336	Yes	<0.0001	<0.0001	-0.0001839	Yes	0.0057	0.0011	-0.000222	Yes	0.0469	0.0219	-0.0002897	Yes	0.0185	0.0074	phosphate butyryltransferase [EC:2.3.1.19]
K06283	0.0003197	6.041e-06	0.0004287	0.000346	0.000193	0.0003516	0.0003136	Yes	0.0134	0.0027	-0.0004226	Yes	<0.0001	<0.0001	-0.00034	Yes	0.0301	0.008	-0.000187	No	0.0796	0.0318	-0.0003455	Yes	0.0134	0.0026	putative DeoR family transcriptional regulator, stage III sporulation protein D
K01845	0.0002561	0.0003037	0.0002935	0.0002582	0.0003327	0.0002002	-4.76e-05	No	0.6759	0.2974	1.017e-05	No	0.8522	0.7954	4.55e-05	No	0.7206	0.4323	-2.9e-05	No	0.7266	0.6297	0.0001035	No	0.2372	0.0158	glutamate-1-semialdehyde 2,1-aminomutase [EC:5.4.3.8]
K03594	0.0003288	0.0003323	0.0002152	0.0002132	0.000282	0.000272	-3.5e-06	No	0.9689	0.9689	0.0001171	No	0.3209	0.0428	0.0001192	No	0.0671	0.0045	5.033e-05	No	0.8139	0.3847	6.033e-05	No	0.8139	0.5293	bacterioferritin
K01698	0.0002546	0.000305	0.0002927	0.0002557	0.0003337	0.0002005	-5.043e-05	No	0.6444	0.257	1.233e-05	No	0.8033	0.7498	4.933e-05	No	0.6444	0.3867	-2.867e-05	No	0.7325	0.6348	0.0001046	No	0.2019	0.0135	porphobilinogen synthase [EC:4.2.1.24]
K02810	0.0001482	0.0003633	0.0002405	0.0003613	0.0002017	0.0003235	-0.0002152	Yes	0.0174	0.0012	0.0001228	No	0.5001	0.1521	2e-06	No	0.9887	0.9887	0.0001617	No	0.1496	0.0199	3.983e-05	No	0.8452	0.7325	PTS system, sucrose-specific IIC component
K03116	0.0003078	0.0003142	0.0001335	0.0002394	0.0004293	0.0002139	-6.417e-06	No	0.9503	0.9503	0.0001807	Yes	0.0029	0.0002	7.478e-05	No	0.5858	0.3906	-0.0001152	No	0.2283	0.0457	0.0001003	No	0.5858	0.3643	sec-independent protein translocase protein TatA
K11184	0.0003006	7.977e-07	0.0004128	0.00038	0.0001871	0.0003491	0.0002998	Yes	0.0189	0.0038	-0.000412	Yes	<0.0001	<0.0001	-0.0003792	Yes	0.0191	0.0051	-0.0001863	No	0.0748	0.0299	-0.0003483	Yes	0.0178	0.0024	catabolite repression HPr-like protein
K05593	0.0003936	2.368e-05	0.000503	0.0002641	0.0001427	0.000299	0.0003699	Yes	0.02	0.004	-0.0004793	Yes	0.0123	0.0008	-0.0002404	Yes	0.0455	0.0152	-0.000119	No	0.1421	0.0853	-0.0002753	Yes	0.0418	0.0112	aminoglycoside 6-adenylyltransferase [EC:2.7.7.-]
K03449	0.0002133	0.0005048	0.0002445	0.0002144	0.0002977	0.0001509	-0.0002916	Yes	0.0021	0.0003	0.0002603	Yes	0.0027	0.0005	0.0002905	Yes	0.0061	0.0016	0.0002072	No	0.0956	0.0319	0.000354	Yes	0.0007	<0.0001	MFS transporter, CP family, cyanate transporter
K06041	0.0002995	0.0003435	0.0001205	0.000235	0.0004197	0.0002049	-4.405e-05	No	0.718	0.6702	0.000223	Yes	0.0037	0.0002	0.0001085	No	0.4444	0.237	-7.617e-05	No	0.4444	0.1888	0.0001386	No	0.4497	0.2698	arabinose-5-phosphate isomerase [EC:5.3.1.13]
K01782	3.975e-05	0.0008682	6.244e-06	0.0002212	0.0004583	2.846e-05	-0.0008284	Yes	<0.0001	<0.0001	0.0008619	Yes	<0.0001	<0.0001	0.000647	Yes	0.0153	0.0041	0.0004099	No	0.1464	0.0781	0.0008397	Yes	<0.0001	<0.0001	3-hydroxyacyl-CoA dehydrogenase / enoyl-CoA hydratase / 3-hydroxybutyryl-CoA epimerase [EC:1.1.1.35 4.2.1.17 5.1.2.3]
K01207	0.0001576	0.00037	0.0001735	0.0003152	0.0003615	0.0002436	-0.0002124	Yes	0.0002	<0.0001	0.0001965	Yes	0.0002	<0.0001	5.483e-05	No	0.6418	0.5134	8.5e-06	No	0.9086	0.9086	0.0001264	No	0.2459	0.0898	beta-N-acetylhexosaminidase [EC:3.2.1.52]
K03637	0.0001399	0.0003052	0.0001772	0.0003988	0.0003615	0.000238	-0.0001653	Yes	0.0003	<0.0001	0.000128	Yes	0.0343	0.0114	-9.367e-05	No	0.1737	0.1158	-5.633e-05	No	0.3838	0.3352	6.717e-05	No	0.3022	0.2216	molybdenum cofactor biosynthesis protein C
K02492	0.0002486	0.000304	0.0002865	0.0002523	0.0003262	0.0001948	-5.543e-05	No	0.6121	0.2138	1.75e-05	No	0.7559	0.6551	5.167e-05	No	0.6121	0.3673	-2.217e-05	No	0.7623	0.7115	0.0001092	No	0.1624	0.0108	glutamyl-tRNA reductase [EC:1.2.1.70]
K00033	0.0002459	0.0003523	0.000266	0.0002328	0.0003273	0.0001818	-0.0001064	No	0.1492	0.0398	8.633e-05	No	0.0859	0.0115	0.0001196	No	0.2436	0.0812	2.5e-05	No	0.7922	0.7394	0.0001705	Yes	0.0031	0.0002	6-phosphogluconate dehydrogenase [EC:1.1.1.44]
K01271	0.0002828	0.00044	0.0003045	0.0001948	0.0001653	0.0002145	-0.0001572	Yes	0.0379	0.0152	0.0001355	Yes	0.0297	0.0099	0.0002452	Yes	0.0297	0.0064	0.0002747	Yes	<0.0001	<0.0001	0.0002256	Yes	0.0051	0.0007	X-Pro dipeptidase [EC:3.4.13.9];Xaa-Pro dipeptidase [EC:3.4.13.9]
K13940	0.0002863	5.373e-06	0.0003463	0.0003917	0.0001572	0.0004129	0.0002809	Yes	0.0159	0.0021	-0.000341	Yes	0.0051	0.0003	-0.0003863	No	0.0841	0.028	-0.0001518	No	0.1094	0.0459	-0.0004075	Yes	0.0406	0.0081	dihydroneopterin aldolase / 2-amino-4-hydroxy-6-hydroxymethyldihydropteridine diphosphokinase [EC:4.1.2.25 2.7.6.3]
K00940	0.0003079	0.0003315	0.0001183	0.0002302	0.0004127	0.0001984	-2.363e-05	No	0.8197	0.8197	0.0002132	Yes	0.0016	0.0001	0.0001013	No	0.4371	0.2585	-8.117e-05	No	0.3445	0.1378	0.0001331	No	0.4371	0.2623	nucleoside-diphosphate kinase [EC:2.7.4.6]
K03118	0.0003004	0.0003287	0.0001209	0.0002302	0.0004188	0.000199	-2.83e-05	No	0.8146	0.7843	0.0002078	Yes	0.0038	0.0003	9.85e-05	No	0.4548	0.2729	-9.017e-05	No	0.3217	0.1159	0.0001296	No	0.4548	0.2585	sec-independent protein translocase protein TatC
K07277	0.0003011	0.0003323	0.0001202	0.0002261	0.0004125	0.0002047	-3.122e-05	No	0.814	0.7597	0.0002122	Yes	0.0028	0.0002	0.0001062	No	0.4714	0.2407	-8.017e-05	No	0.4208	0.1683	0.0001277	No	0.4962	0.2977	outer membrane protein
K03770	0.000305	0.0003308	0.0001167	0.0002225	0.00041	0.0002109	-2.582e-05	No	0.8599	0.8026	0.0002142	Yes	0.0033	0.0002	0.0001083	No	0.4697	0.2308	-7.917e-05	No	0.4697	0.1888	0.0001199	No	0.5575	0.3601	peptidyl-prolyl cis-trans isomerase D [EC:5.2.1.8]
K01744	0.0003031	0.0003337	0.0001173	0.0002372	0.0004047	0.0002004	-3.058e-05	No	0.7836	0.7439	0.0002164	Yes	0.0012	0.0001	9.65e-05	No	0.4528	0.2717	-7.1e-05	No	0.2998	0.1199	0.0001333	No	0.4528	0.2577	aspartate ammonia-lyase [EC:4.3.1.1]
K00639	0.0002983	0.0003378	0.0001172	0.0002519	0.0003887	0.0002001	-3.952e-05	No	0.7022	0.6904	0.0002206	Yes	0.0018	0.0001	8.59e-05	No	0.5189	0.2701	-5.083e-05	No	0.6214	0.3779	0.0001377	No	0.5189	0.2768	glycine C-acetyltransferase [EC:2.3.1.29]
K01417	0.0002641	0.0002863	0.0003677	0.0002372	0.0001895	0.0002494	-2.22e-05	No	0.7912	0.6329	-8.133e-05	Yes	0.0161	0.0022	4.918e-05	No	0.6503	0.421	9.687e-05	No	0.1374	0.0314	3.693e-05	No	0.6503	0.4375	None
K06861	0.0002977	0.0003295	0.000119	0.000227	0.0004128	0.000205	-3.178e-05	No	0.8123	0.7581	0.0002105	Yes	0.0035	0.0002	0.0001025	No	0.4783	0.2551	-8.333e-05	No	0.3845	0.1538	0.0001245	No	0.4879	0.3085	lipopolysaccharide export system ATP-binding protein [EC:3.6.3.-]
K05350	0.0002417	0.000594	0.0002753	0.0001436	0.0001683	0.000168	-0.0003523	Yes	0.0118	0.0031	0.0003187	Yes	0.0164	0.0055	0.0004505	Yes	0.0073	0.0009	0.0004257	Yes	0.0073	0.0015	0.000426	Yes	0.0073	0.0012	beta-glucosidase [EC:3.2.1.21]
K03593	0.0002926	0.0003297	0.0001166	0.00023	0.0004213	0.0001998	-3.708e-05	No	0.7724	0.7209	0.0002131	Yes	0.0033	0.0003	9.965e-05	No	0.4384	0.2708	-9.167e-05	No	0.324	0.1036	0.0001299	No	0.4384	0.2923	ATP-binding protein involved in chromosome partitioning
K00248	0.0003423	3.142e-05	0.0004125	0.0002588	0.0001937	0.0003504	0.0003109	Yes	0.0034	0.0005	-0.0003811	Yes	0.0008	<0.0001	-0.0002274	Yes	0.0424	0.0141	-0.0001623	Yes	0.043	0.0172	-0.000319	Yes	0.0424	0.0125	butyryl-CoA dehydrogenase [EC:1.3.8.1];butyryl-CoA dehydrogenase [EC:1.3.99.2]
K02474	0.0004557	1.288e-05	0.0003568	0.0002108	0.0002411	0.0003113	0.0004428	Yes	0.005	0.0007	-0.000344	Yes	0.0002	<0.0001	-0.000198	Yes	0.0091	0.0018	-0.0002282	Yes	0.0438	0.0204	-0.0002985	Yes	0.0181	0.0065	UDP-N-acetyl-D-galactosamine dehydrogenase [EC:1.1.1.-]
K01198	0.0002396	0.0003018	0.0003277	0.0002828	0.0001466	0.0002902	-6.222e-05	No	0.6868	0.3205	-2.583e-05	No	0.9044	0.6671	1.908e-05	No	0.9573	0.8773	0.0001553	No	0.161	0.0215	1.166e-05	No	0.9573	0.9006	xylan 1,4-beta-xylosidase [EC:3.2.1.37]
K06394	0.0003089	3.022e-06	0.0004098	0.000343	0.0001832	0.00034	0.0003058	Yes	0.0154	0.0031	-0.0004068	Yes	<0.0001	<0.0001	-0.00034	Yes	0.0288	0.0077	-0.0001801	No	0.0754	0.0301	-0.000337	Yes	0.0154	0.0029	stage III sporulation protein AE
K00036	0.000248	0.0003317	0.0002667	0.0002363	0.0003203	0.0001837	-8.365e-05	No	0.3	0.0802	6.5e-05	No	0.167	0.0334	9.537e-05	No	0.373	0.1492	1.133e-05	No	0.8734	0.8734	0.000148	Yes	0.0041	0.0003	glucose-6-phosphate 1-dehydrogenase [EC:1.1.1.49]
K03590	0.0003042	0.0003317	0.0001182	0.0002217	0.0004098	0.0001986	-2.75e-05	No	0.8482	0.7916	0.0002135	Yes	0.0032	0.0002	0.00011	No	0.4745	0.2243	-7.817e-05	No	0.4745	0.1911	0.0001331	No	0.4745	0.2847	cell division protein FtsA
K02523	0.0002953	0.0003295	0.0001186	0.000226	0.0004122	0.0002009	-3.422e-05	No	0.7904	0.7377	0.0002109	Yes	0.0033	0.0002	0.0001036	No	0.4711	0.2512	-8.267e-05	No	0.3958	0.1583	0.0001286	No	0.4719	0.2955	octaprenyl-diphosphate synthase [EC:2.5.1.-];octaprenyl-diphosphate synthase [EC:2.5.1.90];octaprenyl diphosphate synthase [EC:2.5.1.-]
K02622	0.0002986	0.0003722	0.0001032	0.0002158	0.0004077	0.000184	-7.36e-05	No	0.5926	0.499	0.000269	Yes	0.0006	<0.0001	0.0001564	No	0.3224	0.1098	-3.55e-05	No	0.5926	0.553	0.0001882	No	0.3699	0.1726	topoisomerase IV subunit B [EC:5.99.1.-]
K02535	0.0002942	0.0003295	0.0001176	0.0002256	0.0004112	0.0002038	-3.527e-05	No	0.7838	0.7315	0.0002119	Yes	0.0032	0.0002	0.0001039	No	0.4686	0.2499	-8.167e-05	No	0.4035	0.1614	0.0001257	No	0.4744	0.3052	UDP-3-O-[3-hydroxymyristoyl] N-acetylglucosamine deacetylase [EC:3.5.1.-]
K02621	0.0002982	0.0003722	0.0001032	0.0002158	0.0004077	0.000184	-7.393e-05	No	0.5926	0.497	0.000269	Yes	0.0006	<0.0001	0.0001564	No	0.3224	0.1098	-3.55e-05	No	0.5926	0.553	0.0001882	No	0.3699	0.1726	topoisomerase IV subunit A [EC:5.99.1.-]
K00748	0.0002935	0.0003295	0.0001176	0.0002255	0.0004112	0.0002036	-3.597e-05	No	0.7778	0.7259	0.0002119	Yes	0.0032	0.0002	0.0001041	No	0.4665	0.2488	-8.167e-05	No	0.4035	0.1614	0.0001259	No	0.4693	0.3039	lipid-A-disaccharide synthase [EC:2.4.1.182]
K01426	0.0002523	0.000272	0.0002873	0.0002508	0.0003198	0.0001939	-1.973e-05	No	0.8233	0.7379	-1.533e-05	No	0.8233	0.7685	2.117e-05	No	0.8233	0.739	-4.783e-05	No	0.8233	0.4874	7.807e-05	No	0.6498	0.13	amidase [EC:3.5.1.4]
K03885	0.0002858	0.0003607	0.0001124	0.0002224	0.000406	0.0001859	-7.488e-05	No	0.5768	0.473	0.0002483	Yes	0.0003	<0.0001	0.0001383	No	0.3136	0.1463	-4.533e-05	No	0.5768	0.4495	0.0001748	No	0.3136	0.1416	NADH dehydrogenase [EC:1.6.99.3]
K01627	0.0002911	0.0003295	0.0001158	0.0002224	0.0004082	0.0002017	-3.842e-05	No	0.7537	0.7035	0.0002138	Yes	0.003	0.0002	0.0001072	No	0.4628	0.2348	-7.867e-05	No	0.4628	0.1915	0.0001278	No	0.4682	0.2991	2-dehydro-3-deoxyphosphooctonate aldolase (KDO 8-P synthase) [EC:2.5.1.55]
K02481	0.0002892	6.218e-05	0.0001835	0.0002771	0.0004623	0.0002942	0.000227	No	0.1588	0.0635	-0.0001213	No	0.1546	0.0309	-0.0002149	No	0.1588	0.0501	-0.0004002	Yes	0.002	0.0001	-0.000232	No	0.1588	0.0595	two-component system, NtrC family, response regulator
K08234	0.0002499	0.000295	0.0003083	0.0002482	0.0001301	0.0003324	-4.51e-05	No	0.578	0.315	-1.333e-05	No	0.8079	0.754	4.683e-05	No	0.6735	0.4939	0.0001649	Yes	0.046	0.0034	-3.737e-05	No	0.6959	0.5567	glyoxylase I family protein
K15024	0.0003	4.465e-06	0.0004063	0.000331	0.0001836	0.0003376	0.0002956	Yes	0.0165	0.0033	-0.0004019	Yes	<0.0001	<0.0001	-0.0003265	Yes	0.032	0.0097	-0.0001791	No	0.0664	0.0266	-0.0003331	Yes	0.0165	0.0029	propanediol utilization protein
K03771	0.0002867	0.0003437	0.0001157	0.0002192	0.0003997	0.0001982	-5.702e-05	No	0.6421	0.5808	0.0002279	Yes	0.0009	<0.0001	0.0001244	No	0.4572	0.1829	-5.6e-05	No	0.4821	0.309	0.0001454	No	0.4821	0.2576	peptidyl-prolyl cis-trans isomerase SurA [EC:5.2.1.8]
K00912	0.0002895	0.0003295	0.0001144	0.0002218	0.0004072	0.0001985	-3.998e-05	No	0.7432	0.6936	0.0002151	Yes	0.0029	0.0002	0.0001077	No	0.4568	0.233	-7.767e-05	No	0.4568	0.1951	0.0001311	No	0.4673	0.2897	tetraacyldisaccharide 4'-kinase [EC:2.7.1.130]
K02527	0.0002895	0.0003267	0.0001144	0.0002218	0.0004072	0.0001985	-3.715e-05	No	0.7651	0.7141	0.0002123	Yes	0.0031	0.0002	0.0001048	No	0.4572	0.2439	-8.05e-05	No	0.4546	0.1818	0.0001282	No	0.4673	0.2991	3-deoxy-D-manno-octulosonic-acid transferase [EC:2.-.-.-]
K02417	0.0002857	0.0001997	0.0003675	0.0002335	0.000155	0.0003147	8.607e-05	No	0.3219	0.1288	-0.0001678	Yes	0.0446	0.006	-3.385e-05	No	0.6187	0.5775	4.47e-05	No	0.4313	0.2875	-0.000115	No	0.3919	0.209	flagellar motor switch protein FliN/FliY
K02007	0.0002816	0.0001091	0.0003988	0.0002948	0.0001801	0.0002868	0.0001726	No	0.0642	0.0144	-0.0002898	Yes	<0.0001	<0.0001	-0.0001857	No	0.1073	0.0358	-7.098e-05	No	0.2805	0.2244	-0.0001778	No	0.0642	0.0171	cobalt/nickel transport system permease protein
K00337	0.0002904	0.0003238	0.0001159	0.0002187	0.000408	0.0001935	-3.34e-05	No	0.7988	0.7456	0.000208	Yes	0.003	0.0002	0.0001051	No	0.4592	0.2389	-8.417e-05	No	0.407	0.1628	0.0001303	No	0.4592	0.2755	NADH dehydrogenase I subunit H [EC:1.6.5.3];NADH-quinone oxidoreductase subunit H [EC:1.6.5.3]
K09797	0.0004665	1.814e-05	0.0003382	0.0002017	0.0002277	0.0002958	0.0004484	Yes	0.0028	0.0004	-0.00032	Yes	0.0004	<0.0001	-0.0001835	Yes	0.0044	0.0009	-0.0002095	Yes	0.0434	0.0232	-0.0002777	Yes	0.0251	0.0084	hypothetical protein
K11105	0.0003115	0.0003113	0.0002227	0.0001831	0.0002611	0.0002593	1.667e-07	No	0.9985	0.9985	8.867e-05	No	0.8454	0.1714	0.0001282	No	0.0849	0.0057	5.027e-05	No	0.8454	0.3872	5.208e-05	No	0.8454	0.579	cell volume regulation protein A
K02428	0.0002904	0.0003238	0.0001141	0.0002153	0.0004078	0.0001968	-3.347e-05	No	0.7966	0.7435	0.0002098	Yes	0.0035	0.0002	0.0001086	No	0.4741	0.2233	-8.4e-05	No	0.4189	0.1675	0.000127	No	0.4741	0.3011	nucleoside-triphosphate pyrophosphatase [EC:3.6.1.19]
K03474	0.0002861	0.000329	0.0001118	0.0002183	0.0004057	0.0001938	-4.288e-05	No	0.723	0.6748	0.0002173	Yes	0.0031	0.0002	0.0001108	No	0.4603	0.2212	-7.667e-05	No	0.4603	0.2014	0.0001352	No	0.4603	0.2771	pyridoxine 5-phosphate synthase [EC:2.6.99.2]
K00010	0.0002302	0.000366	0.0002568	0.0002261	0.0002977	0.0001654	-0.0001358	No	0.2729	0.0619	0.0001092	No	0.2729	0.1035	0.0001399	No	0.2729	0.0757	6.833e-05	No	0.5851	0.4291	0.0002006	No	0.1219	0.0081	myo-inositol 2-dehydrogenase [EC:1.1.1.18]
K13052	0.0002982	2.427e-05	0.0003495	0.0003513	0.0001505	0.0003672	0.0002739	Yes	0.012	0.0016	-0.0003252	Yes	0.005	0.0003	-0.0003271	Yes	0.0218	0.0056	-0.0001262	No	0.0776	0.0404	-0.0003429	Yes	0.0218	0.0058	cell division protein DivIC
K01633	0.0002952	0.0003302	0.0001077	0.0002201	0.000401	0.000186	-3.493e-05	No	0.7895	0.7369	0.0002224	Yes	0.003	0.0002	0.00011	No	0.4295	0.2382	-7.083e-05	No	0.4295	0.2521	0.0001442	No	0.4295	0.2577	dihydroneopterin aldolase [EC:4.1.2.25]
K01089	0.0002702	0.0006323	0.000113	0.0001149	0.0002319	0.0001765	-0.0003622	Yes	0.042	0.014	0.0005194	Yes	<0.0001	<0.0001	0.0005174	Yes	<0.0001	<0.0001	0.0004004	Yes	0.0003	<0.0001	0.0004559	Yes	0.0234	0.0063	imidazoleglycerol-phosphate dehydratase / histidinol-phosphatase [EC:4.2.1.19 3.1.3.15]
K07150	0.0002835	0.0004018	0.0003165	0.0001552	0.0001604	0.0002208	-0.0001183	No	0.0543	0.0254	8.533e-05	No	0.0913	0.0555	0.0002466	Yes	0.0053	0.0011	0.0002414	Yes	0.0003	<0.0001	0.000181	Yes	0.0053	0.0009	None
K06408	0.0002831	4.484e-05	0.0003812	0.0003217	0.0001808	0.0003258	0.0002383	Yes	0.0328	0.007	-0.0003363	Yes	<0.0001	<0.0001	-0.0002768	No	0.0528	0.0176	-0.0001359	No	0.1008	0.0403	-0.000281	Yes	0.0277	0.0037	stage V sporulation protein AF
K01585	0.0002876	0.000325	0.0001139	0.000214	0.0004007	0.0001937	-3.738e-05	No	0.7602	0.7095	0.0002111	Yes	0.0024	0.0002	0.000111	No	0.4583	0.2106	-7.567e-05	No	0.4583	0.2139	0.0001313	No	0.4588	0.2753	arginine decarboxylase [EC:4.1.1.19]
K06975	0.0002862	0.0003238	0.0001132	0.0002195	0.000395	0.0001962	-3.767e-05	No	0.7581	0.7076	0.0002107	Yes	0.0116	0.0008	0.0001043	No	0.4702	0.2418	-7.117e-05	No	0.4702	0.2324	0.0001276	No	0.507	0.3042	None
K03975	0.0002877	0.0003248	0.0001057	0.0002302	0.0004033	0.0001798	-3.717e-05	No	0.7203	0.7203	0.0002192	Yes	0.0008	<0.0001	9.465e-05	No	0.4658	0.2984	-7.85e-05	No	0.3005	0.1002	0.0001451	No	0.391	0.2085	membrane-associated protein
K03644	0.0002779	0.0003228	0.0001131	0.0002162	0.0004052	0.0001937	-4.498e-05	No	0.7089	0.6617	0.0002097	Yes	0.0039	0.0003	0.0001067	No	0.4355	0.2321	-8.233e-05	No	0.422	0.1688	0.0001291	No	0.4355	0.2904	lipoic acid synthetase [EC:2.8.1.8]
K01676	0.0002695	0.000668	0.0001031	0.0001002	0.000221	0.0001661	-0.0003985	Yes	0.0246	0.0082	0.000565	Yes	<0.0001	<0.0001	0.0005678	Yes	<0.0001	<0.0001	0.000447	Yes	<0.0001	<0.0001	0.000502	Yes	0.0138	0.0037	fumarate hydratase, class I [EC:4.2.1.2]
K07345	1.333e-06	0.001418	1.536e-06	1.705e-06	0.0001032	3.647e-07	-0.001417	Yes	0.0008	0.0003	0.001417	Yes	0.0008	0.0003	0.001417	Yes	0.0008	0.0003	0.001315	Yes	0.0008	0.0001	0.001418	Yes	0.0008	0.0003	major type 1 subunit fimbrin (pilin)
K07089	0.0001887	0.0003272	0.000246	0.0002918	0.0002217	0.0002513	-0.0001385	Yes	0.0018	0.0001	8.117e-05	No	0.2916	0.0972	3.537e-05	No	0.6935	0.6473	0.0001055	No	0.1304	0.0174	7.583e-05	No	0.2362	0.0472	None
K06897	0.0002973	0.000144	0.0003873	0.0001996	0.0001737	0.0003239	0.0001533	No	0.0665	0.0177	-0.0002433	Yes	0.0013	<0.0001	-5.56e-05	No	0.391	0.2867	-2.973e-05	No	0.6106	0.5292	-0.0001799	No	0.1757	0.0586	None
K07552	0.0002576	0.0006942	9.582e-05	0.0001064	0.0002231	0.000143	-0.0004366	Yes	0.0123	0.0041	0.0005984	Yes	<0.0001	<0.0001	0.0005878	Yes	<0.0001	<0.0001	0.0004711	Yes	<0.0001	<0.0001	0.0005512	Yes	0.0022	0.0006	MFS transporter, DHA1 family, bicyclomycin/chloramphenicol resistance protein
K03587	0.0002893	0.0005243	0.0001206	0.0001291	0.0002567	0.000197	-0.0002351	No	0.1411	0.0659	0.0004037	Yes	<0.0001	<0.0001	0.0003952	Yes	<0.0001	<0.0001	0.0002676	Yes	0.0038	0.0008	0.0003273	No	0.0754	0.0201	cell division protein FtsI (penicillin-binding protein 3) [EC:2.4.1.129]
K08590	0.0002952	0.0003198	0.000114	0.0002155	0.0003818	0.0001888	-2.463e-05	No	0.8458	0.8049	0.0002059	Yes	0.0027	0.0002	0.0001044	No	0.4749	0.2301	-6.2e-05	No	0.4749	0.2566	0.0001311	No	0.4749	0.285	carbon-nitrogen hydrolase family protein
K01008	0.0001504	0.0002887	0.0002282	0.000319	0.0001863	0.0003372	-0.0001383	Yes	0.008	0.0005	6.05e-05	No	0.2097	0.1143	-3.033e-05	No	0.7248	0.6765	0.0001023	No	0.129	0.0258	-4.853e-05	No	0.4951	0.4291	selenide, water dikinase [EC:2.7.9.3]
K02042	0.0002244	0.0003895	0.0003002	0.0002329	0.0001508	0.0002097	-0.0001651	Yes	0.0336	0.0045	8.933e-05	No	0.2365	0.0788	0.0001566	No	0.263	0.1052	0.0002387	Yes	0.0027	0.0002	0.0001799	Yes	0.0366	0.0088	phosphonate transport system permease protein
K06167	0.0002973	0.0002952	0.000118	0.0002181	0.000383	0.0001905	2.083e-06	No	0.9828	0.9828	0.0001772	Yes	0.009	0.0006	7.708e-05	No	0.6272	0.3588	-8.783e-05	No	0.373	0.1243	0.0001047	No	0.6272	0.3815	PhnP protein
K00241	0.000288	0.0003237	0.0001054	0.0002081	0.0003965	0.0001806	-3.568e-05	No	0.7816	0.7295	0.0002183	Yes	0.0033	0.0002	0.0001155	No	0.4398	0.2056	-7.283e-05	No	0.4398	0.2373	0.0001431	No	0.4398	0.2589	succinate dehydrogenase cytochrome b556 subunit;succinate dehydrogenase cytochrome b-556 subunit [EC:1.3.99.1];succinate dehydrogenase cytochrome b-556 subunit
K10109	0.0001161	0.0004077	0.0002568	0.0002409	0.0001869	0.0002928	-0.0002916	Yes	0.0006	<0.0001	0.0001508	No	0.1457	0.0672	0.0001668	No	0.0901	0.024	0.0002207	Yes	0.0147	0.002	0.0001148	No	0.1457	0.0722	maltose/maltodextrin transport system permease protein
K00342	0.0002881	0.0003237	0.0001044	0.0002095	0.0003967	0.0001773	-3.557e-05	No	0.783	0.7308	0.0002193	Yes	0.0028	0.0002	0.0001142	No	0.423	0.2103	-7.3e-05	No	0.423	0.2388	0.0001464	No	0.423	0.2371	NADH-quinone oxidoreductase subunit M [EC:1.6.5.3];NADH dehydrogenase I subunit M [EC:1.6.5.3]
K00330	0.0002881	0.0003237	0.0001044	0.0002095	0.0003967	0.0001773	-3.557e-05	No	0.783	0.7308	0.0002193	Yes	0.0028	0.0002	0.0001142	No	0.423	0.2103	-7.3e-05	No	0.423	0.2388	0.0001464	No	0.423	0.2371	NADH-quinone oxidoreductase subunit A [EC:1.6.5.3];NADH dehydrogenase I subunit A [EC:1.6.5.3]
K00341	0.0002881	0.0003237	0.0001044	0.0002095	0.0003967	0.0001773	-3.557e-05	No	0.783	0.7308	0.0002193	Yes	0.0028	0.0002	0.0001142	No	0.423	0.2103	-7.3e-05	No	0.423	0.2388	0.0001464	No	0.423	0.2371	NADH dehydrogenase I subunit L [EC:1.6.5.3];NADH-quinone oxidoreductase subunit L [EC:1.6.5.3]
K00343	0.0002876	0.0003237	0.0001042	0.0002095	0.0003967	0.0001773	-3.612e-05	No	0.7783	0.7264	0.0002195	Yes	0.0028	0.0002	0.0001142	No	0.4218	0.2103	-7.3e-05	No	0.4218	0.2388	0.0001464	No	0.4218	0.2371	NADH dehydrogenase I subunit N [EC:1.6.5.3];NADH-quinone oxidoreductase subunit N [EC:1.6.5.3]
K08289	0.000278	0.0003223	0.0001083	0.0002147	0.0003973	0.0001779	-4.437e-05	No	0.7112	0.6638	0.000214	Yes	0.003	0.0002	0.0001077	No	0.4018	0.2261	-7.5e-05	No	0.3743	0.1497	0.0001445	No	0.4018	0.2136	phosphoribosylglycinamide formyltransferase 2 [EC:2.1.2.2]
K01299	0.0002501	0.000187	0.0002852	0.0002827	0.0003082	0.0001835	6.307e-05	No	0.4451	0.2374	-9.818e-05	No	0.2441	0.0493	-9.568e-05	No	0.2441	0.0961	-0.0001212	No	0.2441	0.0976	3.483e-06	No	0.9652	0.9326	carboxypeptidase Taq [EC:3.4.17.19]
K05919	0.000339	4.709e-05	0.0003878	0.0002074	0.0001761	0.0003379	0.0002919	Yes	0.0043	0.0006	-0.0003407	Yes	0.0013	<0.0001	-0.0001603	Yes	0.0407	0.0163	-0.000129	No	0.0641	0.0342	-0.0002908	Yes	0.0389	0.0104	superoxide reductase [EC:1.15.1.2]
K00340	0.0002874	0.0003232	0.000104	0.0002083	0.0003955	0.0001768	-3.577e-05	No	0.781	0.7289	0.0002192	Yes	0.0028	0.0002	0.0001149	No	0.4268	0.2069	-7.233e-05	No	0.4268	0.2422	0.0001464	No	0.4268	0.2368	NADH-quinone oxidoreductase subunit K [EC:1.6.5.3];NADH dehydrogenase I subunit K [EC:1.6.5.3]
K00339	0.0002874	0.0003232	0.000104	0.0002083	0.0003955	0.0001768	-3.577e-05	No	0.781	0.7289	0.0002192	Yes	0.0028	0.0002	0.0001149	No	0.4268	0.2069	-7.233e-05	No	0.4268	0.2422	0.0001464	No	0.4268	0.2368	NADH dehydrogenase I subunit J [EC:1.6.5.3];NADH-quinone oxidoreductase subunit J [EC:1.6.5.3]
K00338	0.0002869	0.0003232	0.000104	0.0002083	0.0003955	0.0001768	-3.628e-05	No	0.7764	0.7247	0.0002192	Yes	0.0028	0.0002	0.0001149	No	0.4268	0.2069	-7.233e-05	No	0.4268	0.2422	0.0001464	No	0.4268	0.2367	NADH-quinone oxidoreductase subunit I [EC:1.6.5.3];NADH dehydrogenase I subunit I [EC:1.6.5.3]
K07343	0.0002321	0.0003023	0.000262	0.0002381	0.0002872	0.0001709	-7.028e-05	No	0.523	0.1395	4.033e-05	No	0.5798	0.3092	6.427e-05	No	0.5798	0.2716	1.517e-05	No	0.864	0.8064	0.0001314	Yes	0.046	0.0031	DNA transformation protein and related proteins
K09015	0.0002821	0.0003263	9.785e-05	0.0002078	0.0004003	0.0001759	-4.425e-05	No	0.7168	0.669	0.0002285	Yes	0.0022	0.0001	0.0001185	No	0.3957	0.1947	-7.4e-05	No	0.3957	0.2167	0.0001504	No	0.3957	0.2374	Fe-S cluster assembly protein SufD
K05815	0.0002415	0.0003885	0.000282	0.0002178	0.0001324	0.000226	-0.000147	No	0.089	0.0299	0.0001065	No	0.089	0.0342	0.0001707	No	0.089	0.0356	0.0002561	Yes	0.0014	<0.0001	0.0001625	No	0.089	0.025	sn-glycerol 3-phosphate transport system permease protein
K09951	0.0003057	4.769e-05	0.0004025	0.0002512	0.0001804	0.0003013	0.000258	Yes	0.0097	0.0026	-0.0003548	Yes	<0.0001	<0.0001	-0.0002035	No	0.0671	0.0224	-0.0001327	No	0.0682	0.0273	-0.0002536	Yes	0.0032	0.0004	CRISPR-associated protein Cas2
K07443	0.0002696	0.000277	0.0003332	0.0002149	0.0001595	0.0002338	-7.383e-06	No	0.8728	0.8728	-5.617e-05	No	0.1639	0.0328	6.21e-05	No	0.4593	0.2756	0.0001175	No	0.1464	0.0195	4.32e-05	No	0.4661	0.3108	methylated-DNA-protein-cysteine methyltransferase related protein
K09967	0.000215	0.0002565	0.0002617	0.0002954	0.0002883	0.0001688	-4.152e-05	No	0.7473	0.4484	-5.167e-06	No	0.9328	0.9206	-3.892e-05	No	0.8117	0.5846	-3.183e-05	No	0.8117	0.656	8.775e-05	No	0.3933	0.0887	hypothetical protein
K06209	0.0003285	2.465e-05	0.0003867	0.0002494	0.0001634	0.0003273	0.0003039	Yes	0.0037	0.0005	-0.000362	Yes	0.0017	0.0001	-0.0002247	Yes	0.0425	0.0123	-0.0001387	No	0.0633	0.0295	-0.0003027	Yes	0.0425	0.0142	chorismate mutase [EC:5.4.99.5]
K04762	0.0002796	0.0003285	0.0001007	0.0002092	0.0003847	0.0001776	-4.89e-05	No	0.6782	0.633	0.0002278	Yes	0.0031	0.0002	0.0001194	No	0.4622	0.198	-5.617e-05	No	0.5165	0.3099	0.000151	No	0.4622	0.2385	ribosome-associated heat shock protein Hsp15
K02445	0.0002315	0.0003	0.000269	0.0002233	0.0002837	0.0001673	-6.85e-05	No	0.4742	0.1191	3.1e-05	No	0.605	0.3227	7.667e-05	No	0.5264	0.2106	1.633e-05	No	0.8919	0.8063	0.0001327	Yes	0.0268	0.0018	MFS transporter, OPA family, glycerol-3-phosphate transporter
K06178	0.0003372	0.0003607	0.0001499	0.0001525	0.0002658	0.0002088	-2.347e-05	No	0.8949	0.8352	0.0002108	Yes	0.0003	<0.0001	0.0002082	Yes	0.0043	0.0006	9.487e-05	No	0.2864	0.0977	0.0001519	No	0.2864	0.1528	ribosomal large subunit pseudouridine synthase B [EC:5.4.99.12];23S rRNA pseudouridine2605 synthase [EC:5.4.99.22]
K03269	0.0002782	0.000328	0.0001003	0.0002076	0.0003823	0.0001778	-4.977e-05	No	0.6708	0.6261	0.0002277	Yes	0.0032	0.0002	0.0001204	No	0.4647	0.1917	-5.433e-05	No	0.5354	0.3212	0.0001502	No	0.4647	0.2395	UDP-2,3-diacylglucosamine hydrolase [EC:3.6.1.-]
K03446	0.0002696	0.0004	8.897e-05	0.0001924	0.0003782	0.000145	-0.0001304	No	0.3976	0.2386	0.000311	Yes	0.0024	0.0002	0.0002077	No	0.1749	0.039	2.183e-05	No	0.7523	0.7523	0.000255	No	0.1749	0.0466	MFS transporter, DHA2 family, multidrug resistance protein B
K00331	0.0002867	0.0003203	9.713e-05	0.0002055	0.0003917	0.0001724	-3.36e-05	No	0.7971	0.7439	0.0002232	Yes	0.0011	<0.0001	0.0001149	No	0.3915	0.2016	-7.133e-05	No	0.3915	0.2313	0.0001479	No	0.3915	0.2349	NADH dehydrogenase I subunit B [EC:1.6.5.3];NADH-quinone oxidoreductase subunit B [EC:1.6.5.3]
K06400	0.0001707	5.142e-05	0.0002455	0.0004155	0.0001928	0.0003982	0.0001192	Yes	0.0434	0.0058	-0.0001941	Yes	0.013	0.0009	-0.0003641	No	0.0864	0.023	-0.0001414	No	0.1058	0.0353	-0.0003468	No	0.0542	0.0108	site-specific DNA recombinase
K03113	0.0002852	0.0003223	0.0001031	0.0002086	0.0003805	0.0001685	-3.712e-05	No	0.7629	0.7164	0.0002192	Yes	0.0027	0.0002	0.0001138	No	0.4479	0.209	-5.817e-05	No	0.4769	0.2862	0.0001539	No	0.4479	0.1939	translation initiation factor 1;translation initiation factor SUI1;translation initiation factor eIF-1
K00797	0.0001488	0.0002892	0.0002187	0.000312	0.0001717	0.0003278	-0.0001403	Yes	0.0004	<0.0001	7.05e-05	No	0.1432	0.0687	-2.283e-05	No	0.779	0.727	0.0001175	No	0.0571	0.0104	-3.867e-05	No	0.5676	0.4541	spermidine synthase [EC:2.5.1.16]
K02217	0.0003226	0.000349	0.0001603	0.0001615	0.0002449	0.0002293	-2.638e-05	No	0.9349	0.8102	0.0001887	Yes	0.0087	0.0009	0.0001876	Yes	0.0087	0.0012	0.0001041	No	0.3829	0.0965	0.0001197	No	0.525	0.28	ferritin [EC:1.16.3.1]
K03820	0.0002847	0.0003023	0.0001045	0.0002135	0.0003917	0.0001676	-1.768e-05	No	0.8605	0.8605	0.0001978	Yes	0.0004	<0.0001	8.882e-05	No	0.4861	0.2917	-8.933e-05	No	0.2917	0.1036	0.0001348	No	0.4042	0.2156	apolipoprotein N-acyltransferase [EC:2.3.1.-]
K02407	0.0002522	0.000195	0.0003358	0.0002525	0.0001249	0.0003028	5.717e-05	No	0.4739	0.2843	-0.0001408	No	0.1109	0.0148	-5.752e-05	No	0.6782	0.4973	7.008e-05	No	0.4108	0.1369	-0.0001078	No	0.4496	0.2398	flagellar hook-associated protein 2
K04070	0.0003227	1.013e-05	0.0003868	0.0002478	0.000154	0.0003307	0.0003125	Yes	0.0048	0.0006	-0.0003767	Yes	0.0024	0.0002	-0.0002377	Yes	0.0344	0.0095	-0.0001439	No	0.074	0.0345	-0.0003206	Yes	0.0344	0.0115	putative pyruvate formate lyase activating enzyme [EC:1.97.1.4]
K02551	0.000287	0.0003212	9.183e-05	0.0002046	0.0003773	0.0001694	-3.418e-05	No	0.7956	0.7425	0.0002293	Yes	0.001	<0.0001	0.0001166	No	0.4334	0.1925	-5.617e-05	No	0.4807	0.2884	0.0001518	No	0.4334	0.2312	2-succinyl-5-enolpyruvyl-6-hydroxy-3-cyclohexene-1-carboxylate synthase [EC:2.2.1.9]
K04655	0.0002413	0.0002827	0.000278	0.0002623	0.0001405	0.0002457	-4.138e-05	No	0.8442	0.3377	4.667e-06	No	0.9475	0.9024	2.033e-05	No	0.9475	0.7764	0.0001422	No	0.0849	0.0057	3.698e-05	No	0.9475	0.5235	hydrogenase expression/formation protein HypE
K03546	0.0001553	0.0003688	0.0001947	0.0002728	0.0001975	0.0002598	-0.0002135	Yes	<0.0001	<0.0001	0.0001742	No	0.0513	0.0103	9.6e-05	No	0.3498	0.1866	0.0001713	Yes	0.002	0.0003	0.000109	No	0.2893	0.0982	exonuclease SbcC
K09759	0.0002838	1.738e-06	0.0003408	0.000333	0.0001299	0.0003551	0.000282	Yes	0.0182	0.0024	-0.0003391	Yes	0.0059	0.0004	-0.0003313	Yes	0.0183	0.0048	-0.0001282	No	0.0798	0.0425	-0.0003534	Yes	0.0183	0.0049	nondiscriminating aspartyl-tRNA synthetase [EC:6.1.1.23]
K03179	0.0002807	0.0002973	0.0001048	0.0002081	0.0003872	0.0001659	-1.667e-05	No	0.8674	0.8674	0.0001926	Yes	0.0005	<0.0001	8.923e-05	No	0.47	0.282	-8.983e-05	No	0.3037	0.1081	0.0001314	No	0.4212	0.2226	4-hydroxybenzoate octaprenyltransferase [EC:2.5.1.-]
K04653	0.0002205	0.0003537	0.0002705	0.0002215	0.0001431	0.0002312	-0.0001332	No	0.0937	0.0125	8.317e-05	No	0.1881	0.0752	0.0001322	No	0.1881	0.0724	0.0002106	Yes	0.0078	0.0005	0.0001224	No	0.1881	0.062	hydrogenase expression/formation protein HypC
K05895	0.0002513	0.0001051	0.0003625	0.0002617	0.0001626	0.000295	0.0001462	No	0.0913	0.0238	-0.0002575	Yes	<0.0001	<0.0001	-0.0001566	No	0.199	0.0796	-5.757e-05	No	0.4056	0.2987	-0.0001899	No	0.0913	0.0243	precorrin-6X reductase [EC:1.3.1.54]
K03719	0.0002752	0.000362	0.0002985	0.0001558	0.0001489	0.0001946	-8.683e-05	No	0.1516	0.1011	6.35e-05	No	0.1516	0.0973	0.0002062	Yes	0.0061	0.0008	0.0002131	Yes	0.0028	0.0002	0.0001674	Yes	0.0159	0.0032	Lrp/AsnC family transcriptional regulator, leucine-responsive regulatory protein
K00281	0.0002661	0.0003223	9.885e-05	0.000203	0.0003772	0.0001637	-5.625e-05	No	0.6617	0.5758	0.0002235	Yes	0.0026	0.0002	0.0001194	No	0.4077	0.1903	-5.483e-05	No	0.4972	0.3315	0.0001586	No	0.4077	0.1852	glycine dehydrogenase [EC:1.4.4.2]
K07507	0.0003393	0.0002217	0.0001831	0.000197	0.0002474	0.0002418	0.0001177	No	0.9051	0.2669	3.857e-05	No	0.9051	0.3751	2.47e-05	No	0.9051	0.7245	-2.573e-05	No	0.9051	0.649	-2.017e-05	No	0.9051	0.8447	putative Mg2+ transporter-C (MgtC) family protein
K09768	0.0002612	0.0002963	0.000298	0.0002515	0.0001233	0.0001975	-3.517e-05	No	0.6351	0.3811	-1.667e-06	No	0.9655	0.9655	4.482e-05	No	0.6994	0.5961	0.000173	Yes	0.0158	0.0011	9.882e-05	No	0.3179	0.0848	hypothetical protein
K07319	0.0002444	0.0001627	0.0003148	0.0002848	0.0001335	0.0002866	8.168e-05	No	0.3556	0.2134	-0.0001521	No	0.1705	0.0227	-0.0001221	No	0.3301	0.176	2.923e-05	No	0.736	0.6493	-0.0001239	No	0.3024	0.1209	putative adenine-specific DNA-methyltransferase [EC:2.1.1.72]
K02409	0.0002552	0.0001977	0.0003375	0.0002094	0.0001325	0.0002937	5.75e-05	No	0.3963	0.2642	-0.0001398	No	0.074	0.0099	-1.172e-05	No	0.828	0.828	6.513e-05	No	0.2847	0.1139	-9.598e-05	No	0.3963	0.2565	flagellar M-ring protein FliF
K08156	0.0002578	0.0005745	0.0001019	0.0001103	0.000223	0.0001564	-0.0003167	No	0.0641	0.0214	0.0004726	Yes	<0.0001	<0.0001	0.0004642	Yes	<0.0001	<0.0001	0.0003515	Yes	0.0006	0.0001	0.0004181	Yes	0.0233	0.0062	MFS transporter, DHA1 family, arabinose polymer transporter
K03830	0.0002382	0.000208	0.0003637	0.0001859	0.0001734	0.0002515	3.022e-05	No	0.7474	0.5979	-0.0001557	Yes	0.0151	0.003	2.213e-05	No	0.7546	0.654	3.463e-05	No	0.6075	0.4455	-4.35e-05	No	0.5887	0.3898	putative acetyltransferase [EC:2.3.1.-]
K01144	0.0003247	2.968e-05	0.0002205	0.0002649	0.0002631	0.0003149	0.000295	No	0.0803	0.0214	-0.0001908	No	0.0803	0.0174	-0.0002352	No	0.0803	0.0114	-0.0002335	No	0.0803	0.0152	-0.0002852	No	0.0941	0.0314	exodeoxyribonuclease V [EC:3.1.11.5]
K02453	5.294e-05	0.0003913	4.665e-06	0.0003206	0.000608	3.87e-05	-0.0003384	Yes	0.0003	<0.0001	0.0003867	Yes	0.0004	<0.0001	7.074e-05	No	0.7709	0.7435	-0.0002167	No	0.5005	0.4337	0.0003526	Yes	0.0003	<0.0001	general secretion pathway protein D
K01749	0.0001408	0.0003048	0.0001768	0.0002715	0.0003432	0.0001777	-0.0001641	Yes	0.0013	<0.0001	0.000128	No	0.0619	0.0124	3.333e-05	No	0.565	0.4896	-3.833e-05	No	0.6084	0.5678	0.0001272	Yes	0.0015	0.0002	hydroxymethylbilane synthase [EC:2.5.1.61]
K06915	0.0002427	0.0002637	0.0003477	0.0001725	0.0001539	0.0002272	-2.093e-05	No	0.7543	0.6537	-8.4e-05	Yes	0.0252	0.005	9.122e-05	No	0.1372	0.064	0.0001098	No	0.0918	0.0306	3.643e-05	No	0.5188	0.4151	None
K00666	0.0002426	9.525e-05	0.0002868	0.0002585	0.0003158	0.0002058	0.0001473	No	0.0815	0.0163	-0.0001916	Yes	0.03	0.002	-0.0001633	No	0.1152	0.0403	-0.0002206	No	0.0736	0.0098	-0.0001106	No	0.1152	0.0343	fatty-acyl-CoA synthase [EC:6.2.1.-]
K01726	0.0002867	2.746e-05	0.0003905	0.0002396	0.0001763	0.0002825	0.0002593	Yes	0.0172	0.0034	-0.000363	Yes	<0.0001	<0.0001	-0.0002122	No	0.053	0.0177	-0.0001488	No	0.0789	0.0316	-0.000255	Yes	0.016	0.0021	None
K03320	9.328e-05	0.0003347	0.0001329	0.0002941	0.0003487	0.0001965	-0.0002414	Yes	<0.0001	<0.0001	0.0002017	Yes	0.0369	0.0049	4.058e-05	No	0.6846	0.6389	-1.4e-05	No	0.8282	0.8282	0.0001382	No	0.1403	0.0524	ammonium transporter, Amt family
K04750	0.0002182	0.0002712	0.0002557	0.0002194	0.0002775	0.0001573	-5.3e-05	No	0.662	0.2207	1.55e-05	No	0.8031	0.6425	5.175e-05	No	0.7258	0.3966	-6.333e-06	No	0.9852	0.924	0.0001139	No	0.0767	0.0051	PhnB protein
K05804	0.0002017	0.0005957	0.0002446	0.0001062	0.0001069	0.0001398	-0.000394	Yes	<0.0001	<0.0001	0.0003511	Yes	<0.0001	<0.0001	0.0004894	Yes	<0.0001	<0.0001	0.0004888	Yes	<0.0001	<0.0001	0.0004558	Yes	<0.0001	<0.0001	right origin-binding protein
K06921	0.0003437	5.809e-05	0.0001984	0.000191	0.0002585	0.0003428	0.0002856	No	0.077	0.0257	-0.0001403	No	0.077	0.0203	-0.0001329	No	0.077	0.0158	-0.0002004	No	0.077	0.009	-0.0002847	No	0.077	0.0251	None
K03816	0.0002132	7.294e-05	0.0002535	0.0002995	0.0001999	0.0003522	0.0001402	Yes	0.0303	0.004	-0.0001806	Yes	0.0329	0.0066	-0.0002266	Yes	0.0496	0.0132	-0.000127	No	0.0782	0.0346	-0.0002792	Yes	0.0139	0.0009	xanthine phosphoribosyltransferase [EC:2.4.2.22]
K01436	0.0003287	1.702e-05	0.000378	0.0002326	0.0001731	0.0002563	0.0003116	Yes	0.0099	0.0013	-0.000361	Yes	0.0019	0.0001	-0.0002156	No	0.0554	0.0185	-0.0001561	No	0.0555	0.0222	-0.0002393	Yes	0.0262	0.006	aminoacylase [EC:3.5.1.14];amidohydrolase [EC:3.5.1.-]
K06910	0.0002137	0.000472	0.0002623	0.0001323	0.0001407	0.0001642	-0.0002583	Yes	0.0041	0.0011	0.0002097	Yes	0.0128	0.0043	0.0003398	Yes	0.0014	0.0002	0.0003313	Yes	0.0014	0.0002	0.0003078	Yes	0.0017	0.0003	None
K04042	0.0001559	0.00068	0.0001044	0.0001152	0.0002165	0.0001132	-0.0005241	Yes	<0.0001	<0.0001	0.0005756	Yes	<0.0001	<0.0001	0.0005648	Yes	<0.0001	<0.0001	0.0004635	Yes	<0.0001	<0.0001	0.0005668	Yes	<0.0001	<0.0001	bifunctional UDP-N-acetylglucosamine pyrophosphorylase / Glucosamine-1-phosphate N-acetyltransferase [EC:2.7.7.23 2.3.1.157];bifunctional protein GlmU [EC:2.7.7.23 2.3.1.157]
K06196	0.0002937	7.042e-06	0.00039	0.0002493	0.0001737	0.0002699	0.0002867	Yes	0.013	0.0021	-0.000383	Yes	<0.0001	<0.0001	-0.0002422	Yes	0.0325	0.0108	-0.0001667	Yes	0.0408	0.0163	-0.0002629	Yes	0.013	0.0026	cytochrome c-type biogenesis protein
K02484	0.0003157	0.0001264	0.0002115	0.000199	0.0002623	0.0002658	0.0001893	No	0.7243	0.1018	-8.507e-05	No	0.7243	0.2868	-7.262e-05	No	0.7243	0.2918	-0.0001359	No	0.7243	0.1342	-0.0001395	No	0.7243	0.2482	two-component system, OmpR family, sensor kinase [EC:2.7.13.3]
K03556	0.0002232	0.0004597	0.000278	0.0001327	0.0001204	0.0001672	-0.0002365	Yes	0.0063	0.0017	0.0001817	Yes	0.0096	0.0038	0.000327	Yes	0.0005	<0.0001	0.0003393	Yes	0.0005	<0.0001	0.0002925	Yes	0.0012	0.0002	LuxR family transcriptional regulator, maltose regulon positive regulatory protein
K03328	0.0002647	0.0004955	0.0001088	0.0001088	0.0002127	0.0001883	-0.0002308	No	0.1362	0.0636	0.0003867	Yes	<0.0001	<0.0001	0.0003867	Yes	<0.0001	<0.0001	0.0002828	Yes	0.0006	0.0001	0.0003072	No	0.1245	0.0403	polysaccharide transporter, PST family
K02010	0.0001785	0.000401	0.0001329	0.0002343	0.0003148	0.0001161	-0.0002225	Yes	0.0268	0.0054	0.0002681	Yes	0.0119	0.0016	0.0001668	No	0.1792	0.0566	8.617e-05	No	0.4734	0.3902	0.0002849	Yes	0.0119	0.0011	iron(III) transport system ATP-binding protein [EC:3.6.3.30]
K07699	0.0001837	7.173e-05	0.0002515	0.0003338	0.0001813	0.0003537	0.0001119	Yes	0.0408	0.0109	-0.0001798	Yes	0.0124	0.0017	-0.0002621	Yes	0.0408	0.0097	-0.0001095	No	0.1219	0.0569	-0.0002819	Yes	0.0124	0.0011	two-component system, response regulator, stage 0 sporulation protein A
K03335	0.000217	0.0002643	0.0002455	0.0002125	0.000281	0.0001518	-4.73e-05	No	0.7134	0.3857	1.883e-05	No	0.8148	0.7062	5.18e-05	No	0.7134	0.428	-1.667e-05	No	0.8834	0.8245	0.0001126	No	0.389	0.0269	inosose dehydratase [EC:4.2.1.44]
K01629	0.0002073	0.0002898	0.0002695	0.0002485	0.0001233	0.0002322	-8.257e-05	No	0.2703	0.0785	2.033e-05	No	0.6846	0.4358	4.133e-05	No	0.6846	0.4842	0.0001665	Yes	0.0228	0.0017	5.763e-05	No	0.5678	0.3029	rhamnulose-1-phosphate aldolase [EC:4.1.2.19]
K00180	0.0003782	2.962e-05	0.0002115	0.0002267	0.0002599	0.000259	0.0003485	Yes	0.0392	0.0105	-0.0001819	Yes	0.0027	0.0002	-0.000197	Yes	0.0027	0.0004	-0.0002303	Yes	0.0374	0.0075	-0.0002294	No	0.0869	0.029	indolepyruvate ferredoxin oxidoreductase, beta subunit [EC:1.2.7.8]
K01487	0.0001138	0.0002603	0.0001493	0.0003245	0.0003132	0.000201	-0.0001465	Yes	0.0023	0.0002	0.000111	No	0.1136	0.0303	-6.417e-05	No	0.4609	0.3874	-5.283e-05	No	0.4609	0.4302	5.933e-05	No	0.4085	0.2723	guanine deaminase [EC:3.5.4.3]
K01715	0.0003032	5.735e-06	0.0003663	0.0002244	0.0001531	0.0003063	0.0002974	Yes	0.0039	0.0005	-0.0003606	Yes	0.0022	0.0001	-0.0002186	Yes	0.0332	0.0111	-0.0001474	Yes	0.0461	0.0184	-0.0003006	Yes	0.0332	0.0109	3-hydroxybutyryl-CoA dehydratase [EC:4.2.1.55]
K08191	0.0002656	0.0005408	9.797e-05	9.808e-05	0.000207	0.0001496	-0.0002752	No	0.0802	0.0374	0.0004429	Yes	0.0002	<0.0001	0.0004428	Yes	0.0002	<0.0001	0.0003338	Yes	0.0009	0.0002	0.0003913	Yes	0.0205	0.0055	MFS transporter, ACS family, hexuronate transporter
K04654	0.0002192	0.0002812	0.00027	0.000216	0.0001377	0.0002296	-6.2e-05	No	0.4789	0.1477	1.117e-05	No	0.9314	0.7676	6.522e-05	No	0.6039	0.3265	0.0001435	No	0.0703	0.0047	5.162e-05	No	0.6039	0.3624	hydrogenase expression/formation protein HypD
K04656	0.0002192	0.0002805	0.00027	0.000216	0.0001377	0.0002296	-6.133e-05	No	0.4789	0.1511	1.05e-05	No	0.9314	0.7806	6.455e-05	No	0.613	0.3308	0.0001428	No	0.0723	0.0048	5.095e-05	No	0.613	0.3678	hydrogenase maturation protein HypF
K02334	0.0001488	3.435e-05	0.0001608	0.0003394	0.0004978	0.0001679	0.0001145	No	0.0575	0.0077	-0.0001265	No	0.0961	0.0256	-0.0003051	No	0.1185	0.0632	-0.0004635	No	0.0863	0.0173	-0.0001335	Yes	0.0152	0.001	DNA polymerase bacteriophage-type [EC:2.7.7.7]
K06998	0.0002038	0.0004675	0.0002593	0.0001238	0.0001316	0.000163	-0.0002637	Yes	0.0015	0.0004	0.0002082	Yes	0.0051	0.0017	0.0003437	Yes	0.0003	<0.0001	0.0003359	Yes	0.0003	<0.0001	0.0003046	Yes	0.0006	0.0001	None
K09927	0.0002083	0.000266	0.0002437	0.000209	0.0002708	0.0001495	-5.773e-05	No	0.6951	0.2045	2.23e-05	No	0.7406	0.5678	5.703e-05	No	0.728	0.3369	-4.8e-06	No	0.9916	0.942	0.0001165	No	0.0588	0.0039	hypothetical protein
K09777	0.0002872	5.577e-06	0.0003672	0.0002315	0.0001334	0.0003188	0.0002816	Yes	0.0038	0.0005	-0.0003616	Yes	0.0027	0.0002	-0.0002259	Yes	0.0311	0.0084	-0.0001278	No	0.0899	0.042	-0.0003132	Yes	0.0311	0.0104	hypothetical protein
K06320	0.0002244	5.263e-07	0.0003458	0.0003267	0.000125	0.0003187	0.0002239	Yes	0.0198	0.0026	-0.0003453	Yes	0.0099	0.0007	-0.0003262	No	0.1604	0.0733	-0.0001245	No	0.1462	0.0487	-0.0003182	No	0.0525	0.014	spore maturation protein CgeB
K02019	0.0001144	0.0003075	0.0001676	0.0002376	0.0003372	0.0001701	-0.0001931	Yes	0.0001	<0.0001	0.0001399	Yes	0.0304	0.0081	6.99e-05	No	0.3647	0.2738	-2.967e-05	No	0.6591	0.6151	0.0001374	Yes	0.0069	0.0009	molybdate transport system regulatory protein
K02517	0.0002784	0.0003805	0.0001154	0.0001278	0.0002367	0.000194	-0.0001021	No	0.5771	0.3463	0.0002651	Yes	0.0004	<0.0001	0.0002527	Yes	0.0013	0.0002	0.0001438	No	0.0962	0.0192	0.0001865	No	0.3097	0.1239	lipid A biosynthesis lauroyl acyltransferase [EC:2.3.1.-]
K02397	0.0002316	0.0001995	0.0003118	0.0001944	0.0001125	0.0002749	3.21e-05	No	0.6609	0.4847	-0.0001123	No	0.1946	0.0344	5.067e-06	No	0.922	0.922	8.705e-05	No	0.1946	0.0519	-7.538e-05	No	0.5433	0.3375	flagellar hook-associated protein 3 FlgL
K01464	0.0001622	0.0001603	0.000236	0.0002772	0.0001579	0.0003253	1.833e-06	No	0.9572	0.9572	-7.567e-05	No	0.2673	0.0713	-0.0001168	No	0.2697	0.1465	2.417e-06	No	0.9572	0.9553	-0.0001649	No	0.172	0.0293	dihydropyrimidinase [EC:3.5.2.2]
K10679	3.269e-05	0.0005637	1.259e-05	0.0002332	0.0004343	3.975e-05	-0.000531	Yes	<0.0001	<0.0001	0.0005511	Yes	<0.0001	<0.0001	0.0003305	No	0.1335	0.0609	0.0001294	No	0.5083	0.4744	0.0005239	Yes	<0.0001	<0.0001	nitroreductase / dihydropteridine reductase [EC:1.-.-.- 1.5.1.34]
K07250	0.0002099	0.0001853	0.0002543	0.0002223	0.0002782	0.0001656	2.46e-05	No	0.7683	0.6401	-6.9e-05	No	0.7289	0.1853	-3.7e-05	No	0.7683	0.5751	-9.283e-05	No	0.7289	0.1944	1.978e-05	No	0.7683	0.6658	4-aminobutyrate aminotransferase / (S)-3-amino-2-methylpropionate transaminase [EC:2.6.1.19 2.6.1.22]
K03187	0.0002123	0.0002048	0.000246	0.0002174	0.000274	0.0001544	7.5e-06	No	0.94	0.8833	-4.118e-05	No	0.7719	0.4081	-1.26e-05	No	0.94	0.8488	-6.918e-05	No	0.7719	0.3508	5.04e-05	No	0.7719	0.26	urease accessory protein
K01666	0.0002621	0.0001341	0.0003312	0.0001736	0.0001275	0.0002806	0.0001279	No	0.1277	0.0426	-0.000197	Yes	0.0164	0.0022	-3.948e-05	No	0.547	0.4376	6.683e-06	No	0.8655	0.8655	-0.0001464	No	0.2271	0.106	4-hydroxy 2-oxovalerate aldolase [EC:4.1.3.39]
K03149	8.795e-05	0.0003207	8.103e-05	0.0002966	0.0002871	0.0002348	-0.0002327	Yes	0.0005	<0.0001	0.0002396	Yes	<0.0001	<0.0001	2.407e-05	No	0.8399	0.766	3.362e-05	No	0.8399	0.6905	8.583e-05	No	0.1418	0.0851	thiamine biosynthesis ThiG
K00433	0.000209	0.0002188	0.0002443	0.0002101	0.0002743	0.0001502	-9.75e-06	No	0.9583	0.854	-2.55e-05	No	0.8366	0.6135	8.65e-06	No	0.9583	0.8944	-5.555e-05	No	0.8366	0.4612	6.86e-05	No	0.7324	0.1465	chloride peroxidase [EC:1.11.1.10]
K03839	0.0002697	0.0004248	0.000111	0.0001072	0.0002113	0.0001819	-0.0001551	No	0.2898	0.1739	0.0003139	Yes	0.0002	<0.0001	0.0003177	Yes	<0.0001	<0.0001	0.0002135	Yes	0.004	0.0008	0.000243	No	0.1655	0.0662	flavodoxin I
K01428	0.0002114	0.0002044	0.0002458	0.0002163	0.0002728	0.0001543	6.95e-06	No	0.9426	0.8926	-4.14e-05	No	0.763	0.407	-1.182e-05	No	0.9426	0.8577	-6.84e-05	No	0.763	0.3563	5.018e-05	No	0.763	0.2648	urease alpha subunit [EC:3.5.1.5];urease subunit alpha [EC:3.5.1.5]
K03188	0.0002114	0.0002044	0.0002458	0.0002163	0.0002728	0.0001541	6.95e-06	No	0.9426	0.8926	-4.14e-05	No	0.763	0.407	-1.182e-05	No	0.9426	0.8577	-6.84e-05	No	0.763	0.3563	5.035e-05	No	0.763	0.2635	urease accessory protein
K03190	0.0002114	0.0002044	0.0002458	0.0002163	0.0002728	0.0001541	6.95e-06	No	0.9426	0.8926	-4.14e-05	No	0.763	0.407	-1.182e-05	No	0.9426	0.8577	-6.84e-05	No	0.763	0.3563	5.035e-05	No	0.763	0.2635	urease accessory protein
K03189	0.0002114	0.0002044	0.0002458	0.0002161	0.0002728	0.0001541	6.95e-06	No	0.9446	0.8926	-4.14e-05	No	0.763	0.407	-1.165e-05	No	0.9446	0.8597	-6.84e-05	No	0.763	0.3563	5.035e-05	No	0.763	0.2635	urease accessory protein
K00786	0.0002668	4.661e-06	0.0003288	0.0002856	0.0001091	0.0003093	0.0002621	Yes	0.0125	0.0024	-0.0003242	Yes	0.0059	0.0004	-0.0002809	No	0.0674	0.0234	-0.0001045	No	0.0804	0.0429	-0.0003047	Yes	0.0281	0.0075	None
K02009	0.0002533	0.0001022	0.0003522	0.0002129	0.0001418	0.0002395	0.0001511	No	0.1235	0.0268	-0.00025	Yes	<0.0001	<0.0001	-0.0001107	No	0.2055	0.1233	-3.967e-05	No	0.4876	0.3901	-0.0001373	No	0.1235	0.0329	cobalt transport protein
K13922	0.0002474	0.0001522	0.000355	0.0001718	0.0001412	0.0002313	9.517e-05	No	0.25	0.1246	-0.0002028	Yes	<0.0001	<0.0001	-1.958e-05	No	0.7709	0.6681	1.103e-05	No	0.8134	0.8042	-7.912e-05	No	0.25	0.1266	propionaldehyde dehydrogenase
K01430	0.0002104	0.0002035	0.0002452	0.0002142	0.0002717	0.0001525	6.933e-06	No	0.9552	0.8938	-4.167e-05	No	0.7609	0.4059	-1.073e-05	No	0.9552	0.8704	-6.817e-05	No	0.7609	0.3584	5.1e-05	No	0.7609	0.2586	urease gamma subunit [EC:3.5.1.5];urease subunit gamma [EC:3.5.1.5]
K01429	0.0002104	0.0002035	0.0002452	0.000214	0.0002717	0.0001518	6.867e-06	No	0.9574	0.8949	-4.167e-05	No	0.7602	0.4059	-1.048e-05	No	0.9574	0.8735	-6.817e-05	No	0.7602	0.3584	5.168e-05	No	0.7602	0.2518	urease subunit beta [EC:3.5.1.5];urease beta subunit [EC:3.5.1.5]
K07037	0.0002828	3.726e-05	0.0001227	0.0002584	0.0003878	0.0002048	0.0002455	No	0.1471	0.049	-8.545e-05	No	0.1471	0.0357	-0.0002211	No	0.1471	0.0424	-0.0003506	Yes	0.0021	0.0001	-0.0001675	No	0.2963	0.1778	None
K01807	0.0002273	0.0003487	0.0002623	0.0001411	0.0001439	0.0001699	-0.0001213	Yes	0.0196	0.0068	8.633e-05	Yes	0.0344	0.016	0.0002076	Yes	0.0014	0.0003	0.0002048	Yes	0.0002	<0.0001	0.0001788	Yes	0.0014	0.0003	ribose 5-phosphate isomerase A [EC:5.3.1.6]
K00963	9.387e-05	0.000556	6.242e-05	0.0001753	0.0003121	9.075e-05	-0.0004621	Yes	<0.0001	<0.0001	0.0004936	Yes	<0.0001	<0.0001	0.0003807	Yes	0.0044	0.0012	0.000244	No	0.0739	0.0296	0.0004653	Yes	<0.0001	<0.0001	UTP--glucose-1-phosphate uridylyltransferase [EC:2.7.7.9]
K04095	0.0002054	0.0003912	0.0002578	0.0001561	0.0001083	0.0001677	-0.0001857	Yes	0.0079	0.0021	0.0001333	Yes	0.027	0.0108	0.000235	Yes	0.0073	0.0015	0.0002829	Yes	0.0002	<0.0001	0.0002235	Yes	0.0009	0.0001	cell filamentation protein
K07341	0.0002246	9.263e-05	0.0002557	0.0002633	0.0002787	0.0001661	0.000132	Yes	0.0449	0.0108	-0.000163	Yes	0.0449	0.0031	-0.0001707	Yes	0.0449	0.012	-0.000186	Yes	0.0449	0.0096	-7.342e-05	No	0.1489	0.0496	death on curing protein
K00533	0.0002666	3.598e-06	0.0003478	0.0002219	0.0001314	0.0003078	0.000263	Yes	0.0201	0.0027	-0.0003442	Yes	0.0051	0.0003	-0.0002183	Yes	0.0362	0.0105	-0.0001278	No	0.081	0.0324	-0.0003042	Yes	0.0362	0.0121	ferredoxin hydrogenase large subunit [EC:1.12.7.2]
K01212	0.0002035	0.000134	0.0002785	0.0002652	0.0001307	0.0002653	6.948e-05	No	0.2686	0.1432	-0.0001445	Yes	0.0105	0.0007	-0.0001312	No	0.1369	0.0492	3.333e-06	No	0.9981	0.9368	-0.0001313	No	0.1369	0.0347	levanase [EC:3.2.1.65]
K01644	0.0001224	0.0006902	0.0001149	8.818e-05	0.0001523	0.000108	-0.0005678	Yes	<0.0001	<0.0001	0.0005752	Yes	<0.0001	<0.0001	0.000602	Yes	<0.0001	<0.0001	0.0005379	Yes	<0.0001	<0.0001	0.0005822	Yes	<0.0001	<0.0001	citrate lyase subunit beta [EC:4.1.3.6];citrate lyase subunit beta / citryl-CoA lyase [EC:4.1.3.6 4.1.3.34]
K00428	0.0002739	0.0001728	9.09e-05	0.0002073	0.000372	0.0001575	0.000101	No	0.6094	0.325	8.193e-05	No	0.0513	0.0103	-3.443e-05	No	0.7487	0.6716	-0.0001992	Yes	0.0464	0.0062	1.535e-05	No	0.8839	0.8839	cytochrome c peroxidase [EC:1.11.1.5]
K05939	3.381e-05	0.0005797	1.613e-06	0.0002139	0.0004172	2.44e-05	-0.0005459	Yes	<0.0001	<0.0001	0.0005781	Yes	<0.0001	<0.0001	0.0003658	No	0.1579	0.0421	0.0001624	No	0.425	0.3966	0.0005553	Yes	<0.0001	<0.0001	acyl-[acyl-carrier-protein]-phospholipid O-acyltransferase / long-chain-fatty-acid--[acyl-carrier-protein] ligase [EC:2.3.1.40 6.2.1.20]
K02044	0.0002252	0.0002637	0.0002847	0.000177	0.0001306	0.0001882	-3.843e-05	No	0.505	0.3367	-2.1e-05	No	0.6212	0.5798	8.672e-05	No	0.2728	0.1273	0.0001331	Yes	0.0489	0.0049	7.543e-05	No	0.2728	0.1222	phosphonate transport system substrate-binding protein
K06392	0.0001813	6.241e-06	0.00025	0.0003322	0.0001574	0.0003422	0.0001751	Yes	0.0018	0.0001	-0.0002438	Yes	0.0031	0.0004	-0.0003259	Yes	0.0177	0.0047	-0.0001512	No	0.0745	0.0248	-0.000336	Yes	0.01	0.002	stage III sporulation protein AC
K02444	0.0002182	0.000332	0.0002718	0.000141	0.0001312	0.0001705	-0.0001138	No	0.0538	0.0189	6.017e-05	No	0.2096	0.1397	0.000191	Yes	0.0143	0.0019	0.0002008	Yes	0.0014	<0.0001	0.0001615	Yes	0.0196	0.0039	DeoR family transcriptional regulator, glycerol-3-phosphate regulon repressor
K03297	0.0002114	0.0001685	0.0002445	0.000211	0.0002732	0.000153	4.297e-05	No	0.7157	0.3467	-7.603e-05	No	0.5185	0.0926	-4.252e-05	No	0.7157	0.4795	-0.0001047	No	0.5383	0.1436	1.547e-05	No	0.7327	0.6493	small multidrug resistance protein, SMR family
K00970	0.0002797	0.0003207	0.0001172	0.0001221	0.0002329	0.0001869	-4.095e-05	No	0.7474	0.6975	0.0002035	Yes	0.0054	0.0004	0.0001986	Yes	0.0058	0.0008	8.777e-05	No	0.2917	0.0972	0.0001338	No	0.4458	0.2378	poly(A) polymerase [EC:2.7.7.19]
K03718	0.0002797	0.0003415	0.000115	0.0001131	0.0002137	0.0001877	-6.185e-05	No	0.6607	0.5726	0.0002265	Yes	0.0034	0.0005	0.0002284	Yes	0.0014	<0.0001	0.0001278	No	0.0916	0.0183	0.0001538	No	0.4069	0.217	Lrp/AsnC family transcriptional regulator, regulator for asnA, asnC and gidA
K00818	0.0002936	3.712e-05	0.0001136	0.0002215	0.0003953	0.0001882	0.0002565	No	0.1741	0.0464	-7.645e-05	No	0.1741	0.0389	-0.0001843	No	0.1926	0.0642	-0.0003582	Yes	0.0014	<0.0001	-0.0001511	No	0.3301	0.1981	acetylornithine aminotransferase [EC:2.6.1.11]
K08218	0.0002688	0.0003458	0.0001126	0.0001179	0.0002173	0.0001852	-7.703e-05	No	0.7231	0.4769	0.0002333	Yes	0.0026	0.0003	0.0002279	Yes	0.0021	0.0001	0.0001285	No	0.0801	0.016	0.0001607	No	0.3697	0.1971	MFS transporter, PAT family, beta-lactamase induction signal transducer AmpG
K06978	0.0002468	3.049e-05	0.0002582	0.000265	0.0002713	0.0001741	0.0002163	Yes	0.0106	0.002	-0.0002277	Yes	0.0041	0.0003	-0.0002345	Yes	0.0265	0.0088	-0.0002408	Yes	0.018	0.0048	-0.0001436	Yes	0.0106	0.0021	None
K02048	4.228e-05	0.000588	5.193e-05	0.000182	0.0002543	0.0001266	-0.0005457	Yes	<0.0001	<0.0001	0.0005361	Yes	<0.0001	<0.0001	0.000406	Yes	0.0029	0.0008	0.0003337	Yes	0.0318	0.0106	0.0004614	Yes	<0.0001	<0.0001	sulfate transport system substrate-binding protein
K00257	0.0002941	3.86e-05	0.0001104	0.0002229	0.000389	0.0001905	0.0002555	No	0.2223	0.0489	-7.18e-05	No	0.2223	0.0593	-0.0001843	No	0.2322	0.0774	-0.0003504	Yes	0.0042	0.0003	-0.0001519	No	0.366	0.2367	None
K03827	0.0002673	0.0003562	0.0001153	0.0001103	0.0002143	0.0001791	-8.892e-05	No	0.6813	0.4088	0.0002409	Yes	0.0007	<0.0001	0.0002458	Yes	0.0007	<0.0001	0.0001419	No	0.0588	0.0118	0.0001771	No	0.3343	0.1368	putative acetyltransferase [EC:2.3.1.-]
K05807	0.0002771	0.0003218	0.0001156	0.0001179	0.000221	0.0001882	-4.472e-05	No	0.7657	0.6636	0.0002063	Yes	0.0038	0.0003	0.000204	Yes	0.0038	0.0005	0.0001009	No	0.1747	0.0475	0.0001337	No	0.4478	0.2388	putative lipoprotein
K09760	0.0002853	0.000324	0.0001139	0.0001196	0.0002131	0.0001819	-3.868e-05	No	0.8183	0.7092	0.0002101	Yes	0.0038	0.0003	0.0002044	Yes	0.0038	0.0005	0.0001109	No	0.1372	0.0274	0.0001421	No	0.4091	0.2182	DNA recombination protein RmuC
K01684	0.0002574	0.0002605	0.0002898	0.0001374	0.0001102	0.0001795	-3.117e-06	No	0.9576	0.9576	-2.933e-05	No	0.454	0.333	0.0001231	No	0.0638	0.017	0.0001503	Yes	0.0076	0.001	8.098e-05	No	0.1886	0.0928	galactonate dehydratase [EC:4.2.1.6]
K07164	0.0002921	3.676e-05	0.0001149	0.0002168	0.0003753	0.000199	0.0002553	No	0.1632	0.0435	-7.817e-05	No	0.1632	0.034	-0.00018	No	0.2027	0.0676	-0.0003386	Yes	0.0011	<0.0001	-0.0001623	No	0.3291	0.1975	None
K08307	0.0002753	0.0003213	0.0001152	0.0001158	0.0002181	0.0001872	-4.608e-05	No	0.7529	0.6525	0.0002061	Yes	0.0036	0.0003	0.0002055	Yes	0.0036	0.0005	0.0001033	No	0.1813	0.0447	0.0001342	No	0.4432	0.2364	membrane-bound lytic murein transglycosylase D [EC:3.2.1.-]
K07533	0.0002809	5.707e-06	0.0003378	0.000205	0.0001205	0.0002829	0.0002752	Yes	0.0114	0.0015	-0.0003321	Yes	0.0061	0.0004	-0.0001993	Yes	0.0394	0.011	-0.0001148	No	0.0756	0.0353	-0.0002772	Yes	0.0394	0.0131	foldase protein PrsA [EC:5.2.1.8]
K03312	0.0001479	0.000323	0.000194	0.0001821	0.0001478	0.0002375	-0.0001752	Yes	0.0013	<0.0001	0.000129	Yes	0.0109	0.0022	0.0001409	No	0.1621	0.0432	0.0001752	Yes	0.0037	0.0005	8.553e-05	No	0.426	0.2556	glutamate:Na+ symporter, ESS family
K00002	0.0002322	5.482e-07	0.0003393	0.000247	0.000137	0.0002762	0.0002316	Yes	0.0272	0.0043	-0.0003388	Yes	<0.0001	<0.0001	-0.0002465	Yes	0.0492	0.0164	-0.0001364	No	0.094	0.0376	-0.0002756	Yes	0.0272	0.0056	alcohol dehydrogenase (NADP+) [EC:1.1.1.2]
K06387	0.0001746	5.097e-06	0.0002438	0.0003227	0.0001511	0.0003337	0.0001695	Yes	0.0022	0.0001	-0.0002387	Yes	0.0038	0.0005	-0.0003176	Yes	0.0179	0.0048	-0.000146	No	0.0727	0.0273	-0.0003286	Yes	0.0095	0.0019	stage II sporulation protein R
K00690	0.0002334	0.00016	0.0002955	0.0001827	0.0001033	0.0002558	7.338e-05	No	0.3256	0.1302	-0.0001355	No	0.1165	0.0155	-2.273e-05	No	0.6956	0.6492	5.667e-05	No	0.3544	0.183	-9.584e-05	No	0.3652	0.2191	sucrose phosphorylase [EC:2.4.1.7]
K03741	0.00011	4.882e-05	0.0001615	0.0003475	0.0003343	0.0002279	6.115e-05	No	0.2242	0.1494	-0.0001127	No	0.1183	0.0631	-0.0002987	Yes	0.0415	0.0055	-0.0002855	Yes	0.0398	0.0027	-0.0001791	No	0.0562	0.0187	arsenate reductase [EC:1.20.4.1]
K00633	0.0002391	0.0002282	0.0002825	0.0001449	0.0001299	0.0002037	1.095e-05	No	0.8369	0.8369	-5.433e-05	No	0.3956	0.2637	8.328e-05	No	0.2384	0.1272	9.83e-05	No	0.1695	0.0587	2.45e-05	No	0.6884	0.5967	galactoside O-acetyltransferase [EC:2.3.1.18]
K00208	0.0002794	0.00032	0.0001123	0.000119	0.0002202	0.0001758	-4.063e-05	No	0.7445	0.6948	0.0002077	Yes	0.0028	0.0002	0.0002011	Yes	0.0042	0.0006	9.982e-05	No	0.1755	0.0468	0.0001442	No	0.3304	0.1762	enoyl-[acyl-carrier protein] reductase I [EC:1.3.1.9]
K12340	0.0002693	0.000344	0.0001085	0.0001094	0.0002084	0.0001829	-7.475e-05	No	0.6631	0.4824	0.0002355	Yes	0.0008	0.0001	0.0002347	Yes	0.0008	<0.0001	0.0001356	No	0.0548	0.011	0.0001611	No	0.3805	0.2029	outer membrane channel protein TolC
K05305	0.0002246	7.232e-07	0.000339	0.0002453	0.0001364	0.0002752	0.0002238	Yes	0.026	0.0048	-0.0003383	Yes	<0.0001	<0.0001	-0.0002446	Yes	0.0472	0.0157	-0.0001357	No	0.0931	0.0373	-0.0002744	Yes	0.026	0.0054	fucokinase [EC:2.7.1.52]
K01825	1.233e-06	0.001138	1.12e-06	1.811e-06	7.86e-05	1.886e-07	-0.001137	Yes	<0.0001	<0.0001	0.001137	Yes	<0.0001	<0.0001	0.001136	Yes	<0.0001	<0.0001	0.00106	Yes	<0.0001	<0.0001	0.001138	Yes	<0.0001	<0.0001	3-hydroxyacyl-CoA dehydrogenase / enoyl-CoA hydratase / 3-hydroxybutyryl-CoA epimerase / enoyl-CoA isomerase [EC:1.1.1.35 4.2.1.17 5.1.2.3 5.3.3.8]
K06888	0.0002393	8.551e-06	0.0002752	0.0002344	0.0002815	0.0001818	0.0002307	Yes	0.0136	0.0031	-0.0002666	Yes	0.0063	0.0004	-0.0002258	Yes	0.0169	0.0056	-0.0002729	Yes	0.0136	0.0036	-0.0001732	Yes	0.0108	0.0014	None
K00901	6.548e-05	0.0003685	5.378e-05	0.0002852	0.0003011	0.0001441	-0.000303	Yes	<0.0001	<0.0001	0.0003147	Yes	<0.0001	<0.0001	8.335e-05	No	0.4106	0.3284	6.737e-05	No	0.5498	0.4765	0.0002244	Yes	0.0201	0.004	diacylglycerol kinase [EC:2.7.1.107]
K11065	0.0002775	0.000321	0.0001145	0.0001107	0.000203	0.000188	-4.347e-05	No	0.7767	0.6732	0.0002065	Yes	0.0025	0.0003	0.0002103	Yes	0.0025	0.0003	0.000118	No	0.1337	0.0267	0.000133	No	0.4368	0.233	thiol peroxidase, atypical 2-Cys peroxiredoxin [EC:1.11.1.15]
K06382	0.0001547	6.216e-06	0.0002398	0.000324	0.0001538	0.0003352	0.0001485	Yes	0.008	0.0011	-0.0002336	Yes	0.008	0.0006	-0.0003178	Yes	0.0195	0.0052	-0.0001476	No	0.0631	0.0252	-0.0003289	Yes	0.0102	0.002	stage II sporulation protein E [EC:3.1.3.16]
K07170	0.0002762	0.0003578	9.858e-05	0.0001053	0.000213	0.0001607	-8.165e-05	No	0.6697	0.4578	0.0002593	Yes	0.0002	<0.0001	0.0002526	Yes	0.0002	<0.0001	0.0001448	Yes	0.0121	0.0024	0.0001971	No	0.2473	0.0989	GAF domain-containing protein
K01183	0.0002026	0.0003418	0.000267	0.0001221	0.0001133	0.0001618	-0.0001393	No	0.09	0.042	7.483e-05	No	0.2575	0.1888	0.0002197	Yes	0.0137	0.0036	0.0002286	Yes	0.0137	0.0031	0.00018	Yes	0.0336	0.0112	chitinase [EC:3.2.1.14]
K03503	0.0002636	0.0003922	9.95e-05	9.747e-05	0.0001956	0.0001597	-0.0001286	No	0.4218	0.2531	0.0002927	Yes	0.0001	<0.0001	0.0002947	Yes	0.0001	<0.0001	0.0001966	Yes	0.0184	0.0037	0.0002325	No	0.1886	0.0524	DNA polymerase V [EC:3.4.21.-]
K01226	0.0002413	0.0002998	0.000273	0.000127	0.0001052	0.0001607	-5.85e-05	No	0.3823	0.2804	2.683e-05	No	0.6215	0.5387	0.0001729	Yes	0.0176	0.0029	0.0001947	Yes	0.0035	0.0002	0.0001391	Yes	0.0405	0.0108	trehalose-6-phosphate hydrolase [EC:3.2.1.93]
K01719	0.0002783	0.0003217	0.000107	0.0001111	0.0002116	0.0001733	-4.338e-05	No	0.7817	0.6774	0.0002147	Yes	0.0024	0.0003	0.0002106	Yes	0.0024	0.0003	0.0001101	No	0.1388	0.0278	0.0001484	No	0.3863	0.206	uroporphyrinogen-III synthase [EC:4.2.1.75]
K02041	0.0002053	0.0002827	0.0002672	0.000164	0.0001138	0.0001691	-7.733e-05	No	0.1845	0.0898	1.55e-05	No	0.7419	0.6925	0.0001187	No	0.1744	0.0465	0.0001689	Yes	0.0038	0.0003	0.0001136	No	0.1448	0.029	phosphonate transport system ATP-binding protein
K00627	5.398e-05	0.000409	2.185e-05	0.0002325	0.0004364	4.565e-05	-0.000355	Yes	<0.0001	<0.0001	0.0003872	Yes	<0.0001	<0.0001	0.0001765	No	0.343	0.2515	-2.738e-05	No	0.8786	0.8786	0.0003634	Yes	<0.0001	<0.0001	pyruvate dehydrogenase E2 component (dihydrolipoamide acetyltransferase) [EC:2.3.1.12]
K05879	0.0001587	0.0002305	0.0001265	0.0002435	0.0003028	0.0001355	-7.185e-05	No	0.1841	0.0859	0.000104	No	0.0583	0.0078	-1.3e-05	No	0.8061	0.8061	-7.233e-05	No	0.5544	0.3791	9.5e-05	No	0.0583	0.0073	dihydroxyacetone kinase, C-terminal domain [EC:2.7.1.-]
K03775	0.0002752	0.0003212	0.0001055	0.0001106	0.000211	0.0001734	-4.597e-05	No	0.7634	0.6616	0.0002157	Yes	0.0026	0.0003	0.0002106	Yes	0.0026	0.0003	0.0001102	No	0.145	0.029	0.0001477	No	0.3895	0.2077	FKBP-type peptidyl-prolyl cis-trans isomerase SlyD [EC:5.2.1.8]
K09922	0.0002794	4.283e-05	0.0001091	0.0002139	0.0003705	0.0001799	0.0002366	No	0.2074	0.0553	-6.623e-05	No	0.2074	0.0434	-0.0001711	No	0.2388	0.0796	-0.0003277	Yes	0.0027	0.0002	-0.0001371	No	0.3703	0.2361	hypothetical protein
K13963	0.0002367	1.588e-05	0.000266	0.000227	0.000275	0.0001747	0.0002208	Yes	0.0099	0.002	-0.0002501	Yes	0.0014	<0.0001	-0.0002111	Yes	0.0319	0.0106	-0.0002591	Yes	0.0173	0.0046	-0.0001588	Yes	0.0042	0.0006	serpin B
K00674	0.0002608	0.0003973	9.332e-05	0.0001015	0.0002039	0.0001381	-0.0001366	No	0.3655	0.2193	0.000304	Yes	<0.0001	<0.0001	0.0002959	Yes	<0.0001	<0.0001	0.0001935	Yes	0.0167	0.0033	0.0002592	No	0.107	0.0285	2,3,4,5-tetrahydropyridine-2-carboxylate N-succinyltransferase [EC:2.3.1.117]
K11104	0.0002207	6.865e-06	0.0002955	0.0002573	0.0001039	0.0003104	0.0002138	Yes	0.0192	0.0029	-0.0002886	Yes	0.0101	0.0007	-0.0002505	Yes	0.0202	0.0067	-9.699e-05	No	0.0944	0.0482	-0.0003036	Yes	0.0192	0.0051	melibiose permease
K09988	0.0002286	0.0002533	0.0002737	0.000166	9.67e-05	0.000172	-2.473e-05	No	0.6223	0.5808	-2.033e-05	No	0.6223	0.5722	8.738e-05	No	0.3449	0.184	0.0001566	Yes	0.0073	0.0005	8.13e-05	No	0.2491	0.083	hypothetical protein
K02103	0.0002525	4.703e-06	0.0002992	0.0002741	0.0001119	0.0002468	0.0002477	Yes	0.0209	0.0028	-0.0002945	Yes	0.0062	0.0004	-0.0002694	Yes	0.0281	0.0075	-0.0001072	No	0.1232	0.0657	-0.0002421	Yes	0.0281	0.0066	GntR family transcriptional regulator, arabinose operon transcriptional repressor
K02819	0.0002358	0.0002845	0.000273	0.0001269	0.0001058	0.0001607	-4.868e-05	No	0.4674	0.3427	1.15e-05	No	0.7693	0.7693	0.0001576	Yes	0.024	0.0048	0.0001787	Yes	0.004	0.0003	0.0001238	Yes	0.0496	0.0165	PTS system, trehalose-specific IIC component
K05878	0.000151	0.0002305	0.0001258	0.0002418	0.0003022	0.000134	-7.947e-05	No	0.1502	0.0528	0.0001047	No	0.0557	0.0074	-1.133e-05	No	0.8328	0.8328	-7.167e-05	No	0.577	0.3846	9.655e-05	No	0.0557	0.0069	dihydroxyacetone kinase, N-terminal domain [EC:2.7.1.-]
K01665	0.0002542	0.0003168	0.0001096	0.0001083	0.000215	0.0001804	-6.26e-05	No	0.737	0.5405	0.0002073	Yes	0.0019	0.0002	0.0002085	Yes	0.0019	0.0003	0.0001019	No	0.1311	0.0413	0.0001365	No	0.4233	0.2258	para-aminobenzoate synthetase component I [EC:2.6.1.85]
K06331	0.0002539	2.181e-07	0.000354	0.0002089	0.0001276	0.0002366	0.0002537	Yes	0.0169	0.0045	-0.0003538	Yes	<0.0001	<0.0001	-0.0002086	No	0.0534	0.0178	-0.0001274	No	0.0826	0.033	-0.0002363	Yes	0.0169	0.0035	spore coat protein I
K07559	0.0002165	6.662e-05	0.0002565	0.0002182	0.000264	0.0001585	0.0001499	No	0.0701	0.0093	-0.0001899	Yes	0.0203	0.0014	-0.0001516	No	0.0943	0.0314	-0.0001974	No	0.0733	0.0147	-9.183e-05	No	0.0943	0.0258	putative RNA 2'-phosphotransferase [EC:2.7.1.-]
K07448	0.0002188	6.434e-07	0.0002938	0.0002582	9.819e-05	0.0003081	0.0002181	Yes	0.0152	0.0025	-0.0002932	Yes	0.0095	0.0006	-0.0002575	Yes	0.0152	0.0047	-9.754e-05	No	0.0892	0.0535	-0.0003074	Yes	0.0152	0.0046	restriction system protein
K00350	0.0002648	0.0003507	0.0001007	9.683e-05	0.0002	0.0001644	-8.588e-05	No	0.6528	0.4369	0.00025	Yes	0.003	0.0004	0.0002538	Yes	0.003	0.0004	0.0001506	No	0.0716	0.0143	0.0001863	No	0.29	0.1321	Na+-transporting NADH:ubiquinone oxidoreductase subunit E [EC:1.6.5.-]
K03803	0.0002754	0.0003148	0.0001149	0.0001053	0.0002007	0.0001659	-3.94e-05	No	0.7871	0.7016	0.0002	Yes	0.0039	0.0005	0.0002096	Yes	0.0035	0.0002	0.0001142	No	0.1503	0.0301	0.0001489	No	0.3067	0.1611	sigma-E factor negative regulatory protein RseC
K01494	0.0002248	0.0002897	0.0002585	0.0001286	0.0001171	0.000158	-6.488e-05	No	0.2628	0.1577	3.117e-05	No	0.5131	0.4105	0.000161	Yes	0.017	0.0023	0.0001726	Yes	0.0033	0.0002	0.0001317	Yes	0.0362	0.0096	dCTP deaminase [EC:3.5.4.13]
K07502	0.0002636	7.039e-07	0.0003337	0.0001679	0.000123	0.0002872	0.0002629	Yes	0.0187	0.0025	-0.000333	Yes	0.0065	0.0004	-0.0001672	Yes	0.039	0.013	-0.0001223	No	0.0602	0.0281	-0.0002865	Yes	0.039	0.0122	hypothetical protein
K03429	0.0002356	1.535e-05	0.0002667	0.0002272	0.0002628	0.0001678	0.0002203	Yes	0.0134	0.0018	-0.0002513	Yes	0.0063	0.0004	-0.0002119	Yes	0.0275	0.0092	-0.0002475	Yes	0.0192	0.0051	-0.0001525	Yes	0.0134	0.0027	1,2-diacylglycerol 3-glucosyltransferase [EC:2.4.1.157]
K03801	0.0002559	0.0003152	0.0001095	0.000108	0.0002128	0.0001694	-5.925e-05	No	0.7097	0.5677	0.0002056	Yes	0.0024	0.0003	0.0002072	Yes	0.0024	0.0003	0.0001023	No	0.1395	0.0383	0.0001457	No	0.3684	0.1715	lipoyl(octanoyl) transferase [EC:2.3.1.181]
K01802	0.0003032	7.065e-05	0.0001362	0.0001571	0.0002625	0.0002387	0.0002326	No	0.4205	0.0768	-6.555e-05	No	0.4205	0.2523	-8.643e-05	No	0.4205	0.1574	-0.0001919	No	0.3424	0.0228	-0.0001681	No	0.4205	0.2309	peptidylprolyl isomerase [EC:5.2.1.8]
K00130	0.0001952	0.0003858	0.0002442	0.000109	9.228e-05	0.00014	-0.0001906	Yes	0.0148	0.0043	0.0001417	Yes	0.0388	0.0181	0.0002768	Yes	0.0015	0.0002	0.0002936	Yes	0.0015	0.0001	0.0002459	Yes	0.003	0.0006	betaine-aldehyde dehydrogenase [EC:1.2.1.8]
K07148	0.0002477	0.0003417	0.000105	0.0001034	0.0002005	0.0001685	-9.397e-05	No	0.6297	0.3778	0.0002367	Yes	0.0011	0.0002	0.0002383	Yes	0.0008	<0.0001	0.0001412	Yes	0.0422	0.0084	0.0001732	No	0.3509	0.1403	uncharacterized protein
K01133	0.0002254	1.457e-05	0.0002593	0.0002284	0.000267	0.000171	0.0002108	Yes	0.0143	0.0029	-0.0002448	Yes	0.0044	0.0005	-0.0002139	Yes	0.0281	0.0094	-0.0002524	Yes	0.021	0.0056	-0.0001564	Yes	0.0044	0.0006	choline-sulfatase [EC:3.1.6.6]
K01297	0.0002143	0.0002755	0.0002675	0.0001249	0.0001162	0.0001662	-6.118e-05	No	0.2996	0.1905	8e-06	No	0.8144	0.7683	0.0001506	Yes	0.0128	0.0026	0.0001593	Yes	0.0065	0.0004	0.0001094	Yes	0.0336	0.0112	muramoyltetrapeptide carboxypeptidase [EC:3.4.17.13]
K09793	0.0002683	2.419e-05	0.0001091	0.0002139	0.000368	0.0001791	0.0002441	No	0.1754	0.0468	-8.491e-05	No	0.083	0.0166	-0.0001897	No	0.1768	0.0589	-0.0003438	Yes	0.0025	0.0002	-0.0001549	No	0.3124	0.1874	hypothetical protein
K03604	0.0001993	0.000289	0.00026	0.0001603	9.475e-05	0.0001587	-8.973e-05	No	0.1487	0.0618	2.9e-05	No	0.5259	0.4506	0.0001287	No	0.1228	0.0328	0.0001943	Yes	0.0025	0.0002	0.0001303	No	0.0736	0.0147	LacI family transcriptional regulator, purine nucleotide synthesis repressor
K00104	8.113e-05	7.677e-05	9e-05	0.0002753	0.0004457	0.0001922	4.367e-06	No	0.9213	0.9213	-1.323e-05	No	0.7486	0.6488	-0.0001986	No	0.3214	0.1899	-0.0003689	No	0.1497	0.0534	-0.0001155	No	0.138	0.0151	glycolate oxidase [EC:1.1.3.15]
K07387	0.0002466	0.0003713	9.583e-05	9.688e-05	0.0001881	0.0001616	-0.0001248	No	0.4229	0.2537	0.0002755	Yes	0.0001	<0.0001	0.0002745	Yes	0.0001	<0.0001	0.0001832	Yes	0.0094	0.0019	0.0002097	No	0.2259	0.0903	putative metalloprotease [EC:3.4.24.-]
K01673	5.598e-05	0.0005405	4.425e-05	0.0001611	0.0002927	6.53e-05	-0.0004845	Yes	<0.0001	<0.0001	0.0004963	Yes	<0.0001	<0.0001	0.0003795	Yes	0.0066	0.0017	0.0002478	No	0.0935	0.0373	0.0004752	Yes	<0.0001	<0.0001	carbonic anhydrase [EC:4.2.1.1]
K02619	0.0002507	0.000316	0.0001075	0.0001058	0.0002005	0.000178	-6.533e-05	No	0.7095	0.5203	0.0002086	Yes	0.0019	0.0002	0.0002102	Yes	0.0019	0.0002	0.0001155	No	0.1423	0.0285	0.0001381	No	0.4075	0.2173	4-amino-4-deoxychorismate lyase [EC:4.1.3.38]
K03287	0.0002761	6.653e-05	0.000162	0.0001533	0.0002512	0.0002484	0.0002095	No	0.4596	0.0828	-9.544e-05	No	0.4596	0.1404	-8.672e-05	No	0.4596	0.1578	-0.0001847	No	0.4235	0.0282	-0.0001818	No	0.4596	0.1419	outer membrane factor, OMF family
K01205	0.0002618	5.4e-05	0.0001021	0.0002048	0.0003618	0.0001725	0.0002078	No	0.3268	0.0771	-4.807e-05	No	0.4432	0.2595	-0.0001508	No	0.3268	0.1207	-0.0003078	Yes	0.005	0.0003	-0.0001185	No	0.4664	0.3109	alpha-N-acetylglucosaminidase [EC:3.2.1.50]
K02116	0.0002042	0.0002933	0.000259	0.0001225	0.0001151	0.0001609	-8.912e-05	No	0.1368	0.0625	3.433e-05	No	0.4686	0.3888	0.0001708	Yes	0.0126	0.0017	0.0001782	Yes	0.0017	0.0001	0.0001325	Yes	0.0416	0.0111	ATP synthase protein I
K10804	2.908e-05	0.000475	1.313e-06	0.000211	0.0004133	2.378e-05	-0.0004459	Yes	<0.0001	<0.0001	0.0004737	Yes	0.0003	<0.0001	0.0002641	No	0.2376	0.1109	6.173e-05	No	0.7927	0.7399	0.0004512	Yes	<0.0001	<0.0001	acyl-CoA thioesterase I [EC:3.1.2.- 3.1.1.5]
K01485	0.0002075	0.0003345	0.0002502	0.0001146	0.0001018	0.0001416	-0.0001271	Yes	0.0319	0.0127	8.433e-05	No	0.1017	0.0678	0.0002199	Yes	0.0018	0.0002	0.0002327	Yes	0.0005	<0.0001	0.0001929	Yes	0.0054	0.0011	cytosine deaminase [EC:3.5.4.1]
K03773	0.0002601	0.0003165	0.0001001	0.000102	0.000196	0.0001736	-5.64e-05	No	0.6771	0.5868	0.0002164	Yes	0.0025	0.0003	0.0002145	Yes	0.0025	0.0002	0.0001205	No	0.0833	0.0167	0.000143	No	0.4462	0.238	FKBP-type peptidyl-prolyl cis-trans isomerase FklB [EC:5.2.1.8]
K01061	3.279e-05	0.0004465	1.975e-06	0.0002142	0.0004225	2.513e-05	-0.0004137	Yes	<0.0001	<0.0001	0.0004445	Yes	<0.0001	<0.0001	0.0002323	No	0.3193	0.149	2.401e-05	No	0.8963	0.8963	0.0004214	Yes	<0.0001	<0.0001	carboxymethylenebutenolidase [EC:3.1.1.45]
K05499	0.0002137	0.0002935	0.0002637	0.0001209	9.242e-05	0.0001579	-7.985e-05	No	0.2031	0.1212	2.983e-05	No	0.4916	0.4277	0.0001726	Yes	0.0151	0.003	0.0002011	Yes	0.001	<0.0001	0.0001356	Yes	0.0298	0.0079	LacI family transcriptional regulator, repressor for deo operon, udp, cdd, tsx, nupC, and nupG
K04061	0.000247	3.332e-06	0.0003252	0.0001935	9.678e-05	0.0002746	0.0002437	Yes	0.0142	0.0028	-0.0003218	Yes	0.0043	0.0003	-0.0001902	Yes	0.0409	0.011	-9.345e-05	No	0.1046	0.0488	-0.0002712	Yes	0.0409	0.0136	flagellar biosynthesis protein
K11928	0.0001234	0.0002915	0.0001323	0.0002267	0.0001178	0.0002464	-0.0001681	Yes	<0.0001	<0.0001	0.0001592	Yes	<0.0001	<0.0001	6.478e-05	No	0.5172	0.3448	0.0001737	Yes	0.0008	0.0002	4.515e-05	No	0.6875	0.5042	sodium/proline symporter
K05776	0.0002479	0.000314	0.000106	0.0001054	0.000198	0.0001661	-6.612e-05	No	0.6781	0.5156	0.000208	Yes	0.0019	0.0002	0.0002086	Yes	0.0019	0.0003	0.000116	No	0.1352	0.027	0.000148	No	0.3725	0.1576	molybdate transport system ATP-binding protein
K02023	0.0002542	0.0001506	0.0002867	0.0001408	0.0001152	0.0001804	0.0001037	No	0.1765	0.0824	-0.0001361	Yes	0.0421	0.0056	9.767e-06	No	0.8136	0.8136	3.538e-05	No	0.5557	0.3705	-2.98e-05	No	0.6175	0.5223	multiple sugar transport system ATP-binding protein
K06987	0.0002541	0.0001061	0.0003058	0.0001556	0.0001222	0.000184	0.0001481	No	0.0759	0.0202	-0.0001998	Yes	0.0215	0.0014	-4.955e-05	No	0.3736	0.2567	-1.612e-05	No	0.6667	0.6667	-7.79e-05	No	0.2293	0.1194	None
K13280	0.000278	4.514e-05	0.0003153	0.0001576	0.0001307	0.0001993	0.0002328	Yes	0.0219	0.0044	-0.0002702	Yes	0.0033	0.0002	-0.0001125	No	0.0804	0.0362	-8.554e-05	No	0.0887	0.0532	-0.0001542	Yes	0.0307	0.0082	signal peptidase, endoplasmic reticulum-type [EC:3.4.-.-]
K11690	0.000207	4.995e-06	0.000252	0.00022	0.0001596	0.0002818	0.000202	Yes	0.036	0.0048	-0.000247	Yes	0.0156	0.001	-0.000215	No	0.0855	0.0231	-0.0001546	No	0.0855	0.0198	-0.0002768	No	0.0855	0.0285	C4-dicarboxylate transporter, DctM subunit
K03387	0.0002489	0.0003183	9.67e-05	0.000103	0.0001944	0.0001636	-6.94e-05	No	0.7036	0.4993	0.0002216	Yes	0.0017	0.0002	0.0002154	Yes	0.0017	0.0002	0.0001239	No	0.0829	0.0166	0.0001548	No	0.3587	0.1838	alkyl hydroperoxide reductase subunit F [EC:1.6.4.-]
K11743	0.0002016	0.0002873	0.0002575	0.0001208	9.72e-05	0.0001595	-8.573e-05	No	0.153	0.0714	2.983e-05	No	0.489	0.4527	0.0001666	Yes	0.0212	0.0028	0.0001901	Yes	0.0027	0.0002	0.0001279	No	0.0532	0.0164	spermidine export protein MdtJ
K00177	0.00031	3.353e-05	0.0001644	0.0001528	0.0002289	0.000233	0.0002765	No	0.1369	0.0365	-0.0001309	Yes	0.0398	0.0027	-0.0001192	No	0.0624	0.0125	-0.0001954	No	0.0624	0.0123	-0.0001995	No	0.2589	0.0863	2-oxoglutarate ferredoxin oxidoreductase subunit gamma [EC:1.2.7.3]
K14260	4.695e-05	0.0005742	5.828e-05	0.0001484	0.0001105	0.0001836	-0.0005272	Yes	<0.0001	<0.0001	0.0005159	Yes	<0.0001	<0.0001	0.0004258	Yes	0.0011	0.0004	0.0004637	Yes	<0.0001	<0.0001	0.0003906	Yes	0.0005	0.0001	alanine-synthesizing transaminase [EC:2.6.1.66 2.6.1.2]
K13378	0.0002621	0.0003148	9.787e-05	9.652e-05	0.0001891	0.0001601	-5.273e-05	No	0.7066	0.6124	0.000217	Yes	0.002	0.0003	0.0002183	Yes	0.002	0.0001	0.0001257	No	0.0703	0.0141	0.0001547	No	0.3277	0.1748	NADH dehydrogenase I subunit C/D [EC:1.6.5.3];NADH-quinone oxidoreductase subunit C/D [EC:1.6.5.3]
K07031	0.000249	4.514e-06	0.0002942	0.0002295	0.0001109	0.0002309	0.0002444	Yes	0.0196	0.0026	-0.0002897	Yes	0.0025	0.0002	-0.000225	Yes	0.0463	0.0154	-0.0001063	No	0.0983	0.0459	-0.0002264	Yes	0.0334	0.0089	None
K06194	0.0002523	0.0003187	9.835e-05	0.0001025	0.0001926	0.0001531	-6.633e-05	No	0.7154	0.5203	0.0002203	Yes	0.0019	0.0003	0.0002162	Yes	0.0019	0.0002	0.0001261	No	0.077	0.0154	0.0001656	No	0.3414	0.1366	lipoprotein NlpD
K03716	0.000271	1.304e-06	0.000318	0.0001568	0.0001041	0.0002639	0.0002697	Yes	0.0121	0.0021	-0.0003167	Yes	0.0073	0.0005	-0.0001555	Yes	0.0364	0.0098	-0.0001028	No	0.0619	0.033	-0.0002626	Yes	0.0364	0.0121	spore photoproduct lyase [EC:4.1.99.14];spore photoproduct lyase [EC:4.1.99.-]
K03473	0.0002511	0.0003153	9.845e-05	9.687e-05	0.000189	0.0001632	-6.425e-05	No	0.6496	0.5324	0.0002169	Yes	0.0022	0.0003	0.0002185	Yes	0.0022	0.0001	0.0001264	No	0.0694	0.0139	0.0001521	No	0.361	0.1925	erythronate-4-phosphate dehydrogenase [EC:1.1.1.290]
K02169	0.0002539	0.0003153	9.815e-05	0.0001015	0.0001892	0.0001554	-6.148e-05	No	0.6802	0.5405	0.0002172	Yes	0.0016	0.0002	0.0002139	Yes	0.0016	0.0002	0.0001262	No	0.0681	0.0136	0.0001599	No	0.3165	0.1402	biotin synthesis protein BioC;malonyl-CoA O-methyltransferase [EC:2.1.1.197]
K00681	5.117e-05	0.0005092	4.655e-05	0.0001549	0.0002847	6.25e-05	-0.000458	Yes	0.0007	<0.0001	0.0004626	Yes	0.0007	0.0001	0.0003543	Yes	0.0064	0.0017	0.0002244	No	0.0994	0.053	0.0004467	Yes	0.0007	0.0001	gamma-glutamyltranspeptidase [EC:2.3.2.2]
K03311	0.0001407	0.0003578	0.000163	0.0001486	0.0001501	0.0001487	-0.0002172	Yes	<0.0001	<0.0001	0.0001948	Yes	0.0083	0.0028	0.0002093	Yes	0.0029	0.0008	0.0002078	Yes	0.0002	<0.0001	0.0002092	Yes	<0.0001	<0.0001	branched-chain amino acid:cation transporter, LIVCS family
K01643	0.0001015	0.0006592	9.352e-05	6.278e-05	0.000111	7.903e-05	-0.0005577	Yes	<0.0001	<0.0001	0.0005657	Yes	<0.0001	<0.0001	0.0005964	Yes	<0.0001	<0.0001	0.0005482	Yes	<0.0001	<0.0001	0.0005801	Yes	<0.0001	<0.0001	citrate lyase subunit alpha / citrate CoA-transferase [EC:4.1.3.6 2.8.3.10];citrate lyase subunit alpha [EC:4.1.3.6]
K02456	4.021e-05	0.0003853	5.745e-06	0.000217	0.0004218	3.282e-05	-0.0003451	Yes	<0.0001	<0.0001	0.0003796	Yes	0.0002	<0.0001	0.0001683	No	0.3437	0.2731	-3.643e-05	No	0.8442	0.8442	0.0003525	Yes	<0.0001	<0.0001	general secretion pathway protein G
K02411	0.0002242	0.0001945	0.0002787	0.0001334	9.815e-05	0.0001734	2.967e-05	No	0.5655	0.5278	-8.417e-05	No	0.1409	0.047	6.113e-05	No	0.2699	0.162	9.635e-05	No	0.1225	0.0245	2.115e-05	No	0.6331	0.6331	flagellar assembly protein FliH
K03295	0.0002699	0.0002762	9.815e-05	0.0001052	0.0002065	0.0001464	-6.25e-06	No	0.9526	0.9526	0.000178	Yes	0.0041	0.0003	0.0001709	Yes	0.0048	0.0006	6.972e-05	No	0.3498	0.1302	0.0001298	No	0.3859	0.2058	cation efflux system protein, CDF family
K02454	3.98e-05	0.0003842	5.282e-06	0.0002169	0.0004213	3.257e-05	-0.0003444	Yes	<0.0001	<0.0001	0.0003789	Yes	0.0002	<0.0001	0.0001673	No	0.3452	0.2762	-3.712e-05	No	0.8413	0.8413	0.0003516	Yes	<0.0001	<0.0001	general secretion pathway protein E
K00176	0.0003176	3.454e-05	0.0001608	0.0001488	0.0002216	0.0002121	0.000283	No	0.1227	0.0327	-0.0001263	No	0.0583	0.0069	-0.0001142	No	0.0583	0.0117	-0.0001871	No	0.0583	0.0103	-0.0001776	No	0.2874	0.0958	2-oxoglutarate ferredoxin oxidoreductase subunit delta [EC:1.2.7.3]
K07126	0.0001068	0.0004127	0.0001231	0.0001345	0.0001139	0.0002026	-0.0003058	Yes	0.0008	0.0001	0.0002896	Yes	0.0013	0.0003	0.0002781	Yes	0.0013	0.0004	0.0002988	Yes	0.0008	0.0001	0.0002101	Yes	0.0154	0.0051	None
K01805	5.309e-05	0.0003045	2.589e-05	0.0002322	0.000425	5.15e-05	-0.0002514	Yes	<0.0001	<0.0001	0.0002786	Yes	<0.0001	<0.0001	7.226e-05	No	0.6703	0.6256	-0.0001205	No	0.5727	0.4963	0.000253	Yes	0.0003	<0.0001	xylose isomerase [EC:5.3.1.5]
K01730	0.0001944	0.0003097	0.000245	0.0001056	9.687e-05	0.0001395	-0.0001153	No	0.0923	0.047	6.467e-05	No	0.3156	0.2104	0.0002041	Yes	0.0108	0.0014	0.0002128	Yes	0.0108	0.0008	0.0001702	Yes	0.0212	0.0056	oligogalacturonide lyase [EC:4.2.2.6]
K06894	3.505e-05	0.0003162	2.333e-05	0.000232	0.0004217	5.577e-05	-0.0002811	Yes	<0.0001	<0.0001	0.0002928	Yes	<0.0001	<0.0001	8.42e-05	No	0.6079	0.5673	-0.0001056	No	0.6079	0.5478	0.0002604	Yes	<0.0001	<0.0001	None
K00957	6.013e-05	0.0003238	7.238e-05	0.000198	0.0002572	0.0001691	-0.0002637	Yes	0.0001	<0.0001	0.0002515	Yes	<0.0001	<0.0001	0.0001259	No	0.1793	0.1186	6.66e-05	No	0.5761	0.4609	0.0001548	Yes	0.0341	0.0068	sulfate adenylyltransferase subunit 2 [EC:2.7.7.4]
K03412	8.695e-05	0.0002005	0.0001082	0.0002237	0.000275	0.000182	-0.0001136	Yes	0.0337	0.0045	9.228e-05	Yes	0.0337	0.0028	-2.317e-05	No	0.7382	0.7382	-7.45e-05	No	0.5052	0.3368	1.852e-05	No	0.7382	0.7196	two-component system, chemotaxis family, response regulator CheB [EC:3.1.1.61]
K00997	0.0001163	0.0003448	6.42e-05	0.0001694	0.0002976	8.26e-05	-0.0002286	Yes	<0.0001	<0.0001	0.0002806	Yes	<0.0001	<0.0001	0.0001755	No	0.0981	0.036	4.723e-05	No	0.5948	0.5948	0.0002622	Yes	<0.0001	<0.0001	holo-[acyl-carrier protein] synthase [EC:2.7.8.7]
K01488	8.545e-05	0.0003143	0.0001385	0.0002183	0.0001389	0.0001783	-0.0002289	Yes	0.0001	<0.0001	0.0001759	Yes	0.0106	0.0021	9.607e-05	No	0.3604	0.1933	0.0001754	Yes	0.0026	0.0003	0.000136	No	0.1632	0.0435	adenosine deaminase [EC:3.5.4.4]
K09992	0.0002079	9.312e-06	0.0002435	0.0002088	0.0002536	0.0001495	0.0001986	Yes	0.0158	0.0032	-0.0002342	Yes	0.0126	0.0008	-0.0001994	Yes	0.0366	0.0122	-0.0002442	Yes	0.026	0.0069	-0.0001402	Yes	0.0153	0.002	hypothetical protein
K00956	5.868e-05	0.0003232	7.107e-05	0.0001966	0.0002555	0.0001665	-0.0002645	Yes	0.0002	<0.0001	0.0002521	Yes	<0.0001	<0.0001	0.0001266	No	0.1772	0.1156	6.772e-05	No	0.5677	0.4541	0.0001567	Yes	0.0328	0.0066	sulfate adenylyltransferase subunit 1 [EC:2.7.7.4]
K00348	0.000265	0.0002535	0.0001006	9.683e-05	0.0001895	0.0001645	1.147e-05	No	0.917	0.9125	0.000153	Yes	0.0111	0.0015	0.0001567	Yes	0.0111	0.0009	6.405e-05	No	0.3501	0.1634	8.897e-05	No	0.7045	0.4274	Na+-transporting NADH:ubiquinone oxidoreductase subunit C [EC:1.6.5.-]
K03430	0.0002109	0.0001746	0.000267	0.0001243	0.0001196	0.0001731	3.637e-05	No	0.5034	0.4363	-9.243e-05	No	0.1064	0.0244	5.032e-05	No	0.3408	0.221	5.495e-05	No	0.2316	0.1081	1.433e-06	No	0.9706	0.9706	2-aminoethylphosphonate-pyruvate transaminase [EC:2.6.1.37]
K00799	2.767e-05	0.000856	1.217e-05	3.387e-05	0.0001209	1.889e-05	-0.0008283	Yes	0.0002	<0.0001	0.0008438	Yes	0.0002	<0.0001	0.0008221	Yes	0.0002	<0.0001	0.0007351	Yes	0.0002	<0.0001	0.0008371	Yes	0.0002	<0.0001	glutathione S-transferase [EC:2.5.1.18]
K02805	0.0001964	0.0002905	0.0002453	0.0001089	8.68e-05	0.0001407	-9.413e-05	No	0.0986	0.048	4.517e-05	No	0.3505	0.2571	0.0001816	Yes	0.0073	0.001	0.0002037	Yes	0.0004	<0.0001	0.0001498	Yes	0.0186	0.005	lipopolysaccharide biosynthesis protein
K03478	0.0001997	0.000278	0.000246	0.0001101	9.4e-05	0.0001388	-7.828e-05	No	0.1365	0.0801	3.2e-05	No	0.4707	0.4079	0.0001679	Yes	0.0105	0.0014	0.000184	Yes	0.0008	<0.0001	0.0001392	Yes	0.0248	0.0066	hypothetical protein
K01322	0.0002641	2.016e-05	9.27e-05	0.0001938	0.0003445	0.0001502	0.0002439	No	0.1778	0.0474	-7.254e-05	No	0.1254	0.0251	-0.0001737	No	0.2015	0.0672	-0.0003243	Yes	0.0053	0.0004	-0.0001301	No	0.3648	0.2393	prolyl oligopeptidase [EC:3.4.21.26]
K01895	8.157e-05	0.0003243	8.367e-05	0.0001801	0.0002947	0.0001005	-0.0002428	Yes	<0.0001	<0.0001	0.0002407	Yes	<0.0001	<0.0001	0.0001443	No	0.2007	0.0937	2.967e-05	No	0.7853	0.733	0.0002238	Yes	<0.0001	<0.0001	acetyl-CoA synthetase [EC:6.2.1.1]
K03658	0.0002048	0.0002875	0.0002441	0.0001041	8.482e-05	0.0001391	-8.267e-05	No	0.1066	0.064	4.345e-05	No	0.3504	0.2803	0.0001835	Yes	0.0077	0.001	0.0002027	Yes	0.0004	<0.0001	0.0001484	Yes	0.0177	0.0047	DNA helicase IV [EC:3.6.1.-];DNA helicase IV [EC:3.6.4.12]
K00641	0.0002692	1.115e-05	8.737e-05	0.0001937	0.0003538	0.000145	0.000258	No	0.1489	0.0397	-7.622e-05	No	0.0694	0.0139	-0.0001826	No	0.1712	0.0571	-0.0003427	Yes	0.0057	0.0004	-0.0001339	No	0.3407	0.2271	homoserine O-acetyltransferase [EC:2.3.1.31]
K01962	9.245e-05	0.000367	6.783e-05	0.0001649	0.0002868	7.977e-05	-0.0002746	Yes	<0.0001	<0.0001	0.0002992	Yes	<0.0001	<0.0001	0.0002021	No	0.0946	0.0252	8.023e-05	No	0.4531	0.3927	0.0002872	Yes	<0.0001	<0.0001	acetyl-CoA carboxylase carboxyl transferase subunit alpha [EC:6.4.1.2]
K00857	7.857e-05	0.0003567	0.0001336	0.0001657	0.0001435	0.0001808	-0.0002781	Yes	<0.0001	<0.0001	0.0002231	Yes	0.023	0.0061	0.000191	No	0.0728	0.0291	0.0002131	Yes	<0.0001	<0.0001	0.0001758	No	0.0621	0.0207	thymidine kinase [EC:2.7.1.21]
K00556	0.0002516	0.0002882	9.718e-05	9.363e-05	0.0001806	0.0001471	-3.658e-05	No	0.7812	0.7191	0.000191	Yes	0.0004	<0.0001	0.0001945	Yes	0.0004	<0.0001	0.0001076	No	0.2509	0.0502	0.0001411	No	0.3167	0.1522	tRNA (guanosine-2'-O-)-methyltransferase [EC:2.1.1.34]
K00349	0.0002648	0.0002422	0.0001006	9.683e-05	0.0001893	0.0001645	2.263e-05	No	0.8882	0.829	0.0001416	Yes	0.0234	0.0031	0.0001453	Yes	0.0234	0.002	5.288e-05	No	0.5406	0.2523	7.763e-05	No	0.7045	0.4869	Na+-transporting NADH:ubiquinone oxidoreductase subunit D [EC:1.6.5.-]
K00347	0.0002648	0.0002422	0.0001006	9.683e-05	0.0001893	0.0001645	2.263e-05	No	0.8882	0.829	0.0001416	Yes	0.0234	0.0031	0.0001453	Yes	0.0234	0.002	5.288e-05	No	0.5406	0.2523	7.763e-05	No	0.7045	0.4869	Na+-transporting NADH:ubiquinone oxidoreductase subunit B [EC:1.6.5.-]
K00351	0.0002646	0.0002422	0.0001006	9.683e-05	0.0001893	0.0001644	2.242e-05	No	0.8899	0.8305	0.0001416	Yes	0.0234	0.0031	0.0001453	Yes	0.0234	0.002	5.288e-05	No	0.5406	0.2523	7.782e-05	No	0.7059	0.486	Na+-transporting NADH:ubiquinone oxidoreductase subunit F [EC:1.6.5.-]
K06438	0.0001541	4.852e-06	0.0002388	0.0002411	0.0001414	0.000277	0.0001493	Yes	0.0083	0.0011	-0.000234	Yes	0.0083	0.0006	-0.0002362	Yes	0.0322	0.0086	-0.0001366	No	0.0641	0.0214	-0.0002721	Yes	0.0256	0.0051	similar to stage IV sporulation protein
K10670	0.0001982	4.198e-06	0.000225	0.0002606	0.000144	0.0002256	0.000194	No	0.0538	0.0139	-0.0002208	Yes	0.0149	0.002	-0.0002564	No	0.105	0.035	-0.0001398	No	0.0538	0.0144	-0.0002214	Yes	0.0149	0.0016	glycine reductase [EC:1.21.4.2]
K06920	4.873e-05	0.0003325	3.697e-05	0.0002268	0.0002781	0.0001326	-0.0002838	Yes	<0.0001	<0.0001	0.0002955	Yes	<0.0001	<0.0001	0.0001057	No	0.3861	0.2831	5.437e-05	No	0.6315	0.5473	0.0001999	No	0.0822	0.0164	queuosine biosynthesis protein QueC
K00346	0.0002648	0.0002395	0.0001006	9.683e-05	0.0001893	0.0001645	2.53e-05	No	0.8833	0.8096	0.000139	Yes	0.0292	0.0039	0.0001427	Yes	0.0292	0.0026	5.022e-05	No	0.6004	0.2802	7.497e-05	No	0.7045	0.502	Na+-transporting NADH:ubiquinone oxidoreductase subunit A [EC:1.6.5.-]
K09153	0.0002617	2.484e-05	0.0002893	0.00018	0.0001106	0.0001891	0.0002369	Yes	0.0179	0.003	-0.0002645	Yes	0.0049	0.0003	-0.0001552	No	0.1029	0.0426	-8.579e-05	No	0.1029	0.048	-0.0001642	Yes	0.0179	0.0048	hypothetical protein
K06890	9.572e-05	0.0006463	5.772e-05	6.217e-05	0.0001272	6.615e-05	-0.0005506	Yes	<0.0001	<0.0001	0.0005886	Yes	<0.0001	<0.0001	0.0005842	Yes	<0.0001	<0.0001	0.0005192	Yes	<0.0001	<0.0001	0.0005802	Yes	<0.0001	<0.0001	None
K03577	0.0001942	0.0002875	0.0002437	0.0001048	8.543e-05	0.0001389	-9.335e-05	No	0.0988	0.0527	4.377e-05	No	0.3638	0.2774	0.0001827	Yes	0.0076	0.001	0.0002021	Yes	0.0004	<0.0001	0.0001486	Yes	0.018	0.0048	TetR/AcrR family transcriptional regulator, acrAB operon repressor
K13652	0.0002097	0.000117	0.0002837	0.0001354	0.0001175	0.0001916	9.265e-05	No	0.1648	0.0601	-0.0001667	Yes	0.0014	<0.0001	-1.838e-05	No	0.7651	0.6177	-5e-07	No	0.9886	0.9886	-7.46e-05	No	0.1648	0.0705	AraC family transcriptional regulator
K07071	3.644e-05	0.0003093	1.65e-05	0.0002213	0.0004218	4.815e-05	-0.0002729	Yes	<0.0001	<0.0001	0.0002928	Yes	<0.0001	<0.0001	8.805e-05	No	0.5816	0.5428	-0.0001125	No	0.5816	0.5309	0.0002612	Yes	<0.0001	<0.0001	None
K06211	0.0001938	0.0002875	0.0002435	0.000104	8.465e-05	0.0001384	-9.373e-05	No	0.0973	0.0519	4.397e-05	No	0.362	0.2753	0.0001835	Yes	0.0077	0.001	0.0002029	Yes	0.0004	<0.0001	0.0001491	Yes	0.0175	0.0047	HipB family transcriptional regulator, involved in the regulation of NAD biosynthesis
K09775	0.000275	7.419e-06	0.0003127	0.0001581	0.0001075	0.0001911	0.0002676	Yes	0.0062	0.0008	-0.0003052	Yes	0.0034	0.0002	-0.0001507	Yes	0.0264	0.0104	-0.0001001	No	0.082	0.0463	-0.0001836	Yes	0.0264	0.0073	hypothetical protein
K08162	0.0001938	0.0002857	0.0002435	0.000104	8.455e-05	0.0001384	-9.19e-05	No	0.104	0.0555	4.217e-05	No	0.3676	0.2941	0.0001816	Yes	0.0081	0.0011	0.0002011	Yes	0.0004	<0.0001	0.0001472	Yes	0.0187	0.005	MFS transporter, DHA1 family, multidrug resistance protein
K03769	6.615e-05	0.0004725	0.0001209	0.0001325	0.000139	0.0001188	-0.0004064	Yes	0.0001	<0.0001	0.0003517	Yes	0.0001	<0.0001	0.00034	Yes	0.0001	<0.0001	0.0003335	Yes	0.0001	<0.0001	0.0003537	Yes	0.0001	<0.0001	peptidyl-prolyl cis-trans isomerase C [EC:5.2.1.8]
K01692	0.0001004	0.0004345	0.0001033	9.725e-05	0.0001507	0.0001574	-0.0003341	Yes	0.0114	0.0021	0.0003313	Yes	0.0114	0.0023	0.0003373	Yes	0.0114	0.002	0.0002838	Yes	0.0131	0.0039	0.0002771	Yes	0.0131	0.0044	enoyl-CoA hydratase [EC:4.2.1.17]
K10974	0.000226	0.0001747	0.0002647	0.0001284	9.258e-05	0.0001562	5.133e-05	No	0.3398	0.2492	-9e-05	No	0.1331	0.0452	4.627e-05	No	0.3398	0.2351	8.208e-05	No	0.1072	0.0286	1.845e-05	No	0.6515	0.6515	cytosine permease
K03490	0.0001952	0.0002732	0.0002443	0.0001048	8.445e-05	0.0001387	-7.797e-05	No	0.1554	0.0932	2.89e-05	No	0.5085	0.4593	0.0001684	Yes	0.0131	0.0017	0.0001887	Yes	0.0007	<0.0001	0.0001345	Yes	0.0296	0.0079	AraC family transcriptional regulator, cel operon repressor
K03750	8.785e-05	0.0003162	5.663e-05	0.0002106	0.0002794	8.953e-05	-0.0002283	Yes	<0.0001	<0.0001	0.0002595	Yes	<0.0001	<0.0001	0.0001056	No	0.1954	0.1563	3.682e-05	No	0.6933	0.6471	0.0002266	Yes	<0.0001	<0.0001	molybdopterin biosynthesis protein MoeA
K07175	6.805e-05	2.52e-05	0.0001291	0.0003147	0.0003022	0.0002012	4.285e-05	No	0.0899	0.054	-0.0001039	No	0.1049	0.0699	-0.0002895	No	0.0562	0.0083	-0.000277	No	0.0562	0.007	-0.000176	No	0.0569	0.019	PhoH-like ATPase
K01163	0.0001262	3.18e-05	0.0001983	0.000266	0.0001587	0.0002573	9.435e-05	Yes	0.0496	0.0066	-0.0001665	No	0.0518	0.0138	-0.0002342	No	0.0518	0.0109	-0.0001269	No	0.0562	0.0187	-0.0002255	Yes	0.0496	0.0063	hypothetical protein
K13626	0.0002543	4.49e-06	0.0003123	0.0001597	0.0001087	0.0001982	0.0002498	Yes	0.0144	0.0025	-0.0003078	Yes	0.0042	0.0003	-0.0001552	Yes	0.0372	0.0124	-0.0001042	No	0.0794	0.0423	-0.0001937	Yes	0.0248	0.0066	flagellar assembly factor FliW
K00096	0.0002245	1.891e-06	0.0002958	0.0001725	8.665e-05	0.0002524	0.0002226	Yes	0.0106	0.0021	-0.0002939	Yes	0.0073	0.0005	-0.0001706	Yes	0.0368	0.012	-8.476e-05	No	0.0981	0.0458	-0.0002505	Yes	0.0368	0.0123	glycerol-1-phosphate dehydrogenase [NAD(P)] [EC:1.1.1.261]
K02024	1.085e-06	0.0009522	1.038e-06	1.015e-06	7.624e-05	9.097e-08	-0.0009511	Yes	0.0003	0.0001	0.0009511	Yes	0.0003	0.0001	0.0009512	Yes	0.0003	0.0001	0.0008759	Yes	0.0003	<0.0001	0.0009521	Yes	0.0003	0.0001	maltoporin
K02440	6.58e-05	0.0003008	6.953e-05	0.000194	0.0002548	0.0001448	-0.000235	Yes	<0.0001	<0.0001	0.0002313	Yes	<0.0001	<0.0001	0.0001069	No	0.2359	0.1573	4.605e-05	No	0.5884	0.5492	0.0001561	Yes	0.0425	0.0085	glycerol uptake facilitator protein
K00156	0.0002469	0.000295	8.458e-05	8.9e-05	0.0001749	0.0001389	-4.807e-05	No	0.7361	0.6379	0.0002104	Yes	0.0003	<0.0001	0.000206	Yes	0.0003	<0.0001	0.0001201	No	0.1131	0.0226	0.0001562	No	0.304	0.1428	pyruvate dehydrogenase (quinone) [EC:1.2.5.1];pyruvate dehydrogenase (cytochrome) [EC:1.2.2.2]
K01911	5.085e-05	0.0004207	1.399e-05	0.0002063	0.0002464	8.975e-05	-0.0003698	Yes	<0.0001	<0.0001	0.0004067	Yes	<0.0001	<0.0001	0.0002144	No	0.1453	0.0604	0.0001743	No	0.156	0.0936	0.0003309	Yes	0.0041	0.0008	O-succinylbenzoic acid--CoA ligase [EC:6.2.1.26]
K05993	0.0002032	0.0002182	0.0002473	0.0001146	9.588e-05	0.0001463	-1.495e-05	No	0.7648	0.7648	-2.917e-05	No	0.6395	0.5543	0.0001036	No	0.136	0.0453	0.0001223	No	0.0765	0.0153	7.187e-05	No	0.2977	0.1588	isochorismatase [EC:3.3.2.1]
K07181	0.0002064	4.923e-05	0.000289	0.0001778	0.0001064	0.0001932	0.0001572	Yes	0.0343	0.0069	-0.0002398	Yes	0.0049	0.0003	-0.0001285	No	0.122	0.0407	-5.717e-05	No	0.2802	0.2055	-0.000144	No	0.078	0.0208	putative signal transduction protein containing EAL and modified HD-GYP domains
K05306	0.0002075	0.0001558	0.000259	0.000123	0.0001074	0.0001686	5.165e-05	No	0.3865	0.2834	-0.0001032	No	0.0745	0.0149	3.282e-05	No	0.4639	0.3931	4.842e-05	No	0.2994	0.1597	-1.273e-05	No	0.7202	0.7202	phosphonoacetaldehyde hydrolase [EC:3.11.1.1]
K09979	0.000253	0.0002882	8.635e-05	8.753e-05	0.0001698	0.0001335	-3.522e-05	No	0.7789	0.727	0.0002018	Yes	0.0003	<0.0001	0.0002006	Yes	0.0003	<0.0001	0.0001184	No	0.128	0.0256	0.0001547	No	0.2684	0.1294	hypothetical protein
K02510	4.257e-05	0.0002767	2.498e-05	0.0002273	0.0004077	3.848e-05	-0.0002341	Yes	0.0251	0.005	0.0002517	Yes	0.0251	0.0048	4.94e-05	No	0.7924	0.7396	-0.000131	No	0.5836	0.4729	0.0002382	Yes	0.0251	0.0048	2,4-dihydroxyhept-2-ene-1,7-dioic acid aldolase [EC:4.1.2.-]
K10012	0.0001974	0.000236	0.000245	0.000109	8.517e-05	0.0001409	-3.857e-05	No	0.451	0.3523	-9.033e-06	No	0.8109	0.8109	0.0001271	Yes	0.0337	0.0067	0.0001508	Yes	0.004	0.0003	9.511e-05	No	0.09	0.036	undecaprenyl-phosphate 4-deoxy-4-formamido-L-arabinose transferase [EC:2.7.8.-];undecaprenyl-phosphate 4-deoxy-4-formamido-L-arabinose transferase [EC:2.7.8.30]
K07749	0.0002385	8.753e-05	0.0002765	0.0001389	0.0001067	0.0001641	0.0001509	No	0.0642	0.0144	-0.000189	Yes	0.0219	0.0015	-5.132e-05	No	0.3594	0.2396	-1.912e-05	No	0.6478	0.6478	-7.656e-05	No	0.1942	0.1036	formyl-CoA transferase [EC:2.8.3.16]
K01667	0.0002663	0.0001972	0.0001081	0.0001022	0.0001817	0.0001562	6.908e-05	No	0.8196	0.4935	8.908e-05	No	0.1367	0.0182	9.495e-05	No	0.1367	0.0103	1.552e-05	No	0.8196	0.7103	4.095e-05	No	0.8196	0.6657	tryptophanase [EC:4.1.99.1]
K08302	6.052e-05	0.0003642	0.0001141	0.0002001	0.0001022	0.000166	-0.0003037	Yes	0.0001	<0.0001	0.0002501	Yes	0.0011	0.0002	0.0001641	No	0.201	0.068	0.0002619	Yes	0.0001	<0.0001	0.0001982	Yes	0.0445	0.0119	tagatose 1,6-diphosphate aldolase [EC:4.1.2.40]
K00282	0.0002539	4.336e-06	0.0002972	0.0001405	0.0001066	0.0001999	0.0002496	Yes	0.0113	0.002	-0.0002928	Yes	0.0044	0.0003	-0.0001362	Yes	0.0437	0.0175	-0.0001023	No	0.0743	0.0396	-0.0001956	Yes	0.0113	0.0023	glycine dehydrogenase subunit 1 [EC:1.4.4.2]
K00283	0.0002539	4.336e-06	0.0002972	0.0001405	0.0001066	0.0001999	0.0002496	Yes	0.0113	0.002	-0.0002928	Yes	0.0044	0.0003	-0.0001362	Yes	0.0437	0.0175	-0.0001023	No	0.0743	0.0396	-0.0001956	Yes	0.0113	0.0023	glycine dehydrogenase subunit 2 [EC:1.4.4.2]
K03321	7.238e-05	0.0003363	8.745e-05	0.0002013	0.000132	0.0001715	-0.000264	Yes	<0.0001	<0.0001	0.0002489	Yes	<0.0001	<0.0001	0.0001351	No	0.1745	0.0827	0.0002043	Yes	0.0001	<0.0001	0.0001648	No	0.052	0.0139	sulfate permease, SulP family
K07793	0.0001642	0.000235	0.0001749	0.0001238	0.0001414	0.0001599	-7.077e-05	No	0.5201	0.168	6.012e-05	No	0.5201	0.1734	0.0001112	No	0.3592	0.0479	9.362e-05	No	0.3592	0.0413	7.508e-05	No	0.5201	0.1601	putative tricarboxylic transport membrane protein
K01101	0.0002192	1.112e-05	0.0002592	0.0002095	9.243e-05	0.000206	0.0002081	Yes	0.0114	0.0015	-0.000248	Yes	0.0112	0.0007	-0.0001984	No	0.0652	0.0217	-8.13e-05	No	0.1676	0.0782	-0.0001949	Yes	0.0464	0.0124	4-nitrophenyl phosphatase [EC:3.1.3.41]
K01278	0.0002782	7.103e-05	0.0001164	0.0001163	0.0002069	0.0002031	0.0002072	No	0.4422	0.1041	-4.534e-05	No	0.6681	0.4833	-4.53e-05	No	0.6681	0.4577	-0.0001359	No	0.4422	0.0682	-0.0001321	No	0.6681	0.3457	dipeptidyl-peptidase 4 [EC:3.4.14.5]
[truncated: 1,786 more rows]
