# Supplementary material for: Hepatoprotective effects of Cassiae Semen on mice with non-alcoholic fatty liver disease based on gut microbiota
Source: Commun Biol. 2021 Dec 3;4:1357. doi: 10.1038/s42003-021-02883-8 (PMC8642482; doi:10.1038/s42003-021-02883-8)
Supplement: Supplementary file 5 — Supplementary data 2 [file 42003_2021_2883_MOESM5_ESM.xlsx]

## Sheet: Sheet1
The altered functional metabolic pathways by HFD or extracts/compounds administration
Pathway	Mean of raletive abundance						Control vs HFD				HFD vs CSE				HFD vs TA				HFD vs RG				HFD vs AO				Remarks
	Control	HFD	CSE	TA	RG	AO	Mean Diff.	Significant difference	q value	Individual P Value	Mean Diff.	Significant difference	q value	Individual P Value	Mean Diff.	Significant difference	q value	Individual P Value	Mean Diff.	Significant difference	q value	Individual P Value	Mean Diff.	Significant difference	q value	Individual P Value
Cell cycle - Caulobacter	0.004966	0.002727	0.004671	0.004911	0.004741	0.005078	0.0002992	No	0.1136	0.0227	-0.0001138	No	0.141	0.047	-0.0001552	No	0.1212	0.0323	-0.0002637	Yes	0.0183	0.0012	-0.0001787	No	0.3225	0.172	Cellular Processes; Cell Growth and Death; Cell cycle - Caulobacter
Cytoskeleton proteins	0.0033	0.001219	0.003527	0.003578	0.00284	0.003725	0.003192	Yes	0.0012	0.0004	-0.002564	Yes	0.0012	0.0003	-0.002985	Yes	0.001	0.0001	-0.00283	Yes	0.0012	0.0002	-0.003313	Yes	0.001	0.0001	Cellular Processes; Cell Motility; Cytoskeleton proteins
Bacterial secretion system	0.005076	0.009196	0.004428	0.005978	0.007424	0.005033	0.003783	Yes	0.0002	<0.0001	-0.002951	Yes	<0.0001	<0.0001	-0.003369	Yes	<0.0001	<0.0001	-0.003369	Yes	<0.0001	<0.0001	-0.003627	Yes	<0.0001	<0.0001	Environmental Information Processing; Membrane Transport; Bacterial secretion system
Phosphotransferase system (PTS)	0.003015	0.01305	0.00366	0.004026	0.004067	0.003841	0.002561	Yes	0.0042	0.0005	-0.002481	Yes	0.0042	0.0008	-0.00215	Yes	0.0042	0.0011	-0.001887	Yes	0.0054	0.0018	-0.002196	Yes	0.0042	0.001	Environmental Information Processing; Membrane Transport; Phosphotransferase system (PTS)
Secretion system	0.01129	0.02073	0.01163	0.01201	0.01339	0.01119	0.004857	Yes	<0.0001	<0.0001	-0.004207	Yes	<0.0001	<0.0001	-0.004496	Yes	<0.0001	<0.0001	-0.00423	Yes	<0.0001	<0.0001	-0.004635	Yes	<0.0001	<0.0001	Environmental Information Processing; Membrane Transport; Secretion system
Phosphatidylinositol signaling system	0.0007732	0.0007802	0.0006468	0.0009372	0.001027	0.0007635	0.0001288	Yes	0.0118	0.0024	-0.0001521	Yes	0.0001	<0.0001	-0.0001246	Yes	0.0365	0.013	-0.0001537	Yes	0.0209	0.0056	-9.93e-05	Yes	0.0012	0.0002	Environmental Information Processing; Signal Transduction; Phosphatidylinositol signaling system
Bacterial toxins	0.001197	0.0004638	0.001229	0.001219	0.001276	0.001207	0.0001373	Yes	0.0097	0.0026	-0.0001047	Yes	0.0208	0.0069	-0.0001355	Yes	0.0097	0.0019	-0.0001287	Yes	0.0097	0.0023	-0.0001493	Yes	0.0097	0.0011	Environmental Information Processing; Signaling Molecules and Interaction; Bacterial toxins
Ion channels	6.675e-05	0.0003535	6.982e-05	0.0002027	0.0003008	0.0001635	0.002344	Yes	<0.0001	<0.0001	-0.001863	Yes	<0.0001	<0.0001	-0.002422	Yes	<0.0001	<0.0001	-0.002368	Yes	<0.0001	<0.0001	-0.002094	Yes	<0.0001	<0.0001	Environmental Information Processing; Signaling Molecules and Interaction; Ion channels
Proteasome	0.0004107	0.000269	0.0003765	0.0004123	0.0004123	0.0004197	0.002778	No	0.1639	0.0328	-0.00459	Yes	0.0069	0.0005	-0.002297	No	0.2162	0.0826	-0.000606	No	0.5411	0.4328	-0.003145	No	0.2162	0.0629	Genetic Information Processing; Folding, Sorting and Degradation; Proteasome
Protein processing in endoplasmic reticulum	0.0006258	0.0003235	0.0004928	0.0006475	0.0008042	0.0006047	0.0007333	Yes	0.0043	0.0014	-0.0007655	Yes	0.0036	0.001	-0.0007553	Yes	0.0036	0.0006	-0.0008117	Yes	0.0036	0.0004	-0.0007428	Yes	0.0036	0.0008	Genetic Information Processing; Folding, Sorting and Degradation; Protein processing in endoplasmic reticulum
RNA degradation	0.004384	0.003304	0.00393	0.00449	0.004862	0.004386	0.0007163	Yes	0.0012	0.0002	-0.00052	Yes	0.0012	0.0001	-0.0008067	Yes	0.0073	0.0024	-0.001039	Yes	0.0014	0.0004	-0.0006873	Yes	0.0014	0.0004	Genetic Information Processing; Folding, Sorting and Degradation; RNA degradation
DNA replication	0.006376	0.004074	0.005902	0.006157	0.006102	0.006395	0.0004375	Yes	0.0006	0.0002	-0.0003288	Yes	0.0002	<0.0001	-0.0003632	Yes	0.0002	<0.0001	-0.0004073	Yes	0.0002	<0.0001	-0.0003612	Yes	0.0049	0.0016	Genetic Information Processing; Replication and Repair; DNA replication
DNA replication proteins	0.01187	0.007988	0.0112	0.01156	0.01133	0.01205	5.867e-05	No	0.79	0.79	0.0002452	No	0.0948	0.0253	-0.000273	No	0.3932	0.1573	-0.0003407	Yes	0.0063	0.0008	-0.000167	No	0.6535	0.4792	Genetic Information Processing; Replication and Repair; DNA replication proteins
Homologous recombination	0.00879	0.005952	0.007984	0.008155	0.008175	0.008594	0.0005777	Yes	0.0003	<0.0001	-0.000636	Yes	0.0003	<0.0001	-0.0006837	Yes	0.0003	<0.0001	-0.0006298	Yes	0.0003	<0.0001	-0.0006027	Yes	0.0003	<0.0001	Genetic Information Processing; Replication and Repair; Homologous recombination
RNA polymerase	0.001499	0.0008932	0.001387	0.001441	0.001475	0.001454	0.0006343	Yes	<0.0001	<0.0001	-0.0005638	Yes	<0.0001	<0.0001	-0.0006215	Yes	<0.0001	<0.0001	-0.0006145	Yes	<0.0001	<0.0001	-0.0005545	Yes	<0.0001	<0.0001	Genetic Information Processing; Transcription; RNA polymerase
Transcription factors	0.01734	0.02494	0.0208	0.01819	0.0157	0.01846	0.0002657	Yes	<0.0001	<0.0001	-0.0002823	Yes	0.0044	0.0006	-0.0002638	Yes	0.0217	0.0058	-0.0001875	No	0.0863	0.0288	-0.0002927	Yes	0.0044	0.0009	Genetic Information Processing; Transcription; Transcription factors
RNA transport	0.001428	0.00103	0.001524	0.001485	0.001294	0.001539	0.0007228	Yes	0.0012	0.0001	-0.0005542	Yes	0.0093	0.0031	-0.0006822	Yes	0.0035	0.0007	-0.0005965	Yes	0.0044	0.0012	-0.0007452	Yes	0.0012	0.0002	Genetic Information Processing; Translation; RNA transport
Translation factors	0.005257	0.003454	0.004652	0.004939	0.005135	0.005045	1.9e-05	No	0.987	0.9837	0.001408	Yes	0.0371	0.0074	0.0001975	No	0.987	0.7551	-0.001064	Yes	0.0371	0.0062	0.0001813	No	0.987	0.8278	Genetic Information Processing; Translation; Translation factors
Bladder cancer	9.587e-07	0.0001773	4.751e-07	1.407e-06	1.325e-05	5.162e-07	0.002239	Yes	<0.0001	<0.0001	-0.001943	Yes	<0.0001	<0.0001	-0.002184	Yes	<0.0001	<0.0001	-0.002014	Yes	0.0001	<0.0001	-0.002351	Yes	<0.0001	<0.0001	Human Diseases; Cancers; Bladder cancer
Epithelial cell signaling in Helicobacter pylori infection	0.0009233	0.0007402	0.0008887	0.0008642	0.0008458	0.0009122	0.0001018	No	0.4724	0.2566	-0.0001947	Yes	0.0041	0.0006	-0.000359	No	0.3158	0.0632	-0.0001855	Yes	0.0038	0.0003	-0.0001692	No	0.4724	0.2153	Human Diseases; Infectious Diseases; Epithelial cell signaling in Helicobacter pylori infection
Tuberculosis	0.001305	0.0007558	0.001161	0.001475	0.001609	0.001321	0.002321	Yes	0.0071	0.0014	-0.001898	Yes	0.0001	<0.0001	-0.00191	Yes	0.0172	0.0046	-0.00133	No	0.1814	0.0726	-0.002563	Yes	0.0001	<0.0001	Human Diseases; Infectious Diseases; Tuberculosis
Alzheimer's disease	0.00045	0.0004858	0.0003883	0.0004957	0.0005542	0.0004478	0.00105	Yes	0.0001	<0.0001	-0.001178	Yes	<0.0001	<0.0001	-0.0006177	No	0.2411	0.1227	-0.000286	No	0.447	0.3874	-0.0009745	Yes	0.0002	<0.0001	Human Diseases; Neurodegenerative Diseases; Alzheimer's disease
Amyotrophic lateral sclerosis (ALS)	0.0004442	0.0004708	0.0004415	0.0002758	0.0002696	0.0003465	0.002081	Yes	<0.0001	<0.0001	-0.002308	Yes	<0.0001	<0.0001	-0.002359	Yes	0.0005	0.0001	-0.001621	Yes	0.0056	0.0019	-0.002507	Yes	<0.0001	<0.0001	Human Diseases; Neurodegenerative Diseases; Amyotrophic lateral sclerosis (ALS)
Huntington's disease	0.0003825	0.0006115	0.000325	0.0003712	0.0004997	0.0003085	0.000297	Yes	<0.0001	<0.0001	-0.0002628	Yes	0.0003	<0.0001	-0.0001437	Yes	0.0214	0.0085	-0.0001155	No	0.142	0.1081	-0.000211	Yes	<0.0001	<0.0001	Human Diseases; Neurodegenerative Diseases; Huntington's disease
Prion diseases	0.0001653	0.0002262	0.0002245	0.0001427	0.0001004	0.0001582	0.0001359	Yes	0.0171	0.0034	-0.0001611	Yes	0.0091	0.0006	-7.422e-05	Yes	0.0417	0.0167	-4.955e-05	No	0.0829	0.0497	-9.091e-05	Yes	0.0326	0.0087	Human Diseases; Neurodegenerative Diseases; Prion diseases
Alanine, aspartate and glutamate metabolism	0.01042	0.007224	0.009787	0.01021	0.01005	0.01054	0.006112	Yes	0.0013	0.0004	-0.00468	Yes	<0.0001	<0.0001	-0.005702	Yes	<0.0001	<0.0001	-0.005936	Yes	<0.0001	<0.0001	-0.006024	Yes	0.0007	0.0002	Metabolism; Amino Acid Metabolism; Alanine, aspartate and glutamate metabolism
Amino acid related enzymes	0.01442	0.01064	0.01359	0.01401	0.01401	0.01427	0.002302	Yes	0.0018	0.0006	-0.001828	Yes	0.0002	<0.0001	-0.002083	Yes	<0.0001	<0.0001	-0.002028	Yes	0.001	0.0002	-0.002321	Yes	0.0013	0.0004	Metabolism; Amino Acid Metabolism; Amino acid related enzymes
Arginine and proline metabolism	0.0128	0.01046	0.01232	0.01288	0.01282	0.01255	0.003887	Yes	0.0017	0.0004	-0.003211	Yes	0.0002	<0.0001	-0.003573	Yes	0.0001	<0.0001	-0.003344	Yes	0.0018	0.0006	-0.004066	Yes	0.0011	0.0002	Metabolism; Amino Acid Metabolism; Arginine and proline metabolism
Lysine biosynthesis	0.00807	0.005232	0.007836	0.008298	0.007705	0.008538	0.001478	Yes	<0.0001	<0.0001	-0.001472	Yes	<0.0001	<0.0001	-0.0008633	Yes	0.0401	0.0107	-0.0005422	No	0.1723	0.1493	-0.001314	Yes	<0.0001	<0.0001	Metabolism; Amino Acid Metabolism; Lysine biosynthesis
Phenylalanine metabolism	0.001702	0.002833	0.001675	0.001916	0.002252	0.001722	0.0001832	Yes	0.0031	0.0008	-0.0001485	Yes	<0.0001	<0.0001	-0.000124	Yes	0.0005	<0.0001	-0.0001057	Yes	0.0496	0.0165	-0.000172	Yes	0.0009	0.0002	Metabolism; Amino Acid Metabolism; Phenylalanine metabolism
Tyrosine metabolism	0.002663	0.004107	0.002446	0.002985	0.003281	0.00271	0.002669	No	0.2156	0.0719	-0.004666	Yes	0.0401	0.0053	-0.0007475	No	0.6224	0.5809	0.001007	No	0.4505	0.3604	-0.00248	No	0.3849	0.1817	Metabolism; Amino Acid Metabolism; Tyrosine metabolism
Valine, leucine and isoleucine biosynthesis	0.007559	0.005567	0.007309	0.007799	0.007949	0.007538	0.0002019	Yes	0.0347	0.0069	-0.0002676	Yes	0.0081	0.0005	-0.0001181	No	0.0618	0.0289	-4.631e-05	No	0.2993	0.2395	-0.0001465	Yes	0.0405	0.0108	Metabolism; Amino Acid Metabolism; Valine, leucine and isoleucine biosynthesis
Valine, leucine and isoleucine degradation	0.002332	0.003646	0.002077	0.002083	0.002732	0.002138	0.0001204	Yes	0.0117	0.0023	-0.0001342	Yes	0.0058	0.0004	-0.0001155	Yes	0.0304	0.0101	-0.000139	Yes	0.0249	0.0066	-7.847e-05	Yes	0.01	0.0013	Metabolism; Amino Acid Metabolism; Valine, leucine and isoleucine degradation
Butirosin and neomycin biosynthesis	0.0008905	0.0002562	0.00082	0.0008777	0.0008707	0.0008107	8.167e-06	No	0.9839	0.9839	0.0007515	Yes	0.0013	<0.0001	-0.0001458	No	0.8656	0.7311	-0.0006817	No	0.2449	0.049	0.0001523	No	0.8656	0.7509	Metabolism; Biosynthesis of Other Secondary Metabolites; Butirosin and neomycin biosynthesis
Flavonoid biosynthesis	0.0001423	2.191e-05	0.0001561	0.0001375	0.0001609	0.0001004	0.002636	Yes	0.0006	<0.0001	-0.003071	Yes	0.0004	<0.0001	-0.00192	Yes	0.0316	0.0084	-0.00111	No	0.2133	0.1422	-0.002393	Yes	0.0009	0.0002	Metabolism; Biosynthesis of Other Secondary Metabolites; Flavonoid biosynthesis
Isoquinoline alkaloid biosynthesis	0.0004237	0.0006038	0.000395	0.0004845	0.0005697	0.0004577	0.0003013	Yes	0.0073	0.001	-0.0004149	Yes	<0.0001	<0.0001	-0.0003999	Yes	0.008	0.0019	-0.000199	No	0.0622	0.0249	-0.000432	Yes	0.008	0.0021	Metabolism; Biosynthesis of Other Secondary Metabolites; Isoquinoline alkaloid biosynthesis
Penicillin and cephalosporin biosynthesis	0.0002177	0.000316	9.142e-05	0.0002727	0.0004997	0.000138	0.0003765	Yes	0.0023	0.0005	-0.0003342	Yes	0.0041	0.0014	-0.0003687	Yes	0.0023	0.0005	-0.0004032	Yes	0.0023	0.0004	-0.0003612	Yes	0.0023	0.0006	Metabolism; Biosynthesis of Other Secondary Metabolites; Penicillin and cephalosporin biosynthesis
Tropane, piperidine and pyridine alkaloid biosynthesis	0.0008802	0.001221	0.000805	0.0009325	0.001038	0.0009142	0.001324	Yes	0.0132	0.0053	-0.001916	Yes	<0.0001	<0.0001	-0.001442	Yes	0.0102	0.0024	-0.0008673	Yes	0.0102	0.0034	-0.001411	Yes	0.0102	0.0031	Metabolism; Biosynthesis of Other Secondary Metabolites; Tropane, piperidine and pyridine alkaloid biosynthesis
Amino sugar and nucleotide sugar metabolism	0.01492	0.01236	0.01484	0.01451	0.01425	0.01456	0.0003368	No	0.5769	0.3461	0.0003887	Yes	0.0281	0.0056	-0.0001383	No	0.7436	0.5453	-0.0004862	Yes	0.0242	0.0032	7.5e-06	No	0.983	0.983	Metabolism; Carbohydrate Metabolism; Amino sugar and nucleotide sugar metabolism
Butanoate metabolism	0.006278	0.008417	0.006179	0.006192	0.006417	0.006375	0.0009063	No	0.08	0.016	-0.0003942	No	0.212	0.0565	-0.0007145	No	0.2377	0.0801	-0.00129	Yes	0.0174	0.0012	-0.0005335	No	0.3625	0.2175	Metabolism; Carbohydrate Metabolism; Butanoate metabolism
C5-Branched dibasic acid metabolism	0.003238	0.002972	0.003254	0.003236	0.003159	0.003265	0.000653	No	0.2025	0.0494	-0.000203	No	0.219	0.0876	-0.0003593	No	0.2025	0.0569	-0.0006825	Yes	0.0018	0.0002	-0.0003718	No	0.4649	0.2571	Metabolism; Carbohydrate Metabolism; C5-Branched dibasic acid metabolism
Citrate cycle (TCA cycle)	0.005404	0.00693	0.004015	0.0054	0.006934	0.005003	0.001706	Yes	0.0003	<0.0001	-0.001368	Yes	<0.0001	<0.0001	-0.001158	Yes	0.0001	<0.0001	-0.001221	Yes	0.0001	<0.0001	-0.001266	Yes	0.0058	0.0019	Metabolism; Carbohydrate Metabolism; Citrate cycle (TCA cycle)
Glyoxylate and dicarboxylate metabolism	0.005335	0.006781	0.005368	0.005809	0.005876	0.005721	0.001991	Yes	0.011	0.0037	-0.001418	Yes	0.0013	0.0003	-0.00191	Yes	<0.0001	<0.0001	-0.002033	Yes	<0.0001	<0.0001	-0.001972	Yes	0.0064	0.0017	Metabolism; Carbohydrate Metabolism; Glyoxylate and dicarboxylate metabolism
Inositol phosphate metabolism	0.001421	0.001798	0.001419	0.001214	0.001329	0.001178	0.002837	Yes	0.0056	0.0019	-0.002032	Yes	0.0002	<0.0001	-0.002203	Yes	0.0001	<0.0001	-0.002222	Yes	0.0044	0.0012	-0.002642	Yes	0.0032	0.0006	Metabolism; Carbohydrate Metabolism; Inositol phosphate metabolism
Carbon fixation in photosynthetic organisms	0.006266	0.005543	0.006097	0.006225	0.006139	0.006288	4.75e-05	No	0.2148	0.1575	-0.0001275	Yes	0.0258	0.0104	-0.0002358	Yes	0.0057	0.0008	-0.0002198	Yes	0.0109	0.0036	-0.0001783	Yes	0.001	<0.0001	Metabolism; Energy Metabolism; Carbon fixation in photosynthetic organisms
Oxidative phosphorylation	0.01134	0.009213	0.009725	0.01169	0.01258	0.01132	0.0004281	Yes	0.0023	0.0008	-0.0004348	Yes	0.0019	0.0005	-0.0005073	Yes	0.0017	0.0001	-0.0004336	Yes	0.0019	0.0004	-0.0004568	Yes	0.0019	0.0003	Metabolism; Energy Metabolism; Oxidative phosphorylation
Protein kinases	0.003621	0.005167	0.004185	0.00355	0.003465	0.00352	0.002838	Yes	<0.0001	<0.0001	-0.002604	Yes	<0.0001	<0.0001	-0.003066	Yes	0.0002	<0.0001	-0.002473	Yes	0.0008	0.0003	-0.003306	Yes	<0.0001	<0.0001	Metabolism; Enzyme Families; Protein kinases
Glycosphingolipid biosynthesis - ganglio series	0.0008987	0.0002457	0.0004487	0.000605	0.0009282	0.0006175	0.00219	Yes	<0.0001	<0.0001	-0.001781	Yes	<0.0001	<0.0001	-0.001542	Yes	0.0098	0.0026	-0.00207	Yes	<0.0001	<0.0001	-0.00146	Yes	0.0175	0.0058	Metabolism; Glycan Biosynthesis and Metabolism; Glycosphingolipid biosynthesis - ganglio series
Glycosphingolipid biosynthesis - globo series	0.002199	0.0004928	0.001861	0.001651	0.001714	0.001759	0.0002053	No	0.1164	0.0466	-7.15e-05	No	0.1164	0.0465	-7.3e-05	No	0.1164	0.019	-0.0001492	Yes	0.0082	0.0005	-0.0001453	No	0.2589	0.1345	Metabolism; Glycan Biosynthesis and Metabolism; Glycosphingolipid biosynthesis - globo series
N-Glycan biosynthesis	0.0003323	8.648e-05	0.0002482	0.0002793	0.000415	0.0002303	0.004059	Yes	<0.0001	<0.0001	-0.004052	Yes	<0.0001	<0.0001	-0.003622	Yes	0.0111	0.003	-0.002371	No	0.1259	0.042	-0.004167	Yes	<0.0001	<0.0001	Metabolism; Glycan Biosynthesis and Metabolism; N-Glycan biosynthesis
Other glycan degradation	0.005776	0.001261	0.005522	0.004108	0.004269	0.004618	9.803e-06	Yes	0.0001	<0.0001	-1.577e-05	Yes	0.0057	0.0008	-1.893e-05	No	0.0777	0.0207	-1.195e-05	No	0.1035	0.0345	-1.731e-05	Yes	0.0306	0.0061	Metabolism; Glycan Biosynthesis and Metabolism; Other glycan degradation
Peptidoglycan biosynthesis	0.007443	0.005582	0.007093	0.007273	0.00708	0.007397	0.002783	Yes	0.0003	<0.0001	-0.002456	Yes	<0.0001	<0.0001	-0.002817	Yes	<0.0001	<0.0001	-0.002535	Yes	0.0003	<0.0001	-0.003034	Yes	<0.0001	<0.0001	Metabolism; Glycan Biosynthesis and Metabolism; Peptidoglycan biosynthesis
Various types of N-glycan biosynthesis	8.143e-06	4.337e-07	1.056e-05	9.375e-06	9.442e-06	1.244e-05	0.0002459	Yes	0.0006	<0.0001	-0.0001617	Yes	0.0006	<0.0001	-0.0001928	No	0.0809	0.0432	-0.0003285	Yes	0.0055	0.0011	-0.0001439	No	0.0805	0.0376	Metabolism; Glycan Biosynthesis and Metabolism; Various types of N-glycan biosynthesis
alpha-Linolenic acid metabolism	2.483e-05	0.0005273	3.052e-05	1.98e-05	5.551e-05	6.865e-05	0.000127	Yes	0.0422	0.0109	-9.55e-05	No	0.0895	0.0298	-0.000126	Yes	0.0422	0.0098	-0.0001212	Yes	0.0422	0.0112	-0.0001468	Yes	0.0422	0.0058	Metabolism; Lipid Metabolism; alpha-Linolenic acid metabolism
Glycerolipid metabolism	0.004873	0.003548	0.005464	0.004991	0.004416	0.004959	0.001838	Yes	<0.0001	<0.0001	-0.001629	Yes	<0.0001	<0.0001	-0.002092	Yes	<0.0001	<0.0001	-0.00203	Yes	<0.0001	<0.0001	-0.001915	Yes	<0.0001	<0.0001	Metabolism; Lipid Metabolism; Glycerolipid metabolism
Primary bile acid biosynthesis	0.000369	7.458e-05	0.0003528	0.0003387	0.0003597	0.000357	0.002501	Yes	0.003	0.001	-0.001869	Yes	<0.0001	<0.0001	-0.002018	Yes	<0.0001	<0.0001	-0.002219	Yes	<0.0001	<0.0001	-0.002311	Yes	0.003	0.0008	Metabolism; Lipid Metabolism; Primary bile acid biosynthesis
Secondary bile acid biosynthesis	0.0003678	7.425e-05	0.0003522	0.000337	0.000358	0.0003562	0.004515	Yes	<0.0001	<0.0001	-0.004261	Yes	<0.0001	<0.0001	-0.002847	Yes	0.0005	0.0001	-0.003008	Yes	0.0005	0.0001	-0.003357	Yes	0.0006	0.0002	Metabolism; Lipid Metabolism; Secondary bile acid biosynthesis
Biotin metabolism	0.001388	0.00133	0.001084	0.001603	0.00167	0.001497	0.002128	No	0.2327	0.0931	-0.0005118	No	0.4299	0.3439	-0.002478	Yes	0.0375	0.0075	-0.003364	Yes	<0.0001	<0.0001	-0.002107	No	0.2327	0.0926	Metabolism; Metabolism of Cofactors and Vitamins; Biotin metabolism
Folate biosynthesis	0.003589	0.003581	0.002829	0.003727	0.004263	0.003429	0.0004367	Yes	<0.0001	<0.0001	-0.0003702	Yes	0.0002	<0.0001	-0.0004253	Yes	0.0003	<0.0001	-0.0005018	Yes	<0.0001	<0.0001	-0.000379	Yes	0.0016	0.0005	Metabolism; Metabolism of Cofactors and Vitamins; Folate biosynthesis
Lipoic acid metabolism	0.0004902	0.000586	0.0003265	0.0003537	0.0005768	0.0003505	0.001138	Yes	0.0299	0.012	-0.0006328	Yes	0.0017	0.0003	-0.001336	Yes	0.0031	0.0008	-0.001408	Yes	<0.0001	<0.0001	-0.001356	Yes	0.005	0.0017	Metabolism; Metabolism of Cofactors and Vitamins; Lipoic acid metabolism
One carbon pool by folate	0.006322	0.003822	0.005691	0.00584	0.006041	0.006133	0.0005448	No	0.4519	0.2482	-0.001104	Yes	0.0062	0.0004	-0.001079	Yes	0.0498	0.0066	-0.000614	No	0.056	0.0112	-0.0007277	No	0.1812	0.0575	Metabolism; Metabolism of Cofactors and Vitamins; One carbon pool by folate
Pantothenate and CoA biosynthesis	0.005975	0.004837	0.005469	0.006172	0.006244	0.006193	0.00365	Yes	0.0004	<0.0001	-0.003	Yes	<0.0001	<0.0001	-0.002921	Yes	0.0004	<0.0001	-0.002497	Yes	0.0127	0.0042	-0.003166	Yes	0.0026	0.0007	Metabolism; Metabolism of Cofactors and Vitamins; Pantothenate and CoA biosynthesis
Porphyrin and chlorophyll metabolism	0.008514	0.006414	0.01053	0.009313	0.007405	0.009971	0.001861	Yes	0.0006	0.0002	-0.001511	Yes	<0.0001	<0.0001	-0.001691	Yes	<0.0001	<0.0001	-0.001498	Yes	0.0015	0.0005	-0.001815	Yes	0.0001	<0.0001	Metabolism; Metabolism of Cofactors and Vitamins; Porphyrin and chlorophyll metabolism
Thiamine metabolism	0.004595	0.003451	0.004349	0.004746	0.004611	0.004904	0.002387	Yes	0.0016	0.0005	-0.00206	Yes	<0.0001	<0.0001	-0.002641	Yes	0.0002	<0.0001	-0.002575	Yes	<0.0001	<0.0001	-0.002813	Yes	<0.0001	<0.0001	Metabolism; Metabolism of Cofactors and Vitamins; Thiamine metabolism
Ubiquinone and other terpenoid-quinone biosynthesis	0.001861	0.004142	0.001229	0.001926	0.002948	0.001537	0.0007652	Yes	0.0001	<0.0001	-0.000975	Yes	<0.0001	<0.0001	-0.0005093	No	0.2113	0.1268	-0.0001875	No	0.4729	0.4414	-0.0007827	Yes	0.0003	<0.0001	Metabolism; Metabolism of Cofactors and Vitamins; Ubiquinone and other terpenoid-quinone biosynthesis
D-Alanine metabolism	0.001137	0.0008402	0.001103	0.0009838	0.0009557	0.001051	0.001741	Yes	0.0002	<0.0001	-0.001421	Yes	<0.0001	<0.0001	-0.001625	Yes	0.0004	0.0001	-0.001525	Yes	<0.0001	<0.0001	-0.001814	Yes	<0.0001	<0.0001	Metabolism; Metabolism of Other Amino Acids; D-Alanine metabolism
D-Arginine and D-ornithine metabolism	0.0001425	6.665e-06	0.0001677	8.088e-05	5.621e-05	9.758e-05	0.001687	Yes	0.0001	<0.0001	-0.001399	Yes	<0.0001	<0.0001	-0.001522	Yes	0.0006	0.0002	-0.001416	Yes	0.0001	<0.0001	-0.001731	Yes	<0.0001	<0.0001	Metabolism; Metabolism of Other Amino Acids; D-Arginine and D-ornithine metabolism
Glutathione metabolism	0.001616	0.003996	0.001521	0.001664	0.002122	0.001535	0.0005438	Yes	0.0014	0.0002	-0.0007137	Yes	<0.0001	<0.0001	-0.0005688	Yes	0.0087	0.0017	-0.0003437	Yes	0.0232	0.0093	-0.0007205	Yes	0.0113	0.003	Metabolism; Metabolism of Other Amino Acids; Glutathione metabolism
Selenocompound metabolism	0.003519	0.003776	0.003436	0.003659	0.003708	0.003643	0.000447	Yes	0.0012	0.0003	-0.0003178	Yes	0.002	0.0007	-0.0004813	Yes	0.0005	<0.0001	-0.0005253	Yes	0.0002	<0.0001	-0.000462	Yes	0.0005	0.0001	Metabolism; Metabolism of Other Amino Acids; Selenocompound metabolism
Biosynthesis of siderophore group nonribosomal peptides	0.0001424	0.001687	0.000158	0.0002451	0.0003115	0.0001755	0.001349	Yes	0.0002	<0.0001	-0.001093	Yes	0.0002	<0.0001	-0.001134	Yes	0.0002	<0.0001	-0.001177	Yes	0.0001	<0.0001	-0.001229	Yes	0.0005	0.0002	Metabolism; Metabolism of Terpenoids and Polyketides; Biosynthesis of siderophore group nonribosomal peptides
Geraniol degradation	0.0003055	0.001895	0.0001797	0.0004223	0.0008235	0.0003133	0.0021	No	0.159	0.0656	-0.004119	Yes	<0.0001	<0.0001	-0.002899	No	0.0704	0.0188	-0.0009907	No	0.2499	0.1499	-0.003557	No	0.0704	0.0184	Metabolism; Metabolism of Terpenoids and Polyketides; Geraniol degradation
Limonene and pinene degradation	0.0009892	0.00176	0.0009083	0.0009678	0.001328	0.0008332	0.000678	No	0.211	0.0942	-7.9e-05	No	0.7259	0.5807	-0.0008095	No	0.211	0.0458	-0.001324	Yes	0.0117	0.0016	-0.0006428	No	0.211	0.0938	Metabolism; Metabolism of Terpenoids and Polyketides; Limonene and pinene degradation
Polyketide sugar unit biosynthesis	0.002196	0.0008467	0.001939	0.001981	0.002024	0.002075	0.0002944	Yes	0.0005	<0.0001	-0.0002783	Yes	0.0006	0.0001	-0.0002641	Yes	0.0066	0.0022	-0.0002851	Yes	0.0006	<0.0001	-0.0002824	Yes	0.001	0.0003	Metabolism; Metabolism of Terpenoids and Polyketides; Polyketide sugar unit biosynthesis
Terpenoid backbone biosynthesis	0.005007	0.003178	0.004405	0.005035	0.005187	0.005129	0.0001373	Yes	0.0097	0.0026	-0.0001047	Yes	0.0208	0.0069	-0.0001355	Yes	0.0097	0.0019	-0.0001287	Yes	0.0097	0.0023	-0.0001493	Yes	0.0097	0.0011	Metabolism; Metabolism of Terpenoids and Polyketides; Terpenoid backbone biosynthesis
Zeatin biosynthesis	0.0004273	0.0002487	0.0003847	0.0004167	0.0004177	0.0004398	0.0001355	Yes	0.013	0.0035	-0.0001063	Yes	0.0221	0.0074	-0.000134	Yes	0.013	0.0025	-0.000129	Yes	0.013	0.0027	-0.0001518	Yes	0.013	0.0014	Metabolism; Metabolism of Terpenoids and Polyketides; Zeatin biosynthesis
Purine metabolism	0.02128	0.0179	0.02008	0.02053	0.0209	0.02091	0.0001417	Yes	0.0095	0.0025	-0.0001075	Yes	0.0181	0.006	-0.0001433	Yes	0.0063	0.0013	-0.0001433	Yes	0.0063	0.0011	-0.0001507	Yes	0.0063	0.001	Metabolism; Nucleotide Metabolism; Purine metabolism
Pyrimidine metabolism	0.01849	0.01214	0.0174	0.01666	0.01622	0.01794	0.001838	Yes	0.0078	0.0026	-0.00126	Yes	0.0005	<0.0001	-0.001636	Yes	<0.0001	<0.0001	-0.001617	Yes	0.0007	0.0001	-0.001731	Yes	0.0067	0.0018	Metabolism; Nucleotide Metabolism; Pyrimidine metabolism
Bisphenol degradation	0.000847	0.0002693	0.0009053	0.000953	0.0008992	0.000872	0.0003023	No	0.0549	0.0146	-0.0001693	No	0.0621	0.0234	-0.000324	No	0.0549	0.0134	-0.0004807	Yes	0.002	0.0001	-0.0002812	No	0.0621	0.0248	Metabolism; Xenobiotics Biodegradation and Metabolism; Bisphenol degradation
Chloroalkane and chloroalkene degradation	0.001674	0.001572	0.001767	0.001931	0.001758	0.001741	0.003381	Yes	0.0069	0.0018	-0.002182	Yes	0.0064	0.0013	-0.002635	Yes	0.0059	0.0008	-0.003002	Yes	0.0023	0.0002	-0.003009	Yes	0.0079	0.0026	Metabolism; Xenobiotics Biodegradation and Metabolism; Chloroalkane and chloroalkene degradation
Chlorocyclohexane and chlorobenzene degradation	0.000173	0.0003023	0.0001765	0.0002277	0.00034	0.000125	0.006353	Yes	0.0004	<0.0001	-0.005264	Yes	<0.0001	<0.0001	-0.004522	Yes	0.0003	<0.0001	-0.00408	Yes	0.0354	0.0118	-0.0058	Yes	0.0001	<0.0001	Metabolism; Xenobiotics Biodegradation and Metabolism; Chlorocyclohexane and chlorobenzene degradation
Drug metabolism - cytochrome P450	0.0002065	0.001124	0.0002008	0.0003305	0.0005538	0.000173	0.00108	Yes	0.0355	0.0123	-0.0006252	Yes	0.0355	0.0104	-0.001185	Yes	0.0081	0.0016	-0.001558	Yes	<0.0001	<0.0001	-0.001081	Yes	0.0355	0.0142	Metabolism; Xenobiotics Biodegradation and Metabolism; Drug metabolism - cytochrome P450
Drug metabolism - other enzymes	0.003716	0.002239	0.003711	0.003102	0.002781	0.003552	0.0006058	Yes	<0.0001	<0.0001	-0.0004937	Yes	<0.0001	<0.0001	-0.0005482	Yes	<0.0001	<0.0001	-0.0005817	Yes	<0.0001	<0.0001	-0.0005608	Yes	<0.0001	<0.0001	Metabolism; Xenobiotics Biodegradation and Metabolism; Drug metabolism - other enzymes
Ethylbenzene degradation	0.000417	0.0004828	0.0003357	0.0003063	0.0003877	0.0003418	0.0003982	Yes	0.0009	0.0001	-0.0004938	Yes	<0.0001	<0.0001	-0.0004545	Yes	0.0043	0.0011	-0.0002643	Yes	0.0192	0.0064	-0.0005087	Yes	0.003	0.0006	Metabolism; Xenobiotics Biodegradation and Metabolism; Ethylbenzene degradation
Polycyclic aromatic hydrocarbon degradation	0.0008658	0.0004188	0.0007367	0.0009002	0.0009442	0.0008808	0.009277	Yes	0.0029	0.001	-0.006745	Yes	<0.0001	<0.0001	-0.007862	Yes	<0.0001	<0.0001	-0.008133	Yes	0.0002	<0.0001	-0.008684	Yes	0.001	0.0003	Metabolism; Xenobiotics Biodegradation and Metabolism; Polycyclic aromatic hydrocarbon degradation
Toluene degradation	0.000724	0.001999	0.000436	0.0008872	0.001333	0.0006868	0.0002936	Yes	0.0005	<0.0001	-0.0002779	Yes	0.0005	0.0001	-0.0002628	Yes	0.0066	0.0022	-0.0002838	Yes	0.0005	<0.0001	-0.0002819	Yes	0.001	0.0003	Metabolism; Xenobiotics Biodegradation and Metabolism; Toluene degradation
Adipocytokine signaling pathway	0.000545	0.0002458	0.0003597	0.000401	0.0005095	0.0004245	0.00283	Yes	<0.0001	<0.0001	-0.002946	Yes	<0.0001	<0.0001	-0.002423	Yes	<0.0001	<0.0001	-0.002456	Yes	<0.0001	<0.0001	-0.002445	Yes	<0.0001	<0.0001	Organismal Systems; Endocrine System; Adipocytokine signaling pathway
Insulin signaling pathway	0.00067	0.0006225	0.00075	0.0008583	0.0008423	0.0008008	0.006104	Yes	0.0079	0.0019	-0.00849	Yes	<0.0001	<0.0001	-0.007602	Yes	0.0079	0.0021	-0.003993	Yes	0.0365	0.0146	-0.008	Yes	0.0079	0.0014	Organismal Systems; Endocrine System; Insulin signaling pathway
PPAR signaling pathway	0.0009643	0.0005277	0.0008978	0.000953	0.00103	0.0009067	0.0009797	Yes	0.0176	0.0035	-0.001715	Yes	0.0002	<0.0001	-0.001249	No	0.1903	0.1174	0.0001553	No	0.8435	0.7873	-0.001742	Yes	0.0047	0.0006	Organismal Systems; Endocrine System; PPAR signaling pathway
Progesterone-mediated oocyte maturation	0.0004062	0.0002688	0.0003735	0.0004043	0.0003975	0.0004182	0.001747	Yes	0.0001	<0.0001	-0.001363	Yes	0.0001	<0.0001	-0.001501	Yes	<0.0001	<0.0001	-0.001638	Yes	<0.0001	<0.0001	-0.001454	Yes	0.0022	0.0007	Organismal Systems; Endocrine System; Progesterone-mediated oocyte maturation
NOD-like receptor signaling pathway	0.0004065	0.0002795	0.000375	0.0004055	0.0004007	0.0004263	0.00183	Yes	0.0073	0.0024	-0.001227	Yes	0.0008	0.0002	-0.001858	Yes	<0.0001	<0.0001	-0.002009	Yes	<0.0001	<0.0001	-0.001952	Yes	0.0008	0.0002	Organismal Systems; Immune System; NOD-like receptor signaling pathway
Cell division	0.0007445	0.0007843	0.0005608	0.0005823	0.0006968	0.0006688	0.001144	Yes	0.003	0.001	-0.0008978	Yes	<0.0001	<0.0001	-0.001295	Yes	<0.0001	<0.0001	-0.00116	Yes	<0.0001	<0.0001	-0.001452	Yes	<0.0001	<0.0001	Unclassified; Cellular Processes and Signaling; Cell division
Germination	0.000305	3.733e-06	0.0004187	0.0004037	0.0002027	0.0004357	0.00454	Yes	0.0001	<0.0001	-0.004509	Yes	<0.0001	<0.0001	-0.005416	Yes	<0.0001	<0.0001	-0.005627	Yes	<0.0001	<0.0001	-0.004831	Yes	<0.0001	<0.0001	Unclassified; Cellular Processes and Signaling; Germination
Membrane and intracellular structural molecules	0.004891	0.009585	0.003297	0.004642	0.006538	0.00429	0.001803	Yes	0.0087	0.0029	-0.001198	Yes	<0.0001	<0.0001	-0.001485	Yes	<0.0001	<0.0001	-0.001681	Yes	<0.0001	<0.0001	-0.001591	Yes	0.0087	0.0028	Unclassified; Cellular Processes and Signaling; Membrane and intracellular structural molecules
Other ion-coupled transporters	0.01128	0.01883	0.01135	0.01207	0.01198	0.01201	0.001074	Yes	0.0293	0.0117	-0.0006097	Yes	0.0046	0.0009	-0.001121	Yes	0.001	0.0001	-0.001141	Yes	<0.0001	<0.0001	-0.001138	Yes	0.0073	0.0024	Unclassified; Cellular Processes and Signaling; Other ion-coupled transporters
Signal transduction mechanisms	0.004056	0.00559	0.004316	0.004921	0.004868	0.004408	0.0005493	Yes	0.0014	0.0004	-0.0004053	Yes	0.0012	0.0002	-0.0007187	Yes	0.0037	0.0012	-0.0008533	Yes	0.0012	0.0002	-0.0005647	Yes	0.0012	0.0002	Unclassified; Cellular Processes and Signaling; Signal transduction mechanisms
Amino acid metabolism	0.002192	0.003039	0.002127	0.002232	0.002485	0.002195	0.001992	Yes	<0.0001	<0.0001	-0.001742	Yes	<0.0001	<0.0001	-0.002232	Yes	0.0003	0.0001	-0.002382	Yes	<0.0001	<0.0001	-0.001971	Yes	<0.0001	<0.0001	Unclassified; Metabolism; Amino acid metabolism
Carbohydrate metabolism	0.001866	0.002217	0.002396	0.002085	0.001892	0.002003	7.71e-06	Yes	0.0447	0.0089	-1.012e-05	Yes	0.0276	0.0037	-8.941e-06	No	0.1984	0.0616	-9.008e-06	No	0.1984	0.0661	-1.2e-05	Yes	0.0276	0.0028	Unclassified; Metabolism; Carbohydrate metabolism
Metabolism of cofactors and vitamins	0.0006662	0.002219	0.0005745	0.001061	0.001399	0.0007375	0.0001787	Yes	0.0019	0.0006	-0.000136	Yes	0.0019	0.0006	-0.000168	Yes	0.0013	0.0002	-0.000169	Yes	0.0013	0.0001	-0.0001912	Yes	0.0019	0.0005	Unclassified; Metabolism; Metabolism of cofactors and vitamins
ABC transporters	0.03456	0.0449	0.04019	0.03558	0.03226	0.035	-0.01034	No	0.109	0.0361	0.004709	No	0.1422	0.0569	0.00932	Yes	0.049	0.0098	0.01264	Yes	0.0026	0.0003	0.009898	No	0.109	0.0363	Environmental Information Processing; Membrane Transport; ABC transporters
Bacterial chemotaxis	0.006306	0.003528	0.008117	0.005825	0.004134	0.006673	-0.0001674	Yes	<0.0001	<0.0001	0.0001802	Yes	<0.0001	<0.0001	0.0001107	No	0.1204	0.046	4.614e-05	No	0.4238	0.3955	0.0001723	Yes	<0.0001	<0.0001	Cellular Processes; Cell Motility; Bacterial chemotaxis
Flagellar assembly	0.007174	0.004504	0.00917	0.005252	0.003498	0.006984	-3.583e-05	No	0.411	0.274	9.75e-05	Yes	<0.0001	<0.0001	-9.833e-06	No	0.8821	0.8233	-6.833e-05	No	0.2822	0.1505	3.8e-05	No	0.3058	0.1835	Cellular Processes; Cell Motility; Flagellar assembly
Lysosome	0.002648	0.0004585	0.00224	0.002001	0.002529	0.001918	-0.0008468	Yes	0.0005	<0.0001	0.0009125	Yes	0.0005	<0.0001	0.000807	Yes	0.0115	0.0038	0.0005537	Yes	0.0067	0.0013	0.0008445	Yes	0.0098	0.0026	Cellular Processes; Transport and Catabolism; Lysosome
MAPK signaling pathway - yeast	0.0005633	0.000358	0.0004295	0.000431	0.0005072	0.0005033	-0.0005293	Yes	<0.0001	<0.0001	0.0006222	Yes	0.0004	<0.0001	0.0005023	No	0.195	0.052	0.0001702	No	0.6415	0.4877	0.000644	Yes	<0.0001	<0.0001	Environmental Information Processing; Signal Transduction; MAPK signaling pathway - yeast
Two-component system	0.01665	0.02457	0.01887	0.01706	0.01732	0.01679	-2.667e-05	No	0.3172	0.2526	2.933e-05	No	0.2497	0.1664	0.000195	Yes	0.0498	0.012	0.0002012	Yes	0.0498	0.0163	0.0001243	Yes	0.0498	0.0094	Environmental Information Processing; Signal Transduction; Two-component system
Cellular antigens	0.0004808	0.000513	0.0003157	0.000298	0.000462	0.0003387	-0.0005436	Yes	<0.0001	<0.0001	0.0005617	Yes	<0.0001	<0.0001	0.0004338	Yes	0.0076	0.002	0.0002705	No	0.1245	0.0664	0.0005399	Yes	<0.0001	<0.0001	Environmental Information Processing; Signaling Molecules and Interaction; Cellular antigens
Chaperones and folding catalysts	0.009634	0.009882	0.008631	0.009417	0.01016	0.009412	-0.00207	Yes	0.0003	<0.0001	0.001809	Yes	0.0004	0.0001	0.002096	Yes	0.0003	<0.0001	0.001856	Yes	0.0003	<0.0001	0.002067	Yes	0.0003	<0.0001	Genetic Information Processing; Folding, Sorting and Degradation; Chaperones and folding catalysts
Protein export	0.005749	0.003911	0.005172	0.005548	0.005529	0.005642	-0.00412	Yes	<0.0001	<0.0001	0.004768	Yes	<0.0001	<0.0001	0.003218	Yes	0.0266	0.0071	0.001772	No	0.1889	0.1138	0.004163	Yes	<0.0001	<0.0001	Genetic Information Processing; Folding, Sorting and Degradation; Protein export
Sulfur relay system	0.001728	0.003839	0.00183	0.002715	0.002876	0.002218	-0.001252	Yes	0.0032	0.0006	0.001214	Yes	0.0036	0.001	0.00139	Yes	0.0027	0.0003	0.001448	Yes	0.0027	0.0004	0.001189	Yes	0.0036	0.0012	Genetic Information Processing; Folding, Sorting and Degradation; Sulfur relay system
Ubiquitin system	1.398e-05	0.0002557	2.892e-06	6.883e-05	0.0001499	1.223e-05	-1.408e-06	No	0.2191	0.073	-4.282e-06	Yes	0.033	0.0044	-3.277e-06	No	0.4284	0.3094	-4.456e-06	No	0.4284	0.2356	-7.102e-06	No	0.0793	0.0211	Genetic Information Processing; Folding, Sorting and Degradation; Ubiquitin system
Base excision repair	0.004105	0.003388	0.003908	0.004195	0.004428	0.004076	-0.001451	Yes	<0.0001	<0.0001	0.001439	Yes	<0.0001	<0.0001	0.001445	Yes	<0.0001	<0.0001	0.001228	Yes	<0.0001	<0.0001	0.001499	Yes	<0.0001	<0.0001	Genetic Information Processing; Replication and Repair; Base excision repair
Chromosome	0.01474	0.01242	0.01432	0.01433	0.01375	0.01498	-0.001544	Yes	<0.0001	<0.0001	0.001529	Yes	<0.0001	<0.0001	0.001442	Yes	<0.0001	<0.0001	0.001375	Yes	<0.0001	<0.0001	0.001511	Yes	<0.0001	<0.0001	Genetic Information Processing; Replication and Repair; Chromosome
DNA repair and recombination proteins	0.02681	0.0207	0.02538	0.0264	0.02663	0.02672	-0.001634	Yes	<0.0001	<0.0001	0.001654	Yes	0.0003	<0.0001	0.001012	No	0.1333	0.0444	0.0004762	No	0.4849	0.4023	0.00158	Yes	0.0003	<0.0001	Genetic Information Processing; Replication and Repair; DNA repair and recombination proteins
Mismatch repair	0.007798	0.005015	0.007471	0.007832	0.00755	0.008049	-0.0001764	Yes	<0.0001	<0.0001	0.0001769	Yes	<0.0001	<0.0001	0.0001759	Yes	<0.0001	<0.0001	0.0001641	Yes	<0.0001	<0.0001	0.0001768	Yes	<0.0001	<0.0001	Genetic Information Processing; Replication and Repair; Mismatch repair
Nucleotide excision repair	0.003758	0.00192	0.003549	0.004012	0.00395	0.003835	-0.002139	Yes	<0.0001	<0.0001	0.002238	Yes	<0.0001	<0.0001	0.002225	Yes	<0.0001	<0.0001	0.002	Yes	<0.0001	<0.0001	0.002043	Yes	<0.0001	<0.0001	Genetic Information Processing; Replication and Repair; Nucleotide excision repair
Transcription machinery	0.009366	0.004826	0.009336	0.01024	0.01045	0.009657	-0.001269	Yes	0.0002	<0.0001	0.001242	Yes	0.0002	<0.0001	0.001043	Yes	0.0008	0.0002	0.0007868	Yes	0.0303	0.0101	0.001222	Yes	0.0002	<0.0001	Genetic Information Processing; Transcription; Transcription machinery
Aminoacyl-tRNA biosynthesis	0.01132	0.00646	0.01067	0.01096	0.01069	0.01109	-0.0003214	Yes	<0.0001	<0.0001	0.000313	Yes	<0.0001	<0.0001	0.000285	Yes	<0.0001	<0.0001	0.0002917	Yes	<0.0001	<0.0001	0.0003	Yes	<0.0001	<0.0001	Genetic Information Processing; Translation; Aminoacyl-tRNA biosynthesis
Ribosome	0.02203	0.01275	0.01949	0.02061	0.02088	0.02143	-0.0003518	No	0.3523	0.1879	-0.0001787	No	0.3523	0.1788	0.000132	No	0.3715	0.2229	0.0003255	Yes	0.0343	0.0046	0.0002148	No	0.4657	0.3105	Genetic Information Processing; Translation; Ribosome
Prostate cancer	0.0004098	0.0002743	0.0003807	0.0004083	0.0004033	0.0004262	-3.983e-05	No	0.8348	0.7792	0.0002235	Yes	0.0422	0.0056	0.000202	Yes	0.0217	0.0014	8.75e-05	No	0.6103	0.236	0.0001155	No	0.7719	0.4136	Human Diseases; Cancers; Prostate cancer
Renal cell carcinoma	3.345e-05	0.000189	2.15e-05	8.308e-05	0.0001494	2.97e-05	-0.0005132	Yes	0.0361	0.0048	0.0008195	Yes	<0.0001	<0.0001	8.083e-05	No	0.8881	0.8881	-0.0007947	No	0.3714	0.2309	0.0007727	Yes	0.0489	0.0098	Human Diseases; Cancers; Renal cell carcinoma
African trypanosomiasis	1.478e-05	0.0001822	1.964e-06	7.149e-05	0.000136	9.857e-06	-3.217e-05	No	0.8568	0.7536	0.0001973	Yes	0.001	<0.0001	0.000215	Yes	0.0339	0.0068	5.1e-05	No	0.3505	0.187	0.0001743	No	0.3505	0.166	Human Diseases; Infectious Diseases; African trypanosomiasis
Amoebiasis	0.000146	1.722e-05	0.0001693	0.0001418	0.0001709	0.0001165	-0.0001716	Yes	<0.0001	<0.0001	0.0001809	Yes	<0.0001	<0.0001	0.0001145	No	0.1247	0.0374	4.914e-05	No	0.4156	0.3769	0.000175	Yes	<0.0001	<0.0001	Human Diseases; Infectious Diseases; Amoebiasis
Chagas disease (American trypanosomiasis)	1.045e-05	0.000182	1.104e-06	6.747e-05	0.0001329	7.011e-06	-0.0002478	No	0.8566	0.703	0.001251	Yes	0.0067	0.0009	0.0004647	No	0.4648	0.2715	-0.0002805	No	0.4648	0.2482	0.0004697	No	0.6587	0.483	Human Diseases; Infectious Diseases; Chagas disease (American trypanosomiasis)
Pertussis	0.0001628	0.002507	6.847e-05	6.948e-05	0.0002864	0.0001096	-0.0001293	Yes	0.0214	0.0043	0.0001258	Yes	0.0046	0.0006	7.46e-05	No	0.4572	0.3353	-3.767e-05	No	0.727	0.6785	0.0001773	Yes	<0.0001	<0.0001	Human Diseases; Infectious Diseases; Pertussis
Vibrio cholerae pathogenic cycle	0.0006572	0.001162	0.0007443	0.0006923	0.0006608	0.000775	-0.001526	No	0.1965	0.0954	0.002915	Yes	0.0016	0.0001	0.00153	No	0.1965	0.0964	-3.667e-06	No	0.9969	0.9943	0.001927	No	0.1965	0.0579	Human Diseases; Infectious Diseases; Vibrio cholerae pathogenic cycle
Glycine, serine and threonine metabolism	0.008532	0.008195	0.007806	0.008333	0.008681	0.008188	-0.0005928	Yes	0.0002	<0.0001	0.0004782	Yes	0.0001	<0.0001	0.000545	Yes	0.0086	0.0029	0.00069	Yes	<0.0001	<0.0001	0.0005105	Yes	0.0023	0.0006	Metabolism; Amino Acid Metabolism; Glycine, serine and threonine metabolism
Histidine metabolism	0.005935	0.003944	0.005361	0.005853	0.005976	0.005916	-0.000917	Yes	0.0003	<0.0001	0.0009227	Yes	0.0003	<0.0001	0.000793	Yes	0.0011	0.0003	0.0005697	Yes	0.0419	0.014	0.0009505	Yes	0.0003	<0.0001	Metabolism; Amino Acid Metabolism; Histidine metabolism
Lysine degradation	0.001153	0.003167	0.001087	0.001343	0.001778	0.001237	-0.001099	Yes	<0.0001	<0.0001	0.001059	Yes	<0.0001	<0.0001	0.001108	Yes	<0.0001	<0.0001	0.001078	Yes	<0.0001	<0.0001	0.001103	Yes	<0.0001	<0.0001	Metabolism; Amino Acid Metabolism; Lysine degradation
Phenylalanine, tyrosine and tryptophan biosynthesis	0.008256	0.005869	0.007929	0.00851	0.008444	0.008682	-6.583e-05	No	0.16	0.0929	0.0001472	Yes	<0.0001	<0.0001	0.0001765	Yes	0.0262	0.004	9.517e-05	Yes	0.0262	0.0052	0.000141	No	0.0604	0.0161	Metabolism; Amino Acid Metabolism; Phenylalanine, tyrosine and tryptophan biosynthesis
Tryptophan metabolism	0.001707	0.003754	0.001474	0.001654	0.002233	0.001537	-0.00234	Yes	<0.0001	<0.0001	0.002429	Yes	<0.0001	<0.0001	0.002125	Yes	<0.0001	<0.0001	0.001776	Yes	0.0005	0.0002	0.00224	Yes	<0.0001	<0.0001	Metabolism; Amino Acid Metabolism; Tryptophan metabolism
Betalain biosynthesis	3.968e-07	1.804e-06	6.087e-06	5.082e-06	6.26e-06	8.907e-06	-0.000352	Yes	<0.0001	<0.0001	0.0003713	Yes	<0.0001	<0.0001	0.0002414	No	0.1205	0.0321	0.0001087	No	0.3936	0.3673	0.0003571	Yes	<0.0001	<0.0001	Metabolism; Biosynthesis of Other Secondary Metabolites; Betalain biosynthesis
Flavone and flavonol biosynthesis	0.0002442	4.236e-05	0.00031	0.0001605	8.867e-05	0.0001889	-0.008749	Yes	<0.0001	<0.0001	0.008495	Yes	<0.0001	<0.0001	0.008643	Yes	<0.0001	<0.0001	0.007243	Yes	0.0004	0.0001	0.009352	Yes	<0.0001	<0.0001	Metabolism; Biosynthesis of Other Secondary Metabolites; Flavone and flavonol biosynthesis
Indole alkaloid biosynthesis	3.968e-07	1.804e-06	6.087e-06	5.082e-06	6.26e-06	8.907e-06	-0.001589	Yes	<0.0001	<0.0001	0.001715	Yes	<0.0001	<0.0001	0.001473	Yes	0.0004	<0.0001	0.001071	Yes	0.0112	0.0037	0.001582	Yes	<0.0001	<0.0001	Metabolism; Biosynthesis of Other Secondary Metabolites; Indole alkaloid biosynthesis
Phenylpropanoid biosynthesis	0.002115	0.00135	0.002325	0.001859	0.001537	0.002132	-0.002381	Yes	<0.0001	<0.0001	0.002475	Yes	<0.0001	<0.0001	0.002332	Yes	<0.0001	<0.0001	0.001874	Yes	0.0004	0.0001	0.002461	Yes	<0.0001	<0.0001	Metabolism; Biosynthesis of Other Secondary Metabolites; Phenylpropanoid biosynthesis
Streptomycin biosynthesis	0.003561	0.001814	0.003177	0.003314	0.003451	0.003268	-0.001145	Yes	<0.0001	<0.0001	0.001238	Yes	<0.0001	<0.0001	0.001231	Yes	<0.0001	<0.0001	0.0011	Yes	<0.0001	<0.0001	0.001188	Yes	<0.0001	<0.0001	Metabolism; Biosynthesis of Other Secondary Metabolites; Streptomycin biosynthesis
Ascorbate and aldarate metabolism	0.001488	0.003558	0.001749	0.001462	0.001702	0.001491	-0.0007225	Yes	0.007	0.0009	0.0009095	Yes	0.005	0.0003	-1.717e-05	No	0.9522	0.9522	-4.75e-05	No	0.9522	0.8773	0.0004848	No	0.1577	0.0736	Metabolism; Carbohydrate Metabolism; Ascorbate and aldarate metabolism
Galactose metabolism	0.009057	0.006422	0.009492	0.008342	0.007531	0.008814	-0.001793	Yes	<0.0001	<0.0001	0.002075	Yes	<0.0001	<0.0001	0.001417	No	0.067	0.0179	0.0007713	No	0.2622	0.1586	0.001846	Yes	0.0002	<0.0001	Metabolism; Carbohydrate Metabolism; Galactose metabolism
Glycolysis / Gluconeogenesis	0.01027	0.01099	0.01008	0.01101	0.01104	0.01051	-0.001446	Yes	<0.0001	<0.0001	0.001413	Yes	<0.0001	<0.0001	0.0009723	Yes	0.0077	0.002	0.000905	Yes	0.0265	0.0088	0.00106	Yes	0.0012	0.0002	Metabolism; Carbohydrate Metabolism; Glycolysis / Gluconeogenesis
Pentose phosphate pathway	0.008765	0.00822	0.009324	0.009298	0.008834	0.008947	-0.000229	Yes	0.0002	<0.0001	0.0002865	Yes	<0.0001	<0.0001	0.0002403	Yes	0.0484	0.0129	0.0001118	No	0.1971	0.1183	0.000303	Yes	0.007	0.0014	Metabolism; Carbohydrate Metabolism; Pentose phosphate pathway
Propanoate metabolism	0.004463	0.006393	0.004337	0.004857	0.004935	0.004719	-1.408e-06	No	0.2191	0.073	-4.282e-06	Yes	0.033	0.0044	-3.277e-06	No	0.4284	0.3094	-4.456e-06	No	0.4284	0.2356	-7.102e-06	No	0.0793	0.0211	Metabolism; Carbohydrate Metabolism; Propanoate metabolism
Pyruvate metabolism	0.009779	0.01035	0.009501	0.01039	0.01047	0.01006	-0.002892	Yes	<0.0001	<0.0001	0.002934	Yes	<0.0001	<0.0001	0.002576	Yes	0.0063	0.0017	0.001745	No	0.0708	0.0236	0.003033	Yes	<0.0001	<0.0001	Metabolism; Carbohydrate Metabolism; Pyruvate metabolism
Starch and sucrose metabolism	0.01018	0.009205	0.01092	0.01045	0.00905	0.01095	-0.0003773	No	0.0756	0.0252	0.000379	No	0.0893	0.0357	0.000584	Yes	0.0225	0.003	0.000469	Yes	0.0488	0.0098	0.0006207	Yes	0.0225	0.0023	Metabolism; Carbohydrate Metabolism; Starch and sucrose metabolism
Carbon fixation pathways in prokaryotes	0.008952	0.008933	0.007525	0.008736	0.009997	0.008752	-0.0002868	Yes	<0.0001	<0.0001	0.0002837	Yes	<0.0001	<0.0001	0.0001508	No	0.2061	0.1099	5.268e-05	No	0.6793	0.5887	0.00019	Yes	0.0224	0.0045	Metabolism; Energy Metabolism; Carbon fixation pathways in prokaryotes
Methane metabolism	0.01341	0.009351	0.0134	0.01297	0.01172	0.01352	-0.0001802	Yes	0.0018	0.0002	0.0002088	Yes	0.0003	<0.0001	0.0001193	No	0.0966	0.0386	3.417e-05	No	0.5331	0.4976	0.0001462	Yes	0.0072	0.0014	Metabolism; Energy Metabolism; Methane metabolism
Nitrogen metabolism	0.00646	0.008433	0.006373	0.006643	0.006623	0.006635	-0.0007708	Yes	0.0004	<0.0001	0.0008517	Yes	0.0004	<0.0001	0.0007922	Yes	0.0085	0.0023	0.0004322	No	0.0936	0.0468	0.0009268	Yes	<0.0001	<0.0001	Metabolism; Energy Metabolism; Nitrogen metabolism
Photosynthesis	0.003544	0.001803	0.003224	0.003428	0.003327	0.003617	-0.0007373	Yes	0.0316	0.0025	0.0005992	Yes	0.0316	0.0091	0.0005632	Yes	0.0316	0.0105	0.0006387	Yes	0.0316	0.0056	0.0006325	Yes	0.0316	0.0066	Metabolism; Energy Metabolism; Photosynthesis
Photosynthesis proteins	0.003671	0.001984	0.003384	0.003506	0.003401	0.003716	-9.583e-05	No	0.5173	0.3203	0.0002595	Yes	<0.0001	<0.0001	0.0002323	No	0.1702	0.034	9.167e-06	No	0.9328	0.8706	0.0002355	No	0.2545	0.0866	Metabolism; Energy Metabolism; Photosynthesis proteins
Sulfur metabolism	0.002259	0.002988	0.002138	0.002884	0.003346	0.002508	-0.001919	No	0.0512	0.0129	0.00299	Yes	<0.0001	<0.0001	0.002107	No	0.1293	0.0454	0.000438	No	0.6938	0.558	0.002606	No	0.0512	0.0129	Metabolism; Energy Metabolism; Sulfur metabolism
Peptidases	0.01922	0.01557	0.01857	0.01849	0.01806	0.01873	-0.003797	Yes	0.0027	0.0004	0.004785	Yes	<0.0001	<0.0001	0.004142	Yes	0.0113	0.003	0.002305	No	0.0591	0.0236	0.004585	Yes	0.0072	0.0014	Metabolism; Enzyme Families; Peptidases
Glycosaminoglycan degradation	0.00134	0.0004337	0.0008278	0.001148	0.001723	0.0009672	-0.002015	Yes	0.0001	<0.0001	0.00208	Yes	0.0001	<0.0001	0.001824	Yes	0.0001	<0.0001	0.001389	Yes	0.0077	0.0026	0.00193	Yes	0.0001	<0.0001	Metabolism; Glycan Biosynthesis and Metabolism; Glycosaminoglycan degradation
Glycosyltransferases	0.002817	0.00461	0.002535	0.003192	0.003838	0.002763	-0.004694	Yes	0.0095	0.0024	0.006288	Yes	<0.0001	<0.0001	0.004943	Yes	0.0095	0.0016	0.003047	Yes	0.0161	0.0064	0.005295	Yes	0.0095	0.0025	Metabolism; Glycan Biosynthesis and Metabolism; Glycosyltransferases
Lipopolysaccharide biosynthesis	0.002576	0.004495	0.001505	0.002388	0.004057	0.001889	-0.001553	Yes	<0.0001	<0.0001	0.001644	Yes	<0.0001	<0.0001	0.001158	Yes	0.009	0.0024	0.0008195	No	0.0849	0.0396	0.001481	Yes	<0.0001	<0.0001	Metabolism; Glycan Biosynthesis and Metabolism; Lipopolysaccharide biosynthesis
Lipopolysaccharide biosynthesis proteins	0.003686	0.007483	0.002698	0.003341	0.005178	0.002898	-0.0009527	Yes	0.0003	<0.0001	0.0009453	Yes	0.0003	<0.0001	0.0008802	Yes	0.0003	<0.0001	0.0007035	Yes	0.0025	0.0008	0.0009803	Yes	0.0003	<0.0001	Metabolism; Glycan Biosynthesis and Metabolism; Lipopolysaccharide biosynthesis proteins
Arachidonic acid metabolism	6.027e-05	0.0006038	4.215e-05	0.0001701	0.0003334	6.393e-05	-0.0003678	No	0.4843	0.278	0.0007533	Yes	0.0281	0.0019	0.000723	No	0.1638	0.0218	0.0007982	No	0.2989	0.0598	0.000355	No	0.4843	0.1622	Metabolism; Lipid Metabolism; Arachidonic acid metabolism
Biosynthesis of unsaturated fatty acids	0.0009793	0.002613	0.000959	0.001601	0.002137	0.001034	-0.001973	Yes	<0.0001	<0.0001	0.00206	Yes	<0.0001	<0.0001	0.00179	Yes	<0.0001	<0.0001	0.00181	Yes	<0.0001	<0.0001	0.001798	Yes	<0.0001	<0.0001	Metabolism; Lipid Metabolism; Biosynthesis of unsaturated fatty acids
Fatty acid metabolism	0.001955	0.004294	0.001866	0.00217	0.002518	0.002054	-0.0005875	Yes	0.0002	<0.0001	0.0004712	Yes	0.002	0.0003	0.000215	No	0.0702	0.0374	0.0003107	Yes	0.0062	0.0012	0.000262	No	0.0777	0.0466	Metabolism; Lipid Metabolism; Fatty acid metabolism
Linoleic acid metabolism	0.0006547	0.0002265	0.0006613	0.0007338	0.0006602	0.0006833	-0.001355	Yes	<0.0001	<0.0001	0.001403	Yes	<0.0001	<0.0001	0.001305	Yes	<0.0001	<0.0001	0.001216	Yes	<0.0001	<0.0001	0.001333	Yes	<0.0001	<0.0001	Metabolism; Lipid Metabolism; Linoleic acid metabolism
Sphingolipid metabolism	0.003687	0.0008572	0.003803	0.00328	0.003313	0.003303	-0.007555	Yes	<0.0001	<0.0001	0.007486	Yes	<0.0001	<0.0001	0.006765	Yes	<0.0001	<0.0001	0.006857	Yes	<0.0001	<0.0001	0.006827	Yes	<0.0001	<0.0001	Metabolism; Lipid Metabolism; Sphingolipid metabolism
Synthesis and degradation of ketone bodies	0.0002998	0.0004678	0.0003097	0.0003215	0.0003207	0.0003889	-0.000974	Yes	<0.0001	<0.0001	0.0008068	Yes	0.0018	0.0004	0.0006045	Yes	0.0025	0.001	0.0006993	Yes	<0.0001	<0.0001	0.000642	Yes	0.002	0.0007	Metabolism; Lipid Metabolism; Synthesis and degradation of ketone bodies
Nicotinate and nicotinamide metabolism	0.00378	0.004148	0.003394	0.003425	0.003349	0.003793	-9.827e-05	No	0.2415	0.1127	0.0002246	Yes	0.0006	<0.0001	4.333e-05	No	0.7488	0.7488	-0.0001837	No	0.3693	0.2329	0.000178	No	0.149	0.0497	Metabolism; Metabolism of Cofactors and Vitamins; Nicotinate and nicotinamide metabolism
Retinol metabolism	0.0001837	0.0006075	0.0002025	0.0002497	0.000375	0.0001633	-0.002344	Yes	<0.0001	<0.0001	0.002438	Yes	<0.0001	<0.0001	0.002437	Yes	<0.0001	<0.0001	0.00222	Yes	<0.0001	<0.0001	0.002397	Yes	<0.0001	<0.0001	Metabolism; Metabolism of Cofactors and Vitamins; Retinol metabolism
Riboflavin metabolism	0.001676	0.002706	0.001267	0.001798	0.002227	0.001717	-0.001131	Yes	0.0018	0.0004	0.001158	Yes	0.0018	0.0003	0.0009167	Yes	0.006	0.0016	0.0005808	No	0.0887	0.0428	0.001111	Yes	0.0018	0.0003	Metabolism; Metabolism of Cofactors and Vitamins; Riboflavin metabolism
beta-Alanine metabolism	0.001809	0.003195	0.001471	0.001747	0.002038	0.001853	-7e-06	No	0.9286	0.916	0.0001333	Yes	0.0242	0.0016	-0.000157	No	0.3265	0.2099	-0.0002465	No	0.1599	0.0497	1.667e-05	No	0.9286	0.8595	Metabolism; Metabolism of Other Amino Acids; beta-Alanine metabolism
Cyanoamino acid metabolism	0.00346	0.002411	0.003588	0.003028	0.002697	0.003385	-0.01004	Yes	<0.0001	<0.0001	0.009394	Yes	<0.0001	<0.0001	0.009027	Yes	<0.0001	<0.0001	0.008987	Yes	<0.0001	<0.0001	0.009213	Yes	<0.0001	<0.0001	Metabolism; Metabolism of Other Amino Acids; Cyanoamino acid metabolism
Biosynthesis of vancomycin group antibiotics	0.0007117	0.0002742	0.000603	0.0006373	0.0006815	0.0006353	-0.004347	Yes	0.0003	<0.0001	0.005082	Yes	<0.0001	<0.0001	0.004463	Yes	0.0005	0.0001	0.003178	Yes	0.0032	0.0011	0.004624	Yes	0.0005	0.0001	Metabolism; Metabolism of Terpenoids and Polyketides; Biosynthesis of vancomycin group antibiotics
Prenyltransferases	0.002688	0.00201	0.002089	0.00282	0.003334	0.002653	-6.087e-05	No	0.2187	0.1458	1.667e-06	No	0.9306	0.9306	8.348e-05	No	0.1878	0.0747	0.0001258	Yes	0.0101	0.0011	6.793e-05	No	0.1878	0.0629	Metabolism; Metabolism of Terpenoids and Polyketides; Prenyltransferases
Tetracycline biosynthesis	0.0008097	0.001098	0.0008107	0.001151	0.001171	0.0009905	-0.00193	Yes	<0.0001	<0.0001	0.002056	Yes	<0.0001	<0.0001	0.001536	Yes	0.0002	<0.0001	0.001458	Yes	0.0003	0.0001	0.001674	Yes	<0.0001	<0.0001	Metabolism; Metabolism of Terpenoids and Polyketides; Tetracycline biosynthesis
Aminobenzoate degradation	0.0013	0.001829	0.001207	0.001327	0.001659	0.001185	-0.0008148	Yes	0.0044	0.0006	0.0008785	Yes	0.0086	0.0017	0.000796	No	0.2708	0.1444	3.633e-05	No	0.969	0.9367	0.00119	Yes	0.0012	<0.0001	Metabolism; Xenobiotics Biodegradation and Metabolism; Aminobenzoate degradation
Benzoate degradation	0.002027	0.003279	0.002064	0.001888	0.001831	0.00209	-0.001546	Yes	0.0133	0.0044	0.0009818	Yes	0.011	0.0023	0.001617	Yes	0.0005	<0.0001	0.001702	Yes	<0.0001	<0.0001	0.001647	Yes	0.011	0.0029	Metabolism; Xenobiotics Biodegradation and Metabolism; Benzoate degradation
Caprolactam degradation	0.0002508	0.00152	0.0002773	0.0004763	0.0007328	0.000298	-0.0001677	No	0.1008	0.0255	0.0002864	Yes	<0.0001	<0.0001	0.0001083	No	0.5133	0.4302	-0.0001058	No	0.5133	0.4449	0.0002416	No	0.1008	0.0162	Metabolism; Xenobiotics Biodegradation and Metabolism; Caprolactam degradation
Dioxin degradation	0.0004703	0.001063	0.000585	0.0005182	0.0003732	0.0005527	-0.000576	No	0.0746	0.0149	0.0008537	Yes	0.0171	0.0011	-3.367e-05	No	0.9262	0.9262	-0.0001132	No	0.8344	0.7232	0.0002975	No	0.3229	0.2317	Metabolism; Xenobiotics Biodegradation and Metabolism; Dioxin degradation
Fluorobenzoate degradation	2.129e-05	0.0003733	2.055e-06	0.000132	0.0002646	1.623e-05	-0.0001556	Yes	<0.0001	<0.0001	0.0001675	Yes	<0.0001	<0.0001	0.0001059	No	0.1456	0.0434	3.957e-05	No	0.503	0.4695	0.0001593	Yes	<0.0001	<0.0001	Metabolism; Xenobiotics Biodegradation and Metabolism; Fluorobenzoate degradation
Metabolism of xenobiotics by cytochrome P450	0.0001928	0.001146	0.0002002	0.0002653	0.000442	0.0001652	-0.0004239	Yes	<0.0001	<0.0001	0.000405	Yes	0.0001	<0.0001	0.0003578	Yes	0.0089	0.0024	0.0002325	No	0.1533	0.0511	0.0004442	Yes	<0.0001	<0.0001	Metabolism; Xenobiotics Biodegradation and Metabolism; Metabolism of xenobiotics by cytochrome P450
Nitrotoluene degradation	0.0004163	0.001004	0.0005327	0.0007888	0.0006932	0.0007418	-0.001029	Yes	0.0212	0.0057	0.001439	Yes	<0.0001	<0.0001	0.0009073	Yes	0.0319	0.0106	0.0004788	No	0.1317	0.0656	0.0009883	Yes	0.0203	0.0036	Metabolism; Xenobiotics Biodegradation and Metabolism; Nitrotoluene degradation
Xylene degradation	0.0004622	0.000708	0.0005763	0.0005103	0.0003393	0.0005397	-0.009435	Yes	0.0002	<0.0001	0.009103	Yes	0.0003	<0.0001	0.008718	Yes	0.0002	<0.0001	0.007339	Yes	0.0018	0.0006	0.009534	Yes	0.0002	<0.0001	Metabolism; Xenobiotics Biodegradation and Metabolism; Xylene degradation
Carbohydrate digestion and absorption	1.13e-05	0.0003327	1.968e-05	4.77e-05	4.095e-05	3.272e-05	-0.000257	Yes	0.0073	0.001	0.00034	Yes	0.0004	<0.0001	0.000117	No	0.202	0.1078	6.8e-05	No	0.602	0.4816	0.0001332	No	0.246	0.1558	Organismal Systems; Digestive System; Carbohydrate digestion and absorption
Mineral absorption	1.277e-05	2.964e-06	1.873e-05	2.189e-05	1.492e-05	2.028e-05	-0.001534	Yes	0.0003	<0.0001	0.001274	Yes	<0.0001	<0.0001	0.0006688	No	0.0561	0.0187	0.0007212	No	0.1282	0.0684	0.001182	Yes	0.0015	0.0003	Organismal Systems; Digestive System; Mineral absorption
Plant-pathogen interaction	0.001608	0.001064	0.001778	0.001633	0.001408	0.001785	-0.000729	Yes	0.0013	0.0002	0.0008502	Yes	<0.0001	<0.0001	0.0001037	No	0.8008	0.8008	-0.0003582	No	0.5236	0.4887	0.00048	Yes	0.0453	0.0091	Organismal Systems; Environmental Adaptation; Plant-pathogen interaction
Proximal tubule bicarbonate reclamation	0.0002129	0.0003805	9.407e-05	0.0002722	0.0004863	0.0001389	-0.00211	Yes	<0.0001	<0.0001	0.002009	Yes	<0.0001	<0.0001	0.001124	Yes	0.0236	0.0063	0.0009627	No	0.0769	0.0564	0.001621	Yes	<0.0001	<0.0001	Organismal Systems; Excretory System; Proximal tubule bicarbonate reclamation
Antigen processing and presentation	0.0004062	0.0002688	0.0003735	0.0004043	0.0003975	0.0004182	-0.000168	Yes	0.0341	0.0045	0.0001582	Yes	0.0341	0.0036	0.0001463	Yes	0.0417	0.0111	0.0001472	Yes	0.0396	0.0079	7.895e-05	No	0.7561	0.3776	Organismal Systems; Immune System; Antigen processing and presentation
Glutamatergic synapse	0.000985	0.0006085	0.0009427	0.0009772	0.001012	0.0009697	-0.0002883	Yes	0.0138	0.0009	0.0002873	No	0.0698	0.0142	-5.25e-05	No	0.7719	0.669	-7.267e-05	No	0.6833	0.5466	0.0001075	No	0.3172	0.2115	Organismal Systems; Nervous System; Glutamatergic synapse
Cell motility and secretion	0.001692	0.002205	0.001385	0.002124	0.002999	0.001432	-0.001275	Yes	0.0017	0.0002	0.001563	Yes	<0.0001	<0.0001	0.001111	Yes	0.0107	0.0036	0.0006657	Yes	0.0156	0.0062	0.001312	Yes	0.0031	0.0006	Unclassified; Cellular Processes and Signaling; Cell motility and secretion
Electron transfer carriers	0.0002423	0.001342	0.0002828	0.0002331	0.0002639	0.0002388	-0.00761	Yes	0.0256	0.0085	0.004147	Yes	0.012	0.003	0.006758	Yes	0.012	0.0032	0.00924	Yes	0.0001	<0.0001	0.006482	Yes	0.0422	0.0169	Unclassified; Cellular Processes and Signaling; Electron transfer carriers
Inorganic ion transport and metabolism	0.002174	0.005066	0.002132	0.00249	0.003321	0.002033	-0.0004418	Yes	<0.0001	<0.0001	0.0004127	Yes	<0.0001	<0.0001	0.0003753	Yes	<0.0001	<0.0001	0.0002931	Yes	0.0045	0.0015	0.0004182	Yes	<0.0001	<0.0001	Unclassified; Cellular Processes and Signaling; Inorganic ion transport and metabolism
Other transporters	0.002136	0.00311	0.002303	0.002505	0.00241	0.002468	-0.0003407	Yes	0.006	0.0015	0.0004158	Yes	0.0004	<0.0001	0.0002883	Yes	0.006	0.002	0.000183	Yes	0.0142	0.0057	0.0003067	Yes	0.006	0.0017	Unclassified; Cellular Processes and Signaling; Other transporters
Pores ion channels	0.002866	0.007213	0.002131	0.00275	0.004035	0.002589	-0.002047	Yes	0.0002	<0.0001	0.00228	Yes	0.0002	<0.0001	0.0021	Yes	0.0002	<0.0001	0.001521	Yes	0.0037	0.0012	0.002217	Yes	0.0002	<0.0001	Unclassified; Cellular Processes and Signaling; Pores ion channels
Sporulation	0.006718	0.0006141	0.009104	0.008216	0.004607	0.008614	-0.007913	Yes	0.004	0.0011	0.005694	Yes	0.0027	0.0005	0.007503	Yes	0.001	0.0001	0.007246	Yes	0.0003	<0.0001	0.007773	Yes	0.009	0.003	Unclassified; Cellular Processes and Signaling; Sporulation
Protein folding and associated processing	0.007078	0.007893	0.007015	0.007097	0.007857	0.006703	-0.001445	Yes	0.0035	0.0005	0.001662	Yes	0.0035	0.0005	0.001122	Yes	0.0104	0.0028	0.0008267	No	0.0659	0.0352	0.001398	Yes	0.0035	0.0007	Unclassified; Genetic Information Processing; Protein folding and associated processing
Transcription related proteins	3.567e-05	0.0004775	6.483e-05	0.0001022	0.0001844	5.933e-05	-0.00228	Yes	0.0023	0.0003	0.002913	Yes	<0.0001	<0.0001	0.002216	Yes	0.0162	0.0043	0.001194	No	0.1108	0.0517	0.002605	Yes	0.0032	0.0006	Unclassified; Genetic Information Processing; Transcription related proteins
Translation proteins	0.008609	0.007535	0.008144	0.008655	0.008676	0.008673	-0.0002417	Yes	<0.0001	<0.0001	0.0002528	Yes	<0.0001	<0.0001	0.0001868	Yes	0.0221	0.0059	0.0001057	No	0.2272	0.1212	0.0002434	Yes	<0.0001	<0.0001	Unclassified; Genetic Information Processing; Translation proteins
Biosynthesis and biodegradation of secondary metabolites	0.0006233	0.002074	0.0006352	0.0006295	0.000846	0.0005752	-0.001314	Yes	<0.0001	<0.0001	0.001569	Yes	<0.0001	<0.0001	0.001563	Yes	0.0033	0.0009	0.000914	Yes	0.0356	0.0119	0.001509	Yes	<0.0001	<0.0001	Unclassified; Metabolism; Biosynthesis and biodegradation of secondary metabolites
Glycan biosynthesis and metabolism	0.0002073	0.001352	0.000114	0.0001215	0.000252	0.0001641	-0.0005043	Yes	<0.0001	<0.0001	0.0004172	Yes	<0.0001	<0.0001	0.0004692	Yes	0.0002	<0.0001	0.0005007	Yes	<0.0001	<0.0001	0.0003865	Yes	<0.0001	<0.0001	Unclassified; Metabolism; Glycan biosynthesis and metabolism
Lipid metabolism	0.001214	0.001952	0.001353	0.001389	0.001313	0.001319	-0.0002458	Yes	0.0439	0.0117	0.0001317	Yes	0.0249	0.0033	0.0001977	No	0.2828	0.1345	0.0003687	Yes	0.0103	0.0007	0.0001683	No	0.2377	0.0951	Unclassified; Metabolism; Lipid metabolism
Nucleotide metabolism	0.0003937	0.001749	0.0003462	0.0004437	0.0005332	0.0004162	-0.0005025	Yes	<0.0001	<0.0001	0.0004968	Yes	<0.0001	<0.0001	0.0005075	Yes	<0.0001	<0.0001	0.0004718	Yes	<0.0001	<0.0001	0.0004587	Yes	<0.0001	<0.0001	Unclassified; Metabolism; Nucleotide metabolism
Function unknown	0.0133	0.02205	0.01355	0.01341	0.01481	0.0127	-0.001386	Yes	0.0029	0.0011	0.001724	Yes	<0.0001	<0.0001	0.001449	Yes	<0.0001	<0.0001	0.001157	Yes	<0.0001	<0.0001	0.001343	Yes	0.0013	0.0004	Unclassified; Poorly Characterized; Function unknown
