# Supplementary material for: Hepatoprotective effects of Cassiae Semen on mice with non-alcoholic fatty liver disease based on gut microbiota
Source: Commun Biol. 2021 Dec 3;4:1357. doi: 10.1038/s42003-021-02883-8 (PMC8642482; doi:10.1038/s42003-021-02883-8)
Supplement: Supplementary file 6 — Supplementary Data 3 [file 42003_2021_2883_MOESM6_ESM.xlsx]

## Sheet: Figure 2 raw data
A: liver weight indices (%)							B: serum TC (mmol/L)							C: serum TG (mmol/L)
Control	Model	JMZ	TA	RG	AO		Control	Model	JMZ	TA	RG	AO		Control	Model	JMZ	TA	RG	AO
3.78	4.41	4.46	4.48	4.37	3.92		2.97	4.49	3.31	3.26	3.83	3.13		0.52	0.81	0.55	0.54	0.48	0.74
3.55	4.54	4.4	4.53	4.25	4.11		3.04	4.39	3.15	3.97	3.81	3.44		0.43	0.77	0.53	0.54	0.64	0.73
3.93	4.7	4.02	4.38	4.25	4.09		3.43	4.12	3.27	4.08	3.39	4.4		0.62	0.61	0.55	0.43	0.57	0.69
4.04	4.59	4.29	4.15	4.19	4.08		3.6	4.72	3.33	3.81	4.08	3.75		0.47	0.65	0.57	0.65	0.89	0.8
3.88	4.41	4.74	4.79	4.46	4.75		2.96	4.2	3.64	4.14	3.65	3.78		0.37	0.89	0.61	0.63	0.54	0.8
3.77	5.08	4.45	4.25	4.45	4.68		2.8	4.16	3.85	4.41	3.54	4.26		0.67	0.8	0.52	0.56	0.53	0.62
3.58	4.83	4.28	4.35	4.5	4.18		2.53	4.87	3.59	4.04	4.13	3.16		0.44	0.61	0.64	0.67	0.76	0.67
3.77	4.89	4.35	4.61	4.46	4.52		3.18	4.4	3.46	3.98	3.59	3.37		0.5	0.8	0.58	0.68	0.69	0.81
3.37	4.33	4.1	4.42	4.38	4.47		3.31	4.47	3.92	4.09	4.12	4.66		0.58	0.63	0.49	0.55	0.57	0.72
3.72	4.34	4.52	4.52	4.49	4.14		2.89	5.22	2.93	3.72	4.21	4.05		0.5	0.73	0.35	0.44	0.82	0.68
D: serum FFA (μmol/L)							E: serum LDL-c (mmol/L)							F: serum HDL-c (mmol/L)
Control	Model	JMZ	TA	RG	AO		Control	Model	JMZ	TA	RG	AO		Control	Model	JMZ	TA	RG	AO
0.62	1.12	0.85	0.91	0.75	1.68		0.95	1.59	1.59	1.6	1.33	0.93		1.91	2.47	2.24	2.62	2.35	2.12
0.7	1.13	0.73	0.61	1.08	1.75		1.07	1.73	0.97	1.41	1.39	1.58		2.22	2.47	2.06	2.31	2.33	3.04
0.64	0.91	0.53	0.61	0.81	1.35		1.11	2.07	1.11	1.55	1.21	1.44		2.41	2.32	2.23	2.36	2.08	2.77
0.66	1.47	0.8	0.62	1.33	1.78		1.23	1.71	1.58	1.59	1.49	1.41		2.04	2.48	2.05	2.38	2.41	2.31
0.56	1.16	0.76	0.81	0.98	1.59		1.14	1.99	1.09	1.16	0.65	1.33		2	2.69	2.04	2.3	2.23	2.23
0.82	1.03	0.67	0.88	1.2	1.44		0.75	1.64	1.46	1.66	1.17	1.35		1.85	2.3	2.26	2.55	2.46	2.45
0.6	1.31	0.77	1.02	1.53	1.05		0.69	1.89	1.39	1.43	1.5	1.22		1.97	1.97	2.29	2.43	2.42	2.27
0.64	1.08	0.84	0.89	1	1.62		1.02	2.2	1.58	1.23	1.42	0.95		1.98	1.66	2.28	2.56	2.31	2.96
0.76	1.24	0.73	1.09	1.78	1.72		0.92	2.03	1.12	1.63	1.58	1.45		2.21	2.21	2.17	2.42	2.56	2.35
0.69	1.15	0.52	0.72	1.92	1.62		0.64	2.54	1.17	1.34	1.36	1.42		2.05	2.37	2.18	2.28	2.68	2.78
H: serumALT (U/L)							I: serumAST (U/L)							J: TNF-α in liver tissue (ng/ml)
Control	Model	JMZ	TA	RG	AO		Control	Model	JMZ	TA	RG	AO		Control	Model	JMZ	TA	RG	AO
33.2	39.5	30.5	41	28.3	31.6		50.6	77.4	48.3	67.2	41.9	66.8		30.375	75.834	41.816	50.513	31.619	54.984
35.3	45.7	29	36.5	26.5	44.3		58.4	66.1	52.8	73.8	50.6	76.1		28.135	63.674	42.313	54.984	28.633	43.556
28.7	52.4	34	23.2	32	28.9		67.9	74.6	72.2	51.6	61.2	77.9		31.868	70.375	60.198	54.736	55.977	39.33
31.3	50.8	31.9	29.3	33.5	34.2		58	72	55.8	76.4	56.5	63.9		34.854	80.924	36.843	58.957	53.245	46.538
31.7	47.3	30.3	31.1	25.8	32.5		52.2	74.2	46	51.9	52.4	68.2		37.962	69.067	58.049	53.369	44.564	36.097
30.2	50.2	31	36.2	32.9	42.5		55.7	75.6	71.3	58.7	59.1	82.1		33.562	85.893	60.803	55.021	56.397	42.81
33.6	38.3	36.9	30.8	30.7	46.9		52.7	82	66.3	61.4	79.2	61.8
39.3	38.5	33.4	30.3	22.4	37.1		63.2	82.8	66.4	49.8	58.2	70.4
35.7	49.7	28	32	39.2	32.3		66	77.4	58.3	68.9	85.1	82.6
31.6	51.8	21.2	33.5	34.5	39.7		60.5	72.2	62.3	51.3	94.6	54.6
K: IL-6 in liver tissue (pg/ml)							L: IL-10 in liver tissue (pg/ml)							M: serum LPS (EU/mL)
Control	Model	JMZ	TA	RG	AO		Control	Model	JMZ	TA	RG	AO		Control	Model	JMZ	TA	RG	AO
16.529	92.298	61.112	43.018	61.112	47.932		18.848	23.331	88.75	64.596	40.55	44.3		0.383	0.626	0.438	0.339	0.246	0.31
27.827	96.241	52.862	22.975	35.947	31.611		36.802	43.55	75.904	45.801	75.904	69.87		0.454	0.729	0.626	0.463	0.393	0.316
35.405	76.628	56.706	62.767	20.824	34.32		33.057	40.55	77.414	45.801	89.506	58.574		0.31	0.821	0.546	0.44	0.457	0.403
25.13	77.742	43.564	39.751	45.037	47.932		32.308	29.314	78.924	60.387	51.808	65.349		0.46	0.69	0.607	0.407	0.494	0.431
30.108	66.082	48.618	33.095	58.165	65.322		15.862	42.88	45.05	56.422	36.053	75.904		0.367	0.664	0.5	0.531	0.54	0.349
13.371	88.57	60.551	54.585	56.972	52.795		34.066	16.307	69.081	45.277	63.553	57.216		0.425	0.579	0.522	0.562	0.397	0.422
N: Occludin mRNA expression							O: ZO-1 mRNA expression
Control	Model	JMZ	TA	RG	AO		Control	Model	JMZ	TA	RG	AO
	1.14943	4.239	4.53918	5.06952	4.82771			2.06696	5.25132	3.32928	5.76635	4.95671
10.6286	0.90499	5.13253	3.89724	6.02608	4.25331		14.6884	1.11425	6.18469	5.78139	5.78709	5.24301
10.2121	0.68383	4.78269	3.03749	5.59978	4.01175		16.3864	2.00939	5.07831	4.03728	6.12927	4.6621
10.0672	0.75273	4.50072	2.13233	5.73858	4.14312		14.4288	2.18389	4.91059	4.11268	5.59272	5.38769
9.71977	0.56137	4.50568	2.37796	6.13095	4.58029		13.463	1.9833	5.10527	4.33063	4.71081	5.83345
9.52177	0.60238	5.58589	2.0591	5.65545	4.53384		15.2373	1.71727	6.04129	5.18226	4.63784	4.55364
