# Supplementary material for: Hepatoprotective effects of Cassiae Semen on mice with non-alcoholic fatty liver disease based on gut microbiota
Source: Commun Biol. 2021 Dec 3;4:1357. doi: 10.1038/s42003-021-02883-8 (PMC8642482; doi:10.1038/s42003-021-02883-8)
Supplement: Supplementary file 7 — Supplementary Data 4 [file 42003_2021_2883_MOESM7_ESM.xlsx]

## Sheet: Figure 3 raw data
A: serum TC (mmol/L)							B: serum TG (mmol/L)							C: serum FFA (μmol/L)
Control	Model	FMTC	FMTM	FMTJMZ	FMTRG		Control	Model	FMTC	FMTM	FMTJMZ	FMTRG		Control	Model	FMTC	FMTM	FMTJMZ	FMTRG
2.97	4.49	3.04	2.44	3.53	3.33		0.52	0.81	0.48	0.71	0.74	0.78		0.62	1.12	0.72	1.42	0.9	1.18
3.04	4.39	3.6	3.42	3.24	3.27		0.43	0.77	0.73	0.97	0.5	0.59		0.7	1.13	1.01	1.42	0.6	1.26
3.43	4.12	3.49	3.53	2.94	3.32		0.62	0.61	0.58	0.62	0.65	0.72		0.64	0.91	0.89	0.8	0.82	1.15
3.6	4.72	3.22	2.65	3.11	3.19		0.47	0.65	0.68	0.52	0.53	0.85		0.66	1.47	0.93	0.64	0.79	1.11
2.96	4.2	3.33	4.3	3.44	3.28		0.37	0.89	0.44	0.76	0.75	0.86		0.56	1.16	0.67	0.73	0.8	1.01
2.8	4.16	3.2	3.63	3.26	3.4		0.67	0.8	0.69	1.39	0.62	0.68		0.82	1.03	1.07	1.27	0.78	1.32
2.53	4.87	2.47	3.81	3.4	3.43		0.44	0.61	0.54	0.64	0.57	0.78		0.6	1.31	1.4	0.95	0.69	0.81
3.18	4.4	3.13	2.95	3.7	2.34		0.5	0.8	0.56	1.01	0.68	0.57		0.64	1.08	0.89	1.09	0.76	1.22
3.31	4.47	2.42	3.47	1.78	3.36		0.58	0.63	0.74	0.56	0.48	0.96		0.76	1.24	0.84	0.87	0.75	1.47
2.89	5.22	2.58	3.13	2.9	3.01		0.5	0.73	0.63	0.56	0.56	0.81		0.69	1.15	0.91	0.96	0.78	1.34
D: serum LDL-c (mmol/L)							E: serum HDL-c (mmol/L)							F: serum ALT (U/L)
Control	Model	FMTC	FMTM	FMTJMZ	FMTRG		Control	Model	FMTC	FMTM	FMTJMZ	FMTRG		Control	Model	FMTC	FMTM	FMTJMZ	FMTRG
0.95	1.59	0.95	0.95	1.17	0.69		1.91	2.47	1.98	1.48	2.25	2.34		33.2	39.5	26.5	35.7	24.4	28.1
1.07	1.73	1.26	1.27	0.7	0.98		2.22	2.47	2.25	1.94	2.39	2.13		35.3	45.7	29.1	45.8	25.8	31.7
1.11	2.07	1.13	1.67	0.94	1.19		2.41	2.32	2.31	1.82	2.27	2.16		28.7	52.4	28.4	33.8	22	32.7
1.23	1.71	0.86	0.89	0.71	0.93		2.04	2.48	2.25	1.7	2.12	2.1		31.3	50.8	34.4	33.4	25.9	31.9
1.14	1.99	0.99	1.69	1.38	1.09		2	2.69	2.37	2.45	2.15	2.19		31.7	47.3	36	32.3	34.9	28.7
0.75	1.64	0.98	1.21	0.82	1.07		1.85	2.3	2.2	2.08	2.16	2.95		30.2	50.2	43.7	38.3	32.9	29.9
0.69	1.89	0.64	1.26	1.13	0.81		1.97	1.97	1.91	2.4	2.44	2.48		33.6	38.3	29.6	53.1	33.3	20.6
1.02	2.2	0.93	0.74	1.14	0.84		1.98	1.66	2.12	2	2.21	2.07		39.3	38.5	30.5	28.3	32.1	28.6
0.92	2.03	0.72	1.01	0.71	0.75		2.21	2.21	1.88	2.34	2.5	2.33		35.7	49.7	30.2	24.2	25.5	31.2
0.64	2.54	1.12	1.17	0.92	0.71		2.05	2.37	2.78	1.95	2.04	2.11		31.6	51.8	39.4	29.4	28.9	28
G: serum AST (U/L)							H: TNF-α in liver tissue (ng/ml)							I: IL-6 in liver tissue (pg/ml)
Control	Model	FMTC	FMTM	FMTJMZ	FMTRG		Control	Model	FMTC	FMTM	FMTJMZ	FMTRG		Control	Model	FMTC	FMTM	FMTJMZ	FMTRG
50.6	77.4	59.3	60.6	51.9	56.9		30.375	75.834	67.149	71.864	50.016	62.432		16.529	92.298	67.743	95.677	20.824	33.236
58.4	66.1	65.3	76.5	59.8	55.2		28.135	63.674	60.695	55.232	41.319	50.016		27.827	96.241	89.489	67.189	18.138	63.319
67.9	74.6	57.5	58.4	67.2	59.1		31.868	70.375	62.432	76.579	35.849	71.368		35.405	76.628	93.987	60.56	46.293	21.899
58	72	60	65.6	57.8	61.5		34.854	80.924	57.964	50.513	34.605	67.893		25.13	77.742	93.424	94.528	28.908	43.564
52.2	74.2	72.4	52.6	63.6	51.7		37.962	69.067	62.73	52.252	41.568	64.659		30.108	66.082	59.954	62.937	56.375	50.408
55.7	75.6	66.5	80.3	60	56.7		33.562	85.893	52.268	59.977	45.114	59.701		13.371	88.57	73.074	76.055	58.761	53.392
52.7	82	74.8	60.1	56.9	64
63.2	82.8	84.9	63.8	74	58.9
66	77.4	78.3	62.5	63.4	49
60.5	72.2	66.8	95.2	61.1	51.1
J: IL-10 in liver tissue (pg/ml)							K: serum LPS (EU/mL)							L: Occludin mRNA expression
Control	Model	FMTC	FMTM	FMTJMZ	FMTRG		Control	Model	FMTC	FMTM	FMTJMZ	FMTRG		Control	Model	FMTC	FMTM	FMTJMZ	FMTRG
18.848	23.331	65.349	16.608	34.555	44.3		0.383	0.626	0.39	0.45	0.562	0.412			1.14943	7.92721	3.95745	4.12456	3.80792
36.802	43.55	80.434	18.848	72.132	31.56		0.454	0.729	0.511	0.578	0.335	0.588		10.6286	0.90499	6.40078	4.23783	3.90924	3.85881
33.057	40.55	75.149	20.342	60.831	50.306		0.31	0.821	0.441	0.534	0.3	0.358		10.2121	0.68383	7.93289	3.59775	3.78819	4.25197
32.308	29.314	71.378	36.053	42.081	36.802		0.46	0.69	0.559	0.494	0.546	0.412		10.0672	0.75273	7.45328	4.75909	4.39116	4.75837
15.862	42.88	67.609	38.301	52.449	85.576		0.367	0.664	0.391	0.509	0.497	0.458		9.71977	0.56137	8.96439	4.287	4.19394	3.43426
34.066	16.307	69.081	42.081	73.807	80.092		0.425	0.579	0.615	0.85	0.431	0.373		9.52177	0.60238	8.03071	4.6864	4.00121	4.63965
M: ZO-1 mRNA expression
Control	Model	FMTC	FMTM	FMTJMZ	FMTRG
	2.06696	7.19996	7.50093	4.93157	4.04885
14.6884	1.11425	7.54283	8.19343	5.93927	4.99585
16.3864	2.00939	6.56164	7.10048	5.19707	5.03032
14.4288	2.18389	6.42937	7.39957	5.41621	5.384
13.463	1.9833	6.53671	7.10444	5.03323	5.12217
15.2373	1.71727	7.17723	6.89927	6.29415	6.07388
