# Supplementary material for: Hepatoprotective effects of Cassiae Semen on mice with non-alcoholic fatty liver disease based on gut microbiota
Source: Commun Biol. 2021 Dec 3;4:1357. doi: 10.1038/s42003-021-02883-8 (PMC8642482; doi:10.1038/s42003-021-02883-8)
Supplement: Supplementary file 8 — Supplementary Data 5 [file 42003_2021_2883_MOESM8_ESM.xlsx]

## Sheet: Figure 3 raw data
A: Heat map raw data (abundance of phylum)
	NA1	NA2	NA3	NA4	NA5	NA6	NA7	NA8	NA9	NA10	NA11	NA12	MA1	MA2	MA3	MA4	MA5	MA6	P1	P2	P3	P4	P5	P6	M1	M2	M3	M4	M5	M6	C1	C2	C3	C4	C5	C6	V1	V2	V3	V4	V5	V6	N1	N2	N3	N4	N5	N6
Proteobacteria	0.154414	0.111891	0.039387	0.070707	0.08611	0.110989	0.070759	0.030866	0.161602	0.030559	0.103336	0.088334	0.992712	0.992451	0.992232	0.993988	0.989326	0.999301	0.941294	0.800071	0.731259	0.647854	0.696098	0.717648	0.977057	0.282692	0.90299	0.91226	0.949548	0.108711	0.957826	0.884957	0.898623	0.792455	0.929912	0.891705	1	0.999291	0.999183	0.99965	0.999767	0.996591	0.916267	0.415011	0.764089	0.962734	0.941526	0.838992
Bacteroidetes	0.582124	0.687311	0.451738	0.183644	0.22233	0.782773	0.524628	0.367068	0.787265	0.77764	0.554917	0.200646	0.000347	0.000465	0.000232	0.000231	0.000344	0	0.006105	0.143059	0.05587	0.189708	0.205823	0.277975	0	0.58726	0.007299	0.07335	0.000117	0.432708	0.004217	0.008059	0.00245	0.016351	0.004602	0.033791	0	0	0	0	0	0	0.001988	0.58464	0.044946	0.030491	0.053232	0.017851
Firmicutes	0.237399	0.174428	0.488938	0.676646	0.677694	0.096248	0.397405	0.597639	0.041003	0.137516	0.325128	0.707417	0.001967	0.001858	0.001971	0.00185	0.003099	0	0.051661	0.05687	0.212636	0.162438	0.097843	0.004258	0.018963	0.028365	0.018955	0.003159	0.046111	0.44695	0.037957	0.106984	0.09811	0.191194	0.064425	0.074387	0	0.000709	0.000817	0.00035	0.000233	0.003173	0.001871	0.000349	0.001164	0.001519	0.001631	0.016101
Verrucomicrobia	0	0	0	0	0	0	0	0	0	0.000497	0	0	0	0	0	0	0	0	0	0	0	0	0	0	0	0.020072	0.03579	0.008189	0.000704	0.003323	0	0	0	0	0	0	0	0	0	0	0	0.000235	0.079874	0	0.1898	0.00514	0.003611	0.127056
Actinobacteria	0.023482	0.025644	0.007537	0.002191	0.002068	0.009259	0.005646	0.000861	0.01001	0.051304	0.005498	0	0.004396	0.004646	0.004638	0.003469	0.006083	0.000699	0.000939	0	0.000236	0	0.000236	0.000118	0.00398	0.081611	0.034966	0.003042	0.00352	0.007596	0	0	0.000583	0	0.000826	0.000117	0	0	0	0	0	0	0	0	0	0.000117	0	0
Deferribacteres	0	0.000484	0.000365	0.065961	0.001095	0	0	0.000123	0	0	0.002124	0.000621	0	0	0	0	0	0	0	0	0	0	0	0	0	0	0	0	0	0	0	0	0	0	0	0	0	0	0	0	0	0	0	0	0	0	0	0
TM7	0.002582	0.000242	0.012035	0.000852	0.010703	0.000731	0.001562	0.003443	0.000121	0.002484	0.008997	0.002982	0	0	0	0	0	0	0	0	0	0	0	0	0	0	0	0	0	0.000712	0	0	0	0	0.000118	0	0	0	0	0	0	0	0	0	0	0	0	0
Acidobacteria	0	0	0	0	0	0	0	0	0	0	0	0	0.000578	0.000581	0.000928	0.000462	0.001148	0	0	0	0	0	0	0	0	0	0	0	0	0	0	0	0.000233	0	0.000118	0	0	0	0	0	0	0	0	0	0	0	0	0
B: serum TC (mmol/L)										C: serum TG (mmol/L)										D: serum FFA (μmol/L)
Control	Model	JMZ	TMA	TP	TM	TC	TV	TN		Control	Model	JMZ	TMA	TP	TM	TC	TV	TN		Control	Model	JMZ	TMA	TP	TM	TC	TV	TN
2.97	4.49	3.31	4.79	3.85	5.3	4.13	5.66	4.79		0.52	0.81	0.55	0.71	0.57	0.71	0.76	0.7	0.72		0.62	1.12	0.85	1.32	1.05	1.31	1.14	1.5	1.11
3.04	4.39	3.15	4.47	3.82	4.09	5.03	4.62	3.51		0.43	0.77	0.53	0.64	0.55	0.6	0.61	0.59	0.82		0.7	1.13	0.73	1.13	1	1.13	1.07	1.08	1.13
3.43	4.12	3.27	6.65	3.96	4.5	4.61	4.63	4.79		0.62	0.61	0.55	0.53	0.64	1	0.85	0.54	0.88		0.64	0.91	0.53	1.19	1.06	1.32	1.06	1.14	1.28
3.6	4.72	3.33	4.84	3.81	4.63	4.67	4.87	5.05		0.47	0.65	0.57	0.65	0.74	0.64	0.53	0.67	0.71		0.66	1.47	0.8	0.99	1.23	1.13	1.03	1.03	1
2.96	4.2	3.64	5.1	3.79	4.09	4.21	5.12	3.93		0.37	0.89	0.61	0.61	0.62	0.6	0.6	0.61	0.79		0.56	1.16	0.76	1.46	1.1	1.04	1.06	1.43	0.98
2.8	4.16	3.85	5.14	3.7	4.44	4.24	5.16	3.93		0.67	0.8	0.52	0.64	0.99	0.66	0.57	0.6	0.51		0.82	1.03	0.67	1.16	1.88	1.1	1.14	0.99	1.21
2.53	4.87	3.59	4.92	3.8	5.18	4.66	4.65	4.4		0.44	0.61	0.64	0.69	0.58	0.65	0.67	0.61	0.59		0.6	1.31	0.77	1.36	1.2	1.04	0.99	1	1.1
3.18	4.4	3.46	5.81	4	4.82	4.57	4.66	4.54		0.5	0.8	0.58	0.56	0.9	0.58	0.68	0.55	0.84		0.64	1.08	0.84	1.1	1.51	1.04	0.97	1.55	1.67
3.31	4.47	3.92	5.12	3.98	4.89	4.22	4.6	4.26		0.58	0.63	0.49	0.93	0.57	0.78	0.6	0.84	0.75		0.76	1.24	0.73	1.27	1.13	1.93	1.1	1.25	1.27
2.89	5.22	2.93	5.17	3.75	4.9	4.6	5.2	4.16		0.5	0.73	0.35	0.68	0.66	0.81	0.63	0.57	0.81		0.69	1.15	0.52	0.98	1.36	1.95	1.11	1.13	1.13
E: serum LDL-c (mmol/L)										F: serum HDL-c (mmol/L)										G: serum ALT (U/L)
Control	Model	JMZ	TMA	TP	TM	TC	TV	TN		Control	Model	JMZ	TMA	TP	TM	TC	TV	TN		Control	Model	JMZ	TMA	TP	TM	TC	TV	TN
0.95	1.59	1.59	2.02	1.17	2.85	2.1	2.19	1.69		1.91	2.47	2.24	2.65	2.53	2.42	2.85	2.72	2.92		33.2	39.5	30.5	65.2	66.9	32.9	58.3	76.1	83.1
1.07	1.73	0.97	1.68	1.12	1.12	1.52	1.67	0.94		2.22	2.47	2.06	2.61	2.54	2.77	2.89	1.28	2.36		35.3	45.7	29	42.8	59.6	49	58.4	79.7	68.9
1.11	2.07	1.11	2.6	1.25	1.21	1.49	1.54	1.48		2.41	2.32	2.23	2.69	2.55	3.03	2.88	2.8	2.96		28.7	52.4	34	45	59.7	34.5	74.2	82.2	71.1
1.23	1.71	1.58	1.9	1.04	1.87	1.77	2.03	2.51		2.04	2.48	2.05	2.8	2.66	2.67	2.54	2.66	2.47		31.3	50.8	31.9	65	75.1	32.2	60.8	76.7	93.4
1.14	1.99	1.09	1.89	1.22	1.56	1.35	1.88	1.19		2	2.69	2.04	3.08	2.4	2.82	2.83	2.75	2.54		31.7	47.3	30.3	47.3	65.3	52.7	63.6	72.1	78.9
0.75	1.64	1.46	1.74	1.35	2	1.25	1.92	1.49		1.85	2.3	2.26	2.61	2.72	2.73	2.81	2.86	2.4		30.2	50.2	31	60.1	69.4	38.4	58.2	77.5	75.6
0.69	1.89	1.39	2.32	1.56	1.53	1.44	1.81	1.45		1.97	1.97	2.29	3.17	2.46	2.97	2.74	2.59	2.78		33.6	38.3	36.9	83.1	75.9	27.1	94.7	89.8	68.3
1.02	2.2	1.58	2.4	1.07	1.28	1.85	1.94	1.69		1.98	1.66	2.28	2.92	2.53	2.72	2.64	2.03	2.62		39.3	38.5	33.4	44	92.4	31.7	68	69	74.7
0.92	2.03	1.12	2.28	1.28	2.03	1.93	2.17	1.26		2.21	2.21	2.17	2.64	2.61	2.81	2.36	2.61	2.76		35.7	49.7	28	49.9	65.7	40.1	53.8	69	81
0.64	2.54	1.17	1.86	1.14	1.73	1.94	2.51	1.22		2.05	2.37	2.18	3.11	2.52	2.69	2.54	2.62	2.76		31.6	51.8	21.2	42.3	66.4	40.5	50.5	80.4	69.4
H: serum AST (U/L)										I: TNF-α in liver tissue (ng/ml)										J: IL-6 in liver tissue (pg/ml)
Control	Model	JMZ	TMA	TP	TM	TC	TV	TN		Control	Model	JMZ	TMA	TP	TM	TC	TV	TN		Control	Model	JMZ	TMA	TP	TM	TC	TV	TN
50.6	77.4	48.3	110	77.4	101.5	86.4	74.1	83		30.375	75.834	41.816	32.442	61.201	35.996	60.927	69.444	60.378		16.529	92.298	61.112	27.85	88.969	82.085	100.247	71.458	98.993
58.4	66.1	52.8	79.1	84	76	77.8	78.3	80.9		28.135	63.674	42.313	50.23	69.444	35.722	59.005	38.731	66.97		27.827	96.241	52.862	77.708	73.333	60.846	93.353	95.233	90.848
67.9	74.6	72.2	78.8	82.8	117.9	73.6	125.3	102.7		31.868	70.375	60.198	40.372	67.245	55.165	59.28	45.025	70.544		35.405	76.628	56.706	76.457	72.708	54.61	75.207	81.46	70.209
58	72	55.8	79.9	102.4	93.8	88.8	118.3	94.9		34.854	80.924	36.843	38.731	65.596	44.752	72.099	51.326	32.442		25.13	77.742	43.564	32.822	90.848	82.085	65.214	69.585	45.265
52.2	74.2	46	80.1	84	94.4	79.9	85.7	80.7		37.962	69.067	58.049	64.222	61.904	59.829	59.15	33.535	52.423		30.108	66.082	48.618	53.987	74.862	34.688	57.728	36.553	39.664
55.7	75.6	71.3	138.8	95.8	91	100.7	99.1	82.7		33.562	85.893	60.803	39.825	65.21	52.148	63.557	51.052	36.269		13.371	88.57	60.551	39.042	64.726	66.463	72.708	49.002	57.728
52.7	82	66.3	87.7	102.4	73	117.9	121.7	72.5
63.2	82.8	66.4	64.1	123.7	80.6	64.9	91.8	77.3
66	77.4	58.3	90.6	119.6	83.8	67.3	143	89.6
60.5	72.2	62.3	92.8	90	104.2	78.8	89.3	78
K: IL-10 in liver tissue (pg/ml)										L: serum LPS (EU/mL)										M: Occludin mRNA expression
Control	Model	JMZ	TMA	TP	TM	TC	TV	TN		Control	Model	JMZ	TMA	TP	TM	TC	TV	TN		Control	Model	JMZ	TMA	TP	TM	TC	TV	TN
18.848	23.331	88.75	68.319	25.927	24.598	44.643	69	36.598		0.383	0.626	0.438	0.474	0.649	0.701	0.71	0.37	0.37			1.14943	4.239	1.83802	2.45978	2.24583	2.90799	3.74074	2.67522
36.802	43.55	75.904	38.606	43.3	80.62	62.88	27.258	27.258		0.454	0.729	0.626	0.442	0.529	0.573	0.538	0.416	0.396		10.6286	0.90499	5.13253	5.65204	2.0358	1.94922	1.52433	1.88021	1.84329
33.057	40.55	77.414	56.78	27.923	65.597	39.946	59.488	75.142		0.31	0.821	0.546	0.495	0.567	0.596	0.486	0.396	0.637		10.2121	0.68383	4.78269	4.90778	1.77549	2.33053	2.06209	1.63843	1.6979
32.308	29.314	78.924	58.811	54.0393	41.957	33.256	76.51	33.924		0.46	0.69	0.607	0.396	0.515	0.727	0.553	0.492	0.486		10.0672	0.75273	4.50072	4.46806	2.05397	2.39118	2.64463	1.41165	3.0086
15.862	42.88	45.05	71.728	38.8788	54.751	52.05	32.589	31.255		0.367	0.664	0.5	0.477	0.733	0.59	0.3	0.593	0.512		9.71977	0.56137	4.50568	1.2325	2.45956	5.07587	2.21603	3.80783	1.40309
34.066	16.307	69.081	65.597	18.7388	64.917	43.3	49.353	42.628		0.425	0.579	0.522	0.611	0.651	0.617	0.422	0.535	0.561		9.52177	0.60238	5.58589	2.35445	1.56172	4.10054	1.8344	2.6203	1.25834
N: ZO-1 mRNA expression
Control	Model	JMZ	TMA	TP	TM	TC	TV	TN
	2.06696	5.25132	1.80599	3.45834	2.37023	3.37069	3.88129	2.95944
14.6884	1.11425	6.18469	3.79729	2.53777	3.2833	2.34947	2.74261	2.82963
16.3864	2.00939	5.07831	2.79898	2.19919	2.85471	3.56524	1.72925	1.82785
14.4288	2.18389	4.91059	2.96503	1.71195	1.57832	2.33216	2.62863	3.83947
13.463	1.9833	5.10527	1.91423	1.67843	2.0239	2.24952	1.91214	1.36406
15.2373	1.71727	6.04129	1.98341	2.12578	1.73644	1.79302	2.51834	2.7474
