# Supplementary material for: Hepatoprotective effects of Cassiae Semen on mice with non-alcoholic fatty liver disease based on gut microbiota
Source: Commun Biol. 2021 Dec 3;4:1357. doi: 10.1038/s42003-021-02883-8 (PMC8642482; doi:10.1038/s42003-021-02883-8)
Supplement: Supplementary file 9 — Supplementary Data 6 [file 42003_2021_2883_MOESM9_ESM.xlsx]

## Sheet: A Genera Changes
Genera abundance in% changes by HFD-fed and extracts/compounds administration
	Control1	Control2	Control3	Control4	Control5	Control6	Model1	Model2	Model3	Model4	Model5	Model6	JMZ1	JMZ2	JMZ3	JMZ4	JMZ5	JMZ6	TA1	TA2	TA3	TA4	TA5	TA6	RG1	RG2	RG3	RG4	RG5	RG6	AO1	AO2	AO3	AO4	AO5	AO6
Sutterella	0.000487	0.005759	0.000715	0.000123	0.002903	0	0.010671	0.012709	0.012457	0.038484	0.061528	0.007194	0.000842	0	0.000378	0.005158	0.000618	0	0.024242	0.000238	0.01962	0.008099	0.02205	0.004414	0.025914	0.00128	0.002975	0.002736	0.002941	0.003736	0.002145	0.00012	0.000827	0.005474	0.000483	0.000236
Janthinobacterium	0	0	0	0	0	0	0.000237	0.000353	0.001542	0	0.000702	0	0	0	0	0	0	0	0	0	0	0	0	0	0	0	0	0	0	0	0	0	0	0	0	0
Enterobacter	0	0	0	0	0	0	0.000593	0.003177	0.000119	0.000353	0.000351	0.001887	0	0	0	0	0	0	0	0	0	0	0	0	0	0	0	0	0	0	0	0	0	0	0	0
Erwinia	0	0	0	0	0	0	0.005928	0.010826	0.011745	0.004001	0.006083	0	0	0	0	0	0	0	0	0	0	0	0	0	0	0	0	0	0	0	0	0	0	0	0	0
Escherichia	0	0	0	0	0	0	0.001541	0.002236	0.000356	0.000353	0.002924	0	0	0	0	0	0	0	0	0	0	0	0	0	0	0	0	0	0	0	0	0	0	0	0	0
Klebsiella	0	0	0	0	0	0	0.065805	0.072252	0.076403	0.004708	0.006434	0.010732	0	0	0	0	0	0	0	0	0	0	0	0	0	0	0.018805	0	0.007646	0	0	0	0	0	0	0
Morganella	0	0	0	0	0	0	0.021105	0.02377	0.013169	0.032482	0.074512	0.029838	0	0	0	0	0	0	0	0	0	0	0	0	0	0	0.000238	0	0.000118	0	0	0	0	0	0	0
Salmonella	0	0	0	0	0	0	0.00166	0.002118	0.000949	0.000353	0.003743	0	0	0	0	0	0	0	0	0	0	0	0	0	0	0	0	0	0	0	0	0	0	0	0	0
Serratia	0	0	0	0	0	0	0.004031	0.012238	0.004864	0.029069	0.062113	0.015214	0	0	0	0	0	0	0	0	0	0	0	0	0	0	0	0	0	0	0	0	0	0	0	0
Trabulsiella	0	0	0	0	0	0	0.002134	0.005766	0.001542	0.001059	0.004679	0.000826	0	0	0	0	0	0	0	0	0	0	0	0	0	0	0	0	0	0	0	0	0	0	0	0
Dehalobacterium	0.000365	0.001103	0.001311	0.001478	0.001693	0	0	0	0	0	0	0	0.001564	0.002171	0.001009	0.001842	0.001729	0.002054	0	0.000119	0.001471	0.000357	0	0.000119	0.001314	0	0	0	0	0	0	0.001802	0	0	0	0.00177
Adlercreutzia	0.00146	0.00098	0.000119	0.000616	0	0.001797	0	0	0.000237	0	0	0	0.000842	0.000121	0.000378	0.000246	0	0	0.002558	0.001663	0.001717	0.000357	0.000821	0.000477	0.003344	0	0.001428	0.003331	0	0.000482	0.002741	0.003725	0.000827	0.001048	0.001691	0.000826
Odoribacter	0.002069	0.003921	0.000715	0	0.000726	0.001198	0	0	0	0	0	0	0.00361	0.000241	0.002648	0.000368	0.000618	0.001329	0	0	0	0	0	0	0	0	0	0.001427	0.000235	0.000241	0.001787	0.003124	0.000473	0.001863	0.003623	0.000472
Rikenella	0.004989	0.010415	0.000119	0.00468	0.002298	0	0	0	0	0	0	0	0.000481	0	0.000504	0	0.000371	0	0.006456	0.001307	0.000368	0.000238	0.004809	0	0.000358	0	0	0.000833	0	0	0.000238	0.005768	0.000236	0	0.000483	0.003068
Mucispirillum	0.000973	0	0.006911	0.002833	0.008224	0	0	0	0	0	0	0	0.000361	0.008925	0.000631	0.000246	0.000247	0.000362	0	0	0.000736	0	0.000117	0.000239	0.000478	0	0	0.000357	0	0.000121	0	0.00024	0	0.000116	0	0.002006
Clostridium	0.003285	0.000245	0.000357	0.003202	0.001814	0.002996	0.000119	0.000118	0	0	0	0.000826	0	0	0	0	0.000124	0.000362	0.000609	0.000356	0.001226	0.000119	0.000235	0.000954	0	0.00128	0.000714	0.000714	0	0.000844	0	0.001802	0.000236	0	0.000242	0.001534
Dorea	0.007666	0.001838	0.003574	0.005173	0.004233	0	0	0	0	0	0	0	0	0.000603	0.000504	0.004422	0.001112	0.000846	0.000244	0.000356	0.00049	0.010958	0.001525	0.001074	0.001314	0	0	0.000119	0	0.000482	0.003456	0.003124	0.006265	0.000116	0.002536	0.000236
Lachnobacterium	0	0	0	0	0.000605	0	0	0	0	0	0	0	0	0	0.000252	0	0.000371	0	0	0	0	0	0	0	0	0	0	0	0	0	0	0.000841	0	0	0.000845	0.005664
Oscillospira	0.010708	0.010906	0.009174	0.020076	0.019594	0.005992	0	0	0	0	0	0.001297	0.051979	0.031359	0.031778	0.019897	0.023962	0.02078	0.010964	0.013188	0.033231	0.010124	0.003871	0.023261	0.011822	0	0.000238	0.02605	0.003647	0.011931	0.005005	0.016342	0.064066	0.002096	0.012319	0.016165
Ruminococcus	0.003651	0.002818	0.002145	0.003695	0.005685	0.000359	0	0.000353	0.001068	0	0	0.004246	0.005054	0.00796	0.007818	0.004176	0.008399	0.005558	0.004873	0.022455	0.007603	0.01334	0.005747	0.006799	0.00215	0	0.000357	0.000714	0.000235	0.003013	0.002145	0.00769	0.017376	0.000349	0.003261	0.011091
Bifidobacterium	0.001704	0.003676	0	0	0.001451	0.001917	0	0	0.003203	0	0	0	0.000241	0.000241	0.001009	0.002702	0.0021	0	0.018882	0	0.029798	0.007265	0.000235	0	0.034392	0	0.001428	0.019627	0.001412	0.012533	0	0	0	0	0	0.000236
YRC22	0	0	0	0	0	0	0	0	0	0	0	0	0.002406	0	0	0	0	0	0.000609	0	0	0	0	0	0.002388	0	0	0	0.002	0.001808	0.000715	0.00012	0	0.000349	0.000242	0
Prevotella	0.002799	0.030143	0.001668	0.001724	0.004838	0.003595	0	0	0	0	0	0	0.00012	0	0	0	0.000247	0.000362	0.001218	0	0.000245	0	0	0	0.001911	0	0	0.000238	0.006705	0.000723	0.001072	0.00036	0.000709	0.000466	0.000362	0
Streptococcus	0.002434	0.000245	0	0	0.000484	0	0	0	0	0	0	0	0.00012	0	0.000252	0	0	0	0	0	0	0	0	0	0	0	0	0	0	0	0	0	0	0	0.000121	0
Anaerofustis	0	0	0	0	0	0	0	0	0	0	0	0	0	0	0	0	0	0	0.000244	0	0.000368	0	0.000352	0	0	0.000116	0	0.000119	0.000235	0.000241	0.000119	0	0	0.000233	0	0
[Ruminococcus]	0.003651	0.005882	0.046229	0.018845	0.007378	0.002157	0.000474	0	0.000475	0	0	0.000472	0.151366	0.046436	0.021185	0.030091	0.029397	0.036366	0.020831	0.031246	0.035929	0.448904	0.072367	0.048909	0.05338	0.012446	0.01095	0.018794	0.004941	0.052061	0.174929	0.090483	0.021158	0.014442	0.106401	0.026077
Blautia	0	0	0	0.00037	0	0	0	0	0	0	0	0.00059	0	0.000362	0	0.000491	0.000371	0.000242	0	0.001307	0.000736	0	0	0.000358	0	0	0.000595	0	0	0.000121	0	0.000481	0.000473	0	0.000242	0.000472
Coprococcus	0.000973	0.00098	0.030263	0.000985	0.001089	0	0	0	0	0	0	0	0.002527	0.005066	0.000883	0.001965	0.002347	0.001087	0.001584	0.004752	0.003556	0.000238	0	0.003579	0	0.001047	0.001785	0.009635	0.002353	0.000723	0.003813	0.000721	0.004728	0	0.007005	0.005664
Coprobacillus	0.000122	0	0	0	0	0	0	0	0	0	0	0	0	0	0	0	0	0	0	0	0	0	0	0	0	0.013842	0.029755	0.000119	0.002588	0	0.000119	0	0	0	0.000362	0
Ochrobactrum	0	0	0	0	0	0	0	0	0	0	0	0	0	0	0	0	0	0	0.000365	0.000119	0	0	0.000469	0	0.000358	0	0.000238	0	0	0	0.000119	0.00024	0	0	0	0
Cupriavidus	0.000243	0	0	0	0	0	0.000237	0	0	0	0	0.000354	0.000241	0	0.000252	0	0	0	0.000731	0.000356	0.000736	0	0.000821	0.000239	0.000239	0.000116	0.000833	0	0.000235	0	0.000596	0.00024	0.000236	0	0	0
Bilophila	0	0	0	0.000123	0	0	0	0	0	0	0	0	0	0.000241	0.000378	0	0	0.000362	0	0	0	0	0	0.000358	0	0	0	0	0.000353	0	0	0.000481	0	0	0	0.000472
Desulfovibrio	0.000487	0.000245	0.001668	0.011455	0.001935	0.000479	0	0	0	0	0	0	0.000963	0.001447	0.009962	0.000368	0.003829	0.003625	0.000122	0.001188	0.000368	0.004288	0.000469	0.001193	0.000717	0.000698	0.000119	0.002022	0.000471	0.000121	0.000238	0.010815	0.000827	0.000233	0.002899	0.004838
Akkermansia	0.007544	0.003799	0	0.000616	0.073778	0	0.108489	0	0	0	0	0.003302	0	0	0	0	0	0	0.298331	0.000356	0	0.000476	0.512198	0.000239	0	0.286495	0.476077	0.020816	0.281849	0.000362	0.000357	0	0	0.028535	0	0.000118
Paraprevotella	0.038817	0.021321	0.000834	0.000493	0.077649	0.032115	0	0	0	0	0	0	0	0	0	0	0	0	0	0	0	0	0.000117	0	0.000119	0	0.000119	0	0	0	0	0	0	0.000349	0	0
AF12	0.000122	0.000123	0.000119	0.00037	0.000121	0	0	0	0	0	0	0	0.000241	0	0	0	0	0	0	0	0	0	0	0	0	0	0	0	0	0.000121	0	0	0	0	0	0
Lactobacillus	0.060964	0.013234	0.001311	0.022663	0.014877	0.026483	0.001541	0.000588	0.001068	0	0.030881	0.00059	0	0	0	0.001105	0	0	0	0.000238	0.00049	0.000119	0.000117	0	0.000955	0	0	0.000238	0	0.000121	0.000834	0.00012	0	0.003378	0	0.001298
Roseburia	0.000852	0.001103	0.002383	0	0.003387	0	0	0	0	0	0	0	0	0.000241	0.003026	0.021002	0.000865	0.000846	0.002924	0.013306	0.124586	0.000476	0.002698	0.004652	0.002985	0	0	0	0	0.008797	0.000596	0.005407	0.008629	0	0.001932	0.023009
Allobaculum	0.004381	0.013601	0.00274	0.000123	0.005806	0.00719	0	0	0.000356	0	0	0	0.005415	0.000603	0.001639	0.01744	0.006176	0	0.011451	0	0.08596	0.021081	0.004809	0.006203	0.015524	0	0	0.006304	0.000235	0.001808	0	0	0	0	0	0

## Sheet: B Spearman correlations
Spearman correlations among 39 key genera and NAFLD-related indicators.
	Sutterella	Janthinobacterium	Enterobacter	Erwinia	Escherichia	Klebsiella	Morganella	Salmonella	Serratia	Trabulsiella	Dehalobacterium	Adlercreutzia	Odoribacter	Rikenella	Mucispirillum	Clostridium	Dorea	Lachnobacterium	Oscillospira	Ruminococcus	Bifidobacterium	YRC22	Prevotella	Streptococcus	Anaerofustis	[Ruminococcus]	Blautia	Coprococcus	Coprobacillus	Ochrobactrum	Cupriavidus	Bilophila	Desulfovibrio	Akkermansia	Paraprevotella	AF12	Lactobacillus	Roseburia	Allobaculum
CHO	0.25571	0.471062	0.558757	0.554429	0.465298	0.603181	0.490196	0.553069	0.511276	0.637218	-0.3509	-0.418612	-0.670533	-0.573508	-0.37944	-0.280885	-0.379141	-0.206431	-0.331388	-0.315437	-0.292457	-0.354427	-0.242614	-0.416893	-0.131901	-0.38144	0.264406	-0.402151	-0.207252	-0.0863367	-0.27452	0.0857413	-0.467167	0.15233	-0.228439	-0.469902	0.0894445	-0.283729	-0.303005
TG	0.0822636	0.0416827	0.155063	0.182346	0.119559	0.0852328	0.138907	0.0913223	0.142871	0.135136	-0.128163	0.0075252	-0.0016303	-0.0731277	-0.149325	-0.218885	-0.0309309	-0.0068925	-0.0291642	-0.0992406	-0.0800796	-0.0956971	-0.104463	-0.107805	0.0797632	-0.0569291	0.142885	0.0095549	0.09218	-0.0628217	-0.153722	0.0222703	-0.226586	0.0832875	-0.224373	-0.171028	-0.0004487	-0.152901	-0.0194117
HDLC	0.262945	0.337483	0.403414	0.438147	0.324837	0.514934	0.331252	0.420627	0.38687	0.486494	-0.352806	-0.368713	-0.611072	-0.53627	-0.288314	-0.28042	-0.274462	-0.152281	-0.268064	-0.307266	-0.10046	-0.342766	-0.202927	-0.4152	-0.119318	-0.327914	0.321997	-0.395747	-0.103574	-0.0773463	-0.3368	0.0737225	-0.447197	0.131679	-0.199086	-0.418507	0.0797273	-0.23893	-0.148274
LDLC	0.166482	0.504644	0.550165	0.521011	0.509412	0.51387	0.517427	0.557942	0.493112	0.632461	-0.269137	-0.372683	-0.502829	-0.423699	-0.372307	-0.215012	-0.394118	-0.199423	-0.309654	-0.235788	-0.432431	-0.185632	-0.212845	-0.287529	-0.131125	-0.329414	0.0677673	-0.272912	-0.277983	-0.08005	-0.128089	0.004501	-0.346129	0.0805461	-0.21449	-0.312184	0.0289765	-0.233493	-0.413932
NEFA	0.19097	0.202988	0.262983	0.26858	0.276978	0.206058	0.227149	0.239509	0.250264	0.28217	-0.317888	-0.142726	-0.142805	-0.254958	-0.24294	-0.294916	-0.138366	0.0083484	-0.111811	-0.241364	-0.140502	0.0121392	-0.113654	-0.208497	0.0698386	-0.0183387	0.1347	-0.0913366	0.103247	-0.114496	-0.254965	0.0785492	-0.307125	0.129356	-0.301588	-0.262932	0.0825731	-0.17547	-0.232982
ALT	0.22159	0.320089	0.470496	0.434007	0.318102	0.428413	0.415587	0.385479	0.459554	0.457198	-0.380421	-0.29031	-0.345274	-0.364709	-0.305035	-0.325283	-0.457011	0.0095499	-0.230532	-0.292885	-0.308834	-0.215991	-0.217394	-0.0900686	0.0615455	-0.346703	0.267742	-0.375327	-0.188195	-0.0148982	-0.267041	-0.0291053	-0.475127	0.190906	-0.128579	-0.290871	0.218877	-0.368621	-0.169104
AST	0.277764	0.184107	0.246916	0.293873	0.179055	0.278008	0.19954	0.291278	0.267424	0.315232	-0.318968	-0.125122	-0.232365	-0.283524	-0.161853	-0.349541	-0.279053	-0.0426258	-0.200552	-0.269523	-0.182368	-0.0347555	-0.0152019	-0.157631	0.18432	-0.176856	0.264277	-0.320019	0.0182781	0.169505	-0.177707	0.0199084	-0.406857	0.0962326	-0.156387	-0.275127	0.206198	-0.238615	-0.154104
TNF-α	0.0666943	0.0229211	0.0295456	0.031564	0.0005193	0.142058	0.0886912	-0.0091025	0.0959857	0.0288008	-0.254797	-0.0347902	-0.18362	-0.210809	-0.100241	-0.0369734	-0.158088	-0.119895	-0.0328263	-0.0002377	0.0916039	-0.0621016	-0.277959	-0.158887	0.2647	-0.0007471	0.138175	-0.0639608	-0.0963957	0.0591557	0.0485019	-0.0152037	-0.0541472	-0.0458886	-0.250003	-0.130322	-0.0827186	-0.108262	-0.0056465
IL10	0.17122	0.110762	0.0362059	0.0859308	0.164975	0.0245658	-0.0058616	0.125932	0.0375776	0.0932027	-0.0391444	0.0147036	-0.0093192	-0.057128	-0.0602489	-0.105978	-0.0976437	0.116225	-0.001857	-0.0380679	0.0060083	0.0563356	0.0128955	-0.119722	-0.0763451	0.0865548	-0.148897	0.0685106	-0.0310931	0.0865075	0.124888	-0.0110651	-0.0422258	-0.189695	-0.0997363	-0.0242226	-0.165648	0.0816917	-0.102001
IL-6	0.0166848	0.156344	0.136132	0.174558	0.106572	0.286411	0.163262	0.0952794	0.185433	0.140398	-0.26489	-0.203441	-0.227204	-0.259702	-0.153192	-0.274073	-0.240186	-0.105979	-0.207682	-0.0880086	-0.161475	-0.111869	-0.160149	-0.191344	-0.0145484	-0.177116	0.102725	-0.154803	-0.0848235	-0.066246	-0.138967	0.0326021	-0.125595	0.113808	-0.299543	-0.119655	-0.0135397	-0.101619	-0.187836
LPS	0.145761	-0.0598535	-0.0943476	-0.0681221	-0.0246121	0.057825	-0.0469971	-0.10864	-0.0305637	-0.107259	0.0995105	-0.133329	-0.157608	-0.151043	0.103318	0.0386956	0.0704699	-0.152806	0.0690673	0.0868028	0.114643	-0.196882	-0.111692	-0.258238	-0.0382387	0.126279	0.18429	0.137681	0.176003	-0.122315	-0.0112632	0.171089	0.0381899	-0.0418984	-0.11651	-0.0831119	0.014681	0.126496	-0.0072837
Occludin	-0.284329	-0.342372	-0.466925	-0.461568	-0.382546	-0.541471	-0.448613	-0.352402	-0.532176	-0.466111	0.420699	0.339364	0.572931	0.483903	0.381705	0.380183	0.43003	0.237782	0.346183	0.274291	0.200222	0.345591	0.294701	0.20426	0.0194116	0.369354	-0.32826	0.476578	0.0419971	0.137703	0.195336	0.0379514	0.507139	-0.116765	0.361298	0.444164	-0.15337	0.360627	0.107753
ZO-1	-0.401589	-0.443153	-0.523379	-0.537246	-0.461019	-0.621835	-0.500699	-0.463538	-0.574989	-0.571109	0.46632	0.465139	0.642725	0.656227	0.414743	0.423771	0.402412	0.24906	0.350916	0.390919	0.173139	0.338225	0.197307	0.326994	-0.0250395	0.357818	-0.346141	0.444865	0.0009207	0.182951	0.324955	-0.0214286	0.61673	-0.229184	0.305553	0.491296	-0.223578	0.314739	0.238738

## Sheet: B Spearman correlation raw data
	Sutterella	Janthinobacterium	Enterobacter	Erwinia	Escherichia	Klebsiella	Morganella	Salmonella	Serratia	Trabulsiella	Dehalobacterium	Adlercreutzia	Odoribacter	Rikenella	Mucispirillum	Clostridium	Dorea	Lachnobacterium	Oscillospira	Ruminococcus	Bifidobacterium	YRC22	Prevotella	Streptococcus	Anaerofustis	[Ruminococcus]	Blautia	Coprococcus	Coprobacillus	Ochrobactrum	Cupriavidus	Bilophila	Desulfovibrio	Akkermansia	Paraprevotella	AF12	Lactobacillus	Roseburia	Allobaculum	ALT	AST	CHO	TG	HDLC	LDLC	NEFA	肝重指数/18W	LPS	TNF-α
Control1	0.000487	0	0	0	0	0	0	0	0	0	0.000365	0.00146	0.002069	0.004989	0.000973	0.003285	0.007666	0	0.010708	0.003651	0.001704	0	0.002799	0.002434	0	0.003651	0	0.000973	0.000122	0	0.000243	0	0.000487	0.007544	0.038817	0.000122	0.060964	0.000852	0.004381	33.2	50.6	2.97	0.52	1.91	0.95	0.62	4.8	0.38	30.4
Control2	0.005759	0	0	0	0	0	0	0	0	0	0.001103	0.00098	0.003921	0.010415	0	0.000245	0.001838	0	0.010906	0.002818	0.003676	0	0.030143	0.000245	0	0.005882	0	0.00098	0	0	0	0	0.000245	0.003799	0.021321	0.000123	0.013234	0.001103	0.013601	35.3	58.4	3.57	0.81	2.22	1.07	0.82	3.78	0.52	28.1
Control3	0.000715	0	0	0	0	0	0	0	0	0	0.001311	0.000119	0.000715	0.000119	0.006911	0.000357	0.003574	0	0.009174	0.002145	0	0	0.001668	0	0	0.046229	0	0.030263	0	0	0	0	0.001668	0	0.000834	0.000119	0.001311	0.002383	0.00274	31.3	52.2	3.43	0.62	2.04	1.23	0.64	3.93	0.54	31.9
Control4	0.000123	0	0	0	0	0	0	0	0	0	0.001478	0.000616	0	0.00468	0.002833	0.003202	0.005173	0	0.020076	0.003695	0	0	0.001724	0	0	0.018845	0.00037	0.000985	0	0	0	0.000123	0.011455	0.000616	0.000493	0.00037	0.022663	0	0.000123	31.7	55.7	3.6	0.47	2	1.52	0.66	4.04	0.45	44.1
Control5	0.002903	0	0	0	0	0	0	0	0	0	0.001693	0	0.000726	0.002298	0.008224	0.001814	0.004233	0.000605	0.019594	0.005685	0.001451	0	0.004838	0.000484	0	0.007378	0	0.001089	0	0	0	0	0.001935	0.073778	0.077649	0.000121	0.014877	0.003387	0.005806	30.2	52.7	2.96	0.37	1.85	1.14	0.56	3.88	0.31	34.9
Control6	0	0	0	0	0	0	0	0	0	0	0	0.001797	0.001198	0	0	0.002996	0	0	0.005992	0.000359	0.001917	0	0.003595	0	0	0.002157	0	0	0	0	0	0	0.000479	0	0.032115	0	0.026483	0	0.00719	31.6	60.5	2.89	0.5	2.05	0.64	0.69	3.72	0.46	39.6
Model1	0.010671	0.000237	0.000593	0.005928	0.001541	0.065805	0.021105	0.00166	0.004031	0.002134	0	0	0	0	0	0.000119	0	0	0	0	0	0	0	0	0	0.000474	0	0	0	0	0.000237	0	0	0.108489	0	0	0.001541	0	0	33.7	58.5	4.49	0.81	2.64	1.59	1.12	4.41
Model2	0.012709	0.000353	0.003177	0.010826	0.002236	0.072252	0.02377	0.002118	0.012238	0.005766	0	0	0	0	0	0.000118	0	0	0	0.000353	0	0	0	0	0	0	0	0	0	0	0	0	0	0	0	0	0.000588	0	0	47.3	52.3	4.16	0.89	2.48	1.4	1.16	4.41	0.52	75.8
Model3	0.012457	0.001542	0.000119	0.011745	0.000356	0.076403	0.013169	0.000949	0.004864	0.001542	0	0.000237	0	0	0	0	0	0	0	0.001068	0.003203	0	0	0	0	0.000475	0	0	0	0	0	0	0	0	0	0	0.001068	0	0.000356	33.9	65.1	4.1	0.8	2.3	1.64	1.31	4.83	0.73	63.7
Model4	0.038484	0	0.000353	0.004001	0.000353	0.004708	0.032482	0.000353	0.029069	0.001059	0	0	0	0	0	0	0	0	0	0	0	0	0	0	0	0	0	0	0	0	0	0	0	0	0	0	0	0	0	38.3	75.6	3.58	0.8	1.97	1.54	1.08	4.89	0.56	60.9
Model5	0.061528	0.000702	0.000351	0.006083	0.002924	0.006434	0.074512	0.003743	0.062113	0.004679	0	0	0	0	0	0	0	0	0	0	0	0	0	0	0	0	0	0	0	0	0	0	0	0	0	0	0.030881	0	0	38.5	82	3.45	0.63	1.66	1.89	1.24	4.33	0.82	53.2
Model6	0.007194	0	0.001887	0	0	0.010732	0.029838	0	0.015214	0.000826	0	0	0	0	0	0.000826	0	0	0.001297	0.004246	0	0	0	0	0	0.000472	0.00059	0	0	0	0.000354	0	0	0.003302	0	0	0.00059	0	0	51.8	72.2	5.22	0.55	2.58	2.54	0.86	4.34	0.69	70.4
JMZ1	0.000842	0	0	0	0	0	0	0	0	0	0.001564	0.000842	0.00361	0.000481	0.000361	0	0	0	0.051979	0.005054	0.000241	0.002406	0.00012	0.00012	0	0.151366	0	0.002527	0	0	0.000241	0	0.000963	0	0	0.000241	0	0	0.005415	79.7	81.4	3.31	0.55	1.6	1.74	0.85	4.46	0.44	41.8
JMZ2	0	0	0	0	0	0	0	0	0	0	0.002171	0.000121	0.000241	0	0.008925	0	0.000603	0	0.031359	0.00796	0.000241	0	0	0	0	0.046436	0.000362	0.005066	0	0	0	0.000241	0.001447	0	0	0	0	0.000241	0.000603	30.5	48.3	4.05	0.66	2.24	1.59	0.9	4.4	0.63	42.3
JMZ3	0.000378	0	0	0	0	0	0	0	0	0	0.001009	0.000378	0.002648	0.000504	0.000631	0	0.000504	0.000252	0.031778	0.007818	0.001009	0	0	0.000252	0	0.021185	0	0.000883	0	0	0.000252	0.000378	0.009962	0	0	0	0	0.003026	0.001639	31.9	55.8	3.33	0.61	2.05	1.09	0.76	4.74
JMZ4	0.005158	0	0	0	0	0	0	0	0	0	0.001842	0.000246	0.000368	0	0.000246	0	0.004422	0	0.019897	0.004176	0.002702	0	0	0	0	0.030091	0.000491	0.001965	0	0	0	0	0.000368	0	0	0	0.001105	0.021002	0.01744	31	71.3	3.85	0.68	2.26	1.39	0.77	4.28	0.67	63.9
JMZ5	0.000618	0	0	0	0	0	0	0	0	0	0.001729	0	0.000618	0.000371	0.000247	0.000124	0.001112	0.000371	0.023962	0.008399	0.0021	0	0.000247	0	0	0.029397	0.000371	0.002347	0	0	0	0	0.003829	0	0	0	0	0.000865	0.006176	33.4	66.4	3.59	0.64	2.28	1.12	1.1	4.1	0.55	65.9
JMZ6	0	0	0	0	0	0	0	0	0	0	0.002054	0	0.001329	0	0.000362	0.000362	0.000846	0	0.02078	0.005558	0	0	0.000362	0	0	0.036366	0.000242	0.001087	0	0	0	0.000362	0.003625	0	0	0	0	0.000846	0	21.2	62.3	3.92	0.49	2.18	1.67	0.73	4.77	0.61	36.8
TA1	0.024242	0	0	0	0	0	0	0	0	0	0	0.002558	0	0.006456	0	0.000609	0.000244	0	0.010964	0.004873	0.018882	0.000609	0.001218	0	0.000244	0.020831	0	0.001584	0	0.000365	0.000731	0	0.000122	0.298331	0	0	0	0.002924	0.011451	41	67.2	4.38	0.54	2.62	1.6	0.91	4.48	0.34	50.5
TA2	0.000238	0	0	0	0	0	0	0	0	0	0.000119	0.001663	0	0.001307	0	0.000356	0.000356	0	0.013188	0.022455	0	0	0	0	0	0.031246	0.001307	0.004752	0	0.000119	0.000356	0	0.001188	0.000356	0	0	0.000238	0.013306	0	36.5	73.8	3.26	0.54	1.83	1.41	0.61	4.88	0.74	55
TA3	0.01962	0	0	0	0	0	0	0	0	0	0.001471	0.001717	0	0.000368	0.000736	0.001226	0.00049	0	0.033231	0.007603	0.029798	0	0.000245	0	0.000368	0.035929	0.000736	0.003556	0	0	0.000736	0	0.000368	0	0	0	0.00049	0.124586	0.08596	23.2	51.6	4.08	0.65	2.36	1.59	0.62	4.38	0.83	61.9
TA4	0.008099	0	0	0	0	0	0	0	0	0	0.000357	0.000357	0	0.000238	0	0.000119	0.010958	0	0.010124	0.01334	0.007265	0	0	0	0	0.448904	0	0.000238	0	0	0	0	0.004288	0.000476	0	0	0.000119	0.000476	0.021081	30.3	49.8	3.98	0.55	2.14	1.9	1.09	5.38
TA5	0.02205	0	0	0	0	0	0	0	0	0	0	0.000821	0	0.004809	0.000117	0.000235	0.001525	0	0.003871	0.005747	0.000235	0	0	0	0.000352	0.072367	0	0	0	0.000469	0.000821	0	0.000469	0.512198	0.000117	0	0.000117	0.002698	0.004809	66.2	232.1	4.45	0.99	2.42	1.63	1.34	4.42	0.56	59
TA6	0.004414	0	0	0	0	0	0	0	0	0	0.000119	0.000477	0	0	0.000239	0.000954	0.001074	0	0.023261	0.006799	0	0	0	0	0	0.048909	0.000358	0.003579	0	0	0.000239	0.000358	0.001193	0.000239	0	0	0	0.004652	0.006203	33.5	51.3	3.72	0.44	2.28	1.34	0.72	4.52	0.46	73.4
RG1	0.025914	0	0	0	0	0	0	0	0	0	0.001314	0.003344	0	0.000358	0.000478	0	0.001314	0	0.011822	0.00215	0.034392	0.002388	0.001911	0	0	0.05338	0	0	0	0.000358	0.000239	0	0.000717	0	0.000119	0	0.000955	0.002985	0.015524	28.3	41.9	3.83	0.48	2.35	1.33	0.75	4.37	0.25	31.6
RG2	0.00128	0	0	0	0	0	0	0	0	0	0	0	0	0	0	0.00128	0	0	0	0	0	0	0	0	0.000116	0.012446	0	0.001047	0.013842	0	0.000116	0	0.000698	0.286495	0	0	0	0	0	26.5	50.6	3.81	0.64	2.33	1.39	1.08	4.25	0.63	28.6
RG3	0.002975	0	0	0	0	0.018805	0.000238	0	0	0	0	0.001428	0	0	0	0.000714	0	0	0.000238	0.000357	0.001428	0	0	0	0	0.01095	0.000595	0.001785	0.029755	0.000238	0.000833	0	0.000119	0.476077	0.000119	0	0	0	0	32	61.2	3.39	0.57	2.08	1.21	0.81	4.25	0.58	71.9
RG4	0.002736	0	0	0	0	0	0	0	0	0	0	0.003331	0.001427	0.000833	0.000357	0.000714	0.000119	0	0.02605	0.000714	0.019627	0	0.000238	0	0.000119	0.018794	0	0.009635	0.000119	0	0	0	0.002022	0.020816	0	0	0.000238	0	0.006304	33.5	56.5	4.08	0.89	2.41	1.49	1.33	4.52	0.39	56
RG5	0.002941	0	0	0	0	0.007646	0.000118	0	0	0	0	0	0.000235	0	0	0	0	0	0.003647	0.000235	0.001412	0.002	0.006705	0	0.000235	0.004941	0	0.002353	0.002588	0	0.000235	0.000353	0.000471	0.281849	0	0	0	0	0.000235	25.8	52.4	3.65	0.54	1.97	1.66	0.98	4.19	0.65	53.2
RG6	0.003736	0	0	0	0	0	0	0	0	0	0	0.000482	0.000241	0	0.000121	0.000844	0.000482	0	0.011931	0.003013	0.012533	0.001808	0.000723	0	0.000241	0.052061	0.000121	0.000723	0	0	0	0	0.000121	0.000362	0	0.000121	0.000121	0.008797	0.001808	22.4	58.2	3.59	0.57	2.42	1.42	1.94	4.79	0.46	77.6
AO1	0.002145	0	0	0	0	0	0	0	0	0	0	0.002741	0.001787	0.000238	0	0	0.003456	0	0.005005	0.002145	0	0.000715	0.001072	0	0.000119	0.174929	0	0.003813	0.000119	0.000119	0.000596	0	0.000238	0.000357	0	0	0.000834	0.000596	0	28.9	77.9	3.44	0.69	1.94	1.44	1.35	4.09	0.31	55
AO2	0.00012	0	0	0	0	0	0	0	0	0	0.001802	0.003725	0.003124	0.005768	0.00024	0.001802	0.003124	0.000841	0.016342	0.00769	0	0.00012	0.00036	0	0	0.090483	0.000481	0.000721	0	0.00024	0.00024	0.000481	0.010815	0	0	0	0.00012	0.005407	0	34.2	96.5	4.4	0.8	2.77	1.41	1.78	4.08	0.32	43.6
AO3	0.000827	0	0	0	0	0	0	0	0	0	0	0.000827	0.000473	0.000236	0	0.000236	0.006265	0	0.064066	0.017376	0	0	0.000709	0	0	0.021158	0.000473	0.004728	0	0	0.000236	0	0.000827	0	0	0	0	0.008629	0	32.5	63.9	3.75	0.94	2.31	1.33	2.57	4.75	0.69	39.3
AO4	0.005474	0	0	0	0	0	0	0	0	0	0	0.001048	0.001863	0	0.000116	0	0.000116	0	0.002096	0.000349	0	0.000349	0.000466	0	0.000233	0.014442	0	0	0	0	0	0	0.000233	0.028535	0.000349	0	0.003378	0	0	46.9	82.1	3.16	0.67	1.9	1.22	1.05	4.18	0.4	46.5
AO5	0.000483	0	0	0	0	0	0	0	0	0	0	0.001691	0.003623	0.000483	0	0.000242	0.002536	0.000845	0.012319	0.003261	0	0.000242	0.000362	0.000121	0	0.106401	0.000242	0.007005	0.000362	0	0	0	0.002899	0	0	0	0	0.001932	0	37.1	61.8	3.37	0.81	2.27	0.95	1.84	4.52	0.43	36.1
AO6	0.000236	0	0	0	0	0	0	0	0	0	0.00177	0.000826	0.000472	0.003068	0.002006	0.001534	0.000236	0.005664	0.016165	0.011091	0.000236	0	0	0	0	0.026077	0.000472	0.005664	0	0	0	0.000472	0.004838	0.000118	0	0	0.001298	0.023009	0	39.7	54.6	4.89	0.68	2.78	1.89	1.62	5.13	0.84	42.8
FMT.B1	0.03062	0	0	0	0	0	0	0	0	0	0	0.004374	0.000243	0.001823	0.000608	0	0.000122	0	0.002066	0.003281	0.002552	0	0.000729	0	0	0.004739	0	0.000608	0.000486	0.000122	0.000243	0	0.000122	0	0.000243	0.000243	0	0.000729	0.034872	29.1	65.3	3.6	0.73	2.25	1.26	1.01	5.51	0.39	30.9
FMT.B2	0.012609	0	0	0	0	0	0	0	0	0	0.001102	0	0.003428	0.000612	0.000734	0.000245	0.000857	0	0.016036	0.011507	0.001959	0.008569	0.005631	0	0.000245	0.042478	0	0.000612	0	0	0.000122	0	0.00049	0	0.000245	0.001714	0	0.000857	0.016771	28.4	57.5	3.49	0.58	2.31	1.13	0.89	4.81	0.51	67.1
FMT.B3	0.018769	0	0	0	0	0	0	0	0	0	0	0.000609	0.000488	0.001828	0.000122	0.000122	0.001219	0	0.004509	0.005484	0.032419	0	0	0	0	0.005119	0	0.001097	0	0.000122	0	0	0.000853	0	0	0.000366	0.000122	0.006216	0.164412	34.4	60	3.22	0.68	2.25	0.86	0.93	4.91	0.44	60.7
FMT.B4	0.003121	0	0	0	0	0	0	0	0	0	0.000624	0.000375	0.000999	0.001873	0.014981	0	0.004744	0.000624	0.007241	0.00774	0.001124	0	0	0	0	0.100375	0	0.000499	0	0	0	0	0.00362	0	0	0.000375	0	0.016729	0.008739	36	72.4	3.33	0.44	2.37	0.99	0.67	5.17	0.56	62.4
FMT.B5	0.00742	0	0	0	0	0.000487	0	0	0	0	0.001095	0.000365	0.000851	0.001338	0	0.000608	0	0	0.018854	0.004014	0.000243	0	0.00669	0	0	0.009366	0	0.001338	0.000243	0	0.000122	0	0.000122	0.00146	0.00073	0.000851	0	0.005717	0.005474	30.5	78.3	3.13	0.56	1.88	1.28	0.84	4.75	0.73	29.1
FMT.B6	0.010466	0	0	0	0	0	0	0	0	0	0.000608	0.000852	0.000852	0.001825	0.009614	0.000122	0.00146	0	0.018011	0.010466	0.001947	0.001217	0.000487	0.000122	0	0.120239	0.000487	0.001339	0.000122	0.000365	0.000365	0	0.002677	0	0	0.000243	0.000243	0.00146	0.009614	80.1	97.6	2.42	0.74	1.64	0.72	1.47	5.96	0.8	58
FMT.C1	0.000486	0	0	0	0	0	0	0	0	0	0	0.002792	0.001457	0.001335	0.000728	0.002306	0	0	0.004006	0.002064	0	0	0	0	0.000364	0.013474	0.000486	0.006555	0	0	0	0.000243	0.004734	0	0	0	0	0	0.000486	45.8	76.5	3.42	0.97	1.94	1.27	1.42	5.27	0.45	71.9
FMT.C2	0.000357	0	0	0	0	0	0	0	0	0	0.008813	0.001429	0.000238	0.000476	0.000357	0.000119	0.000595	0	0.107181	0.032988	0.000357	0.001548	0.000238	0	0	0.084792	0.001786	0.002977	0	0	0	0.000119	0.005955	0	0	0	0	0.001429	0.002144	33.8	58.4	3.53	0.62	1.82	1.67	0.8	5.3	0.27	55.2
FMT.C3	0.001473	0	0	0	0	0	0	0	0	0	0.000246	0.006262	0.000246	0.000368	0	0.001228	0.000982	0	0.007613	0.003561	0.004175	0	0	0.001596	0.000737	0.016454	0	0.000123	0.000614	0.000368	0.00086	0	0.001351	0	0	0	0	0	0.088531	33.4	65.6	2.65	0.52	1.7	0.89	0.64	4.19	0.34	76.6
FMT.C4	0.006039	0	0	0	0	0	0	0	0	0	0.000483	0.005073	0.002053	0.003382	0.033337	0.002295	0	0.000242	0.004469	0.004228	0.001449	0	0.000242	0	0.000121	0.005798	0	0.000121	0	0.000242	0.000362	0.000242	0.000725	0	0	0.000242	0.016427	0.000725	0.032009	113.6	127.4	2.28	0.57	1.62	0.71	0.81	5.67	0.58	41.1
FMT.C5	0.007445	0	0	0	0	0	0	0	0	0	0.000124	0.001985	0	0.000993	0.000248	0	0	0	0.001117	0.002482	0.004343	0	0	0	0	0.002606	0	0.000248	0.000124	0.000248	0.000372	0	0.000993	0	0	0	0.00062	0.000248	0.14853	24.2	62.5	3.47	0.56	2.34	1.01	0.87	4.92	0.53	50.5
FMT.C6	0.015653	0	0	0	0	0	0	0	0	0	0	0.001325	0.000843	0.001325	0.001686	0	0.000241	0	0.002529	0.000361	0.000241	0.002047	0.001686	0	0.000241	0.010114	0	0.000482	0	0.00012	0.000241	0	0.000241	0	0	0	0.00012	0.000241	0.018663	29.4	95.2	3.13	0.56	1.95	1.17	0.96	4.28	0.85	52.3
FMT.JMZ1	0.000375	0	0	0	0	0	0	0	0	0	0.001251	0	0.00025	0.002251	0.009505	0.00075	0.003127	0	0.007254	0.017634	0	0	0	0	0	0.061656	0.001376	0.00025	0.000125	0	0	0	0.026513	0	0	0	0.001126	0.000375	0	25.8	59.8	2.94	0.5	1.98	0.94	0.6	4.24	0.56	50
FMT.JMZ2	0.008145	0	0	0	0	0	0	0	0	0	0.000243	0.002188	0.002188	0.004863	0.000365	0.001216	0.000729	0	0.007659	0.001094	0.011792	0.001094	0.001823	0.000122	0	0.010212	0	0.000608	0.003039	0	0	0	0.001337	0	0	0.000122	0	0.000122	0.040968	22	67.2	3.11	0.65	2.27	0.71	0.82	4.25	0.69	41.3
FMT.JMZ3	0.009698	0	0	0	0	0	0	0	0	0	0.000373	0.008952	0.001865	0.00659	0.000497	0.001368	0	0.000124	0.003357	0.004227	0.002114	0	0.000373	0.000497	0	0.007584	0	0.000995	0	0.000249	0.000746	0	0.010568	0	0	0.001368	0	0.000249	0.042024	34.9	60	3.67	0.62	2.04	1.63	0.78	4.61	0.34	55.2
FMT.JMZ4	0.002756	0	0	0	0	0	0	0	0	0	0.00024	0.002756	0.001678	0.006231	0.00012	0.001558	0.00024	0	0.002157	0.005153	0.001797	0.000839	0.000599	0.00024	0.000359	0.034871	0.00024	0.000479	0	0.00012	0	0	0.006711	0.00012	0	0.000359	0	0.00012	0.005872	32.1	63.4	3.79	0.48	2.21	1.42	0.75	4.47
FMT.JMZ5	0.003224	0	0	0	0	0	0	0	0	0	0.001612	0.000496	0.001364	0.000496	0.00248	0	0.00062	0.000868	0.019841	0.00372	0.00248	0.000868	0.015749	0.000124	0.000248	0.059276	0.000248	0.004092	0	0	0	0	0	0	0	0	0.000744	0.003472	0.002356	108.6	129.8	1.78	0.81	1.03	0.71	1.4	4.72	0.3	34.6
FMT.JMZ6	0.025478	0	0	0	0	0	0	0	0	0	0.000373	0	0.000497	0.000497	0	0	0.002113	0	0.003356	0.000249	0.00435	0	0.000373	0	0	0.015163	0	0.000249	0	0	0	0	0	0	0	0.000249	0	0	0.106513	28.9	61.1	2.9	0.56	2.04	0.92	0.78	4.56	0.69	41.6
FMT.RG1	0.004424	0	0	0	0	0	0	0	0	0	0	0.000246	0.003809	0.000614	0.000123	0	0.000123	0	0.012042	0.001229	0.002949	0.000123	0.006513	0.000246	0	0.012657	0.000614	0.000492	0	0	0	0	0.000123	0.001843	0	0.001106	0	0.0478	0.010322	31.7	62.5	3.27	0.59	1.91	1.32	1.18	4.22	0.41	62.4
FMT.RG2	0.007656	0	0	0	0	0	0	0	0	0	0.000502	0.000377	0.005271	0.002134	0.000126	0	0.000753	0	0.006777	0.001506	0.003012	0	0.000251	0	0	0.045306	0.000126	0.001004	0	0	0	0	0	0.000753	0	0.001004	0	0.000126	0.021461	32.7	55.2	3.32	0.72	2.13	0.98	1.26	4.46
FMT.RG3	0.002991	0	0	0	0	0	0	0	0	0	0.000872	0	0.000623	0.001246	0.077268	0.000997	0.006356	0	0.042248	0.011839	0.002368	0.000249	0	0	0	0.016077	0.000997	0.00349	0	0	0	0	0.000872	0.007104	0	0	0	0.000748	0.006481	28.6	61.6	3.43	0.57	2.48	0.81	0.81	4.09	0.88	29.1
FMT.RG4	0.004741	0	0	0	0	0	0	0	0	0	0.001216	0.000122	0.000486	0.000608	0.000243	0	0.001823	0	0.006808	0.005106	0.004255	0	0	0	0	0.023462	0.000486	0.000365	0.000122	0	0	0	0.002067	0.002188	0	0.000365	0.004741	0	0.048262	31.2	58.9	3.49	1.02	2.07	1.25	1.75	4.49
FMT.RG5	0.00794	0	0	0	0	0	0	0	0	0	0.000481	0.000361	0.002286	0.002647	0	0	0.001203	0	0.005414	0.001684	0.000241	0.000241	0.009865	0	0.000241	0.037656	0	0.000842	0.000962	0	0	0	0.000361	0.001564	0	0	0.000241	0	0.000722	79.4	149.3	2.34	0.96	1.42	0.84	1.22	5.31	0.41	50
FMT.RG6	0.010653	0	0	0	0	0	0	0	0	0	0.003344	0.000372	0.000124	0.000124	0	0.000248	0.002354	0	0.018704	0.008671	0.002477	0	0	0	0	0.033569	0	0.004955	0	0	0.000124	0.000248	0.000991	0.000248	0	0	0	0.000248	0.030224	37.3	51.1	3.01	0.81	2.11	0.71	1.34	5.12
TMA1	0.071613	0.000823	0.000588	0.002469	0.000353	0.017521	0.009172	0.006585	0.008349	0.003881	0	0	0	0	0	0	0	0	0	0	0	0	0	0	0	0	0	0	0	0	0	0	0	0	0	0	0	0	0	65	78.8	6.65	0.52	3.83	2.6	0.81	3.1	0.44	50.2
TMA2	0.163194	0.001756	0.001288	0.002693	0.000819	0.000937	0.004566	0.010185	0.028214	0.003863	0	0	0	0	0	0	0	0	0	0	0	0	0	0	0	0	0	0	0	0	0	0	0	0	0	0	0	0	0	47.3	79.9	4.84	0.53	2.8	1.9	0.99	3.75	0.49	40.4
TMA3	0.004444	0	0.000702	0.001053	0.000117	0.001053	0.001637	0.007602	0.004211	0.004678	0	0	0	0	0	0	0	0	0	0	0	0	0	0	0	0	0	0	0	0	0	0	0	0	0	0	0	0	0	60.1	80.1	5.1	0.65	3.08	1.89	1.46	3.9	0.4	38.7
TMA4	0.12377	0.001405	0.000937	0.002225	0.001288	0.001171	0.004684	0.010304	0.015808	0.007026	0	0	0	0	0	0	0	0	0	0	0	0	0	0	0	0	0	0	0	0	0	0	0	0	0	0	0	0	0	83.1	138.8	5.14	0.61	3.22	1.74	1.16	3.53	0.48	64.2
TMA5	0.119841	0.000352	0.000704	0.001173	0.000938	0.001642	0.002697	0.004456	0.035413	0.005394	0	0	0	0	0	0	0	0	0	0	0	0	0	0	0	0	0	0	0	0	0	0	0	0	0	0	0	0	0	44	61.5	4.92	0.64	2.61	2.32	1.36	4.01	0.61	39.8
TMA6	0.129119	0.001055	0.001055	0.001525	0.000938	0.006567	0.00129	0.007857	0.016184	0.004222	0	0	0	0	0	0	0	0	0	0	0	0	0	0	0	0.000117	0	0	0	0	0	0	0	0	0	0	0	0	0	49.9	87.7	5.81	0.69	3.17	2.4	1.1	3.45
TP1	0.022173	0	0	0	0	0.002451	0	0	0	0	0	0	0	0	0	0	0	0	0.000233	0	0.002801	0	0	0	0	0.331894	0.001167	0	0.002101	0	0	0	0	0	0.00035	0	0.000233	0	0.000233	66.9	77.4	3.85	0.53	2.53	1.17	1.05	4.62	0.65	43.7
TP2	0.013391	0	0	0	0	0.000587	0	0	0.000235	0	0	0.001292	0	0	0.001057	0	0	0	0.002114	0	0.094796	0	0	0	0	0.001175	0	0	0	0	0	0.000117	0.000822	0.000822	0	0	0.061083	0	0.006578	65.3	84	3.7	0.62	2.72	0.87	1.1	3.54	0.53	59.6
TP3	0.004142	0	0	0	0	0	0	0	0	0	0	0	0.000473	0	0.002248	0.00071	0	0	0.025796	0.005798	0	0	0.002958	0	0.000473	0.03751	0.009821	0.013016	0.000118	0	0	0.001302	0.001065	0.005325	0.00284	0	0.006863	0.008756	0	75.9	102.4	4	0.58	2.4	1.56	1.2	3.32	0.57	61.2
TP4	0.014611	0	0	0	0	0	0	0	0	0	0	0	0	0	0	0.000117	0	0	0.021975	0.000117	0.000351	0	0	0	0.000351	0.037756	0.000935	0	0.000117	0	0	0	0	0.000234	0	0	0.00187	0	0.000935	92.4	123.7	3.68	0.9	2.46	1.07	1.51	3.77	0.51	69.4
TP5	0.024204	0	0	0	0	0	0	0	0.000358	0	0	0.000954	0	0	0.001192	0	0.003577	0	0.013235	0.002742	0.007869	0	0	0	0.000238	0.043758	0.002623	0.001431	0.000477	0	0	0	0.003219	0.005246	0	0	0.000715	0	0.005962	65.7	119.6	3.49	0.57	2.53	0.92	0.99	3.75	0.73	67.2
TP6	0.014626	0	0	0	0	0.001887	0	0	0	0	0	0	0	0	0	0	0	0	0.014862	0.000708	0.022293	0	0	0	0	0.01439	0	0.000236	0	0	0	0	0.000118	0.000236	0	0	0.003657	0.000118	0.003657	52.5	77.3	3.98	0.54	2.61	1.28	1.13	3.79	0.65	65.6
TM1	0.024549	0	0	0	0	0.000602	0	0	0	0	0.000842	0.000602	0	0	0.0284	0	0.002166	0	0.013839	0.002286	0.006258	0	0.005174	0	0	0.12864	0.015162	0.000361	0.015283	0	0	0.000722	0.001925	0.025993	0	0	0.003008	0.017569	0.020457	32.9	72.4	4.5	0.71	3.03	1.21	1.31	4.38	0.7	36
TM2	0.0054	0	0	0	0	0	0	0	0	0	0.00072	0.0006	0	0	0.00468	0.0006	0.00072	0	0.051242	0.006	0.0048	0	0.00096	0	0	0.041282	0.01224	0.00228	0	0.00012	0	0.00132	0.00024	0.00084	0	0	0.00156	0.085083	0.00396	49	117.9	4.63	0.6	2.67	1.87	1.13	3.7	0.57	35.7
TM3	0.055184	0	0	0	0	0	0	0	0	0	0.000119	0.00215	0	0	0.000119	0	0.002508	0	0.007406	0.001672	0.054826	0	0.000478	0	0	0.069637	0.006808	0.000956	0.002508	0	0	0.001672	0	0.148352	0	0	0.005733	0	0.107143	34.5	93.8	4.09	1	2.82	1	1.32	4.16	0.6	55.2
TM4	0.041541	0	0	0	0	0	0	0	0	0	0.000483	0.000966	0	0	0	0.001328	0.007246	0	0.008091	0.005072	0.007246	0	0.002174	0	0.000362	0.157107	0.024635	0.00314	0.001449	0	0	0.000242	0.001087	0.007366	0	0	0.001087	0.03031	0.018355	52.7	91	5.18	0.6	2.97	2	1.04	3.78	0.73	44.8
TM5	0.016223	0	0	0	0	0	0	0	0	0	0.000242	0.001816	0.000363	0	0.000605	0.000847	0.000969	0	0.028814	0.002785	0.004237	0	0.002058	0	0	0.021065	0.004116	0.002663	0	0.000242	0	0.000484	0.000605	0.022034	0.000605	0	0.001937	0.008717	0.009322	123.4	144	4.05	0.65	2.72	1.09	1.04	3.96	0.59	59.8
TM6	0.010691	0	0	0	0	0.000713	0	0	0	0.000119	0.002732	0.000713	0	0	0.000594	0	0.012711	0	0.017938	0.001663	0.002732	0	0.00095	0	0.000356	0.264077	0.029936	0.001782	0.003801	0.000119	0	0.001782	0	0	0	0	0.001069	0	0.001069	40.5	104.2	4.9	0.81	3.04	1.73	1.95	3.61	0.62	52.1
TC1	0.000117	0	0	0.000234	0	0.010296	0	0	0	0	0	0	0	0	0	0	0	0	0.001521	0.001404	0.000117	0	0.0234	0	0	0	0.083772	0	0	0	0	0	0	0	0	0	0	0	0	58.3	86.4	4.13	0.76	2.85	1.11	1.14	3.72	0.71	60.9
TC2	0.001284	0	0	0	0	0.010276	0	0	0	0	0	0	0	0	0	0	0	0	0.000584	0.002219	0.000234	0	0.003853	0	0	0	0.062354	0	0	0.000234	0	0	0	0	0	0	0.001518	0	0.001168	58.4	77.8	5.03	0.61	2.89	2.1	1.07	4.07	0.54	50.5
TC3	0.002336	0	0	0.000117	0	0.011798	0	0.001402	0	0.001869	0	0	0	0	0	0	0	0	0.000584	0.004322	0.00035	0	0	0	0	0	0.027917	0	0	0.000234	0	0	0	0	0	0	0.000234	0	0	74.2	176.7	4.61	0.85	2.88	1.52	1.06	3.88	0.49	59
TC4	0	0	0	0.000117	0	0.013561	0	0.000117	0	0.000234	0	0	0	0	0	0	0	0	0.000351	0.001169	0.000468	0	0.002338	0	0	0	0.13444	0	0	0	0	0	0	0	0	0	0.018003	0	0.012976	63.6	88.8	4.67	0.49	2.83	1.77	1.03	4.26	0.55	41.7
TC5	0	0	0	0.000587	0	0.009503	0	0.000821	0	0.002229	0	0	0	0	0	0	0	0	0.000704	0.001408	0.000235	0	0.004341	0	0	0	0.055842	0	0	0	0	0	0	0	0	0	0	0	0.003519	68	117.9	4.66	0.68	2.98	1.44	0.99	3.98	0.3	59.3
TC6	0	0.000117	0	0	0	0.007365	0	0	0	0.000234	0	0	0	0	0	0	0	0	0	0.00152	0.000585	0	0.007599	0	0	0	0.137129	0	0	0.000117	0	0	0	0	0	0	0.005378	0	0.007599	53.8	64.9	4.57	0.6	2.64	1.85	0.97	4.46	0.42	54.3
TV1	0.037987	0.001882	0.194284	0.002235	0.000941	0.004939	0.037516	0.005292	0.007997	0.009644	0	0	0	0	0	0	0	0	0	0	0	0	0	0	0	0	0	0	0	0	0	0	0	0.002235	0	0	0.092556	0	0	65.4	74.1	5.66	0.7	3.16	2.19	1.5	4.08	0.37	69.4
TV2	0.042093	0.001881	0.187302	0.001176	0.00047	0.004703	0.031276	0.001646	0.008936	0.00435	0	0	0	0	0	0	0	0	0	0	0	0	0	0	0	0	0	0	0	0	0	0	0	0.285479	0	0	0.064903	0	0	82.2	118.3	4.63	0.67	2.8	1.54	1.14	3.89	0.42	38.7
TV3	0.037435	0.003779	0.257558	0.001771	0.00059	0.030586	0.050897	0.003188	0.015234	0.007676	0	0	0	0	0	0	0	0	0	0	0	0	0	0	0	0	0	0	0	0	0	0	0	0.034247	0	0	0.064006	0	0	76.7	85.7	4.87	0.61	2.66	2.03	1.03	3.54	0.4	45
TV4	0.025865	0.003661	0.203732	0.002244	0.001063	0.023031	0.035314	0.003779	0.009803	0.006968	0	0	0	0	0	0	0	0	0	0	0	0	0	0	0	0	0.000236	0	0	0	0	0	0	0.009803	0	0	0.039447	0	0	77.5	121.7	5.16	0.61	3.03	1.92	1.43	3.56	0.49	51.3
TV5	0.076635	0.002925	0.017784	0.004797	0.001521	0.00468	0.030186	0.004212	0.002457	0.011583	0	0	0	0	0	0	0	0	0	0	0	0	0	0	0	0	0.000117	0	0	0	0	0	0	0.266058	0	0	0.019188	0	0	89.8	91.8	4.65	0.51	2.75	1.81	0.99	3.84	0.59	33.5
TV6	0.047977	0.003167	0.526334	0.001173	0.000704	0.005513	0.028622	0.004223	0.016188	0.005982	0	0	0	0	0	0	0	0	0	0	0	0	0	0	0	0	0	0	0	0	0	0	0	0.003519	0	0	0.030499	0	0	80.4	89.3	4.28	0.84	2.03	2.17	1.55	4.16	0.54	51.1
TN1	0.001419	0	0.000946	0.000118	0	0.000828	0.043504	0	0.008512	0.001655	0	0	0	0	0	0	0	0	0.04114	0.002364	0	0	0	0	0	0	0.122118	0.000355	0	0	0	0	0	0.337274	0	0	0	0	0.006029	83.1	83	4.79	0.72	2.92	1.69	1.11	3.63	0.37	60.4
TN2	0.001663	0	0.000119	0	0	0.000475	0.019717	0	0.002969	0	0	0	0	0	0	0	0	0	0.007008	0.002019	0.000238	0	0	0	0.000238	0	0.171636	0	0	0	0	0	0	0.311082	0	0	0.000238	0	0.060934	68.9	80.9	3.51	0.82	2.36	0.94	0.89	4.16	0.4	67
TN3	0.002949	0	0.001297	0.000118	0	0.001297	0.014862	0.000236	0.00401	0.00118	0	0	0	0	0	0	0	0	0.001769	0.000944	0	0	0	0	0	0	0.090234	0	0	0	0	0	0	0.47405	0	0	0	0	0.045294	93.4	94.9	5.05	0.71	2.47	2.51	1.28	3.81	0.49	32.4
TN4	0.005398	0	0.00012	0.00012	0	0.006117	0.016313	0	0.004798	0	0	0	0	0	0	0	0	0	0.0006	0.001199	0	0	0	0	0.00036	0	0.099076	0	0	0	0	0	0	0.247691	0	0	0	0	0.123426	78.9	80.7	3.93	0.79	2.54	1.19	1	3.89	0.51	52.4
TN5	0.003194	0	0.000237	0	0	0.000828	0.023069	0	0.003431	0	0	0	0	0	0	0	0	0	0.014788	0.002248	0	0	0	0	0.000473	0	0.209157	0	0	0	0	0	0	0.00142	0.000355	0	0	0	0.210694	68.3	72.5	4.4	0.59	2.78	1.45	1.1	4.43
TN6	0.00142	0	0.002012	0.000118	0.000118	0.000828	0.050408	0	0.008165	0.000828	0	0	0	0	0	0	0	0	0.020826	0.004733	0	0	0	0	0	0	0.139155	0.000237	0.000118	0	0	0	0	0.001302	0	0	0	0	0.13738	74.7	77.3	4.54	0.84	2.62	1.69	1.67	4.44	0.56	36.3
[truncated: 4 more columns]
