# Supplementary material for: Hepatoprotective effects of Cassiae Semen on mice with non-alcoholic fatty liver disease based on gut microbiota
Source: Commun Biol. 2021 Dec 3;4:1357. doi: 10.1038/s42003-021-02883-8 (PMC8642482; doi:10.1038/s42003-021-02883-8)
Supplement: Supplementary file 10 — Supplementary Data 7 [file 42003_2021_2883_MOESM10_ESM.xlsx]

## Sheet: metabolic pathway abundance
The relative abundance of metabolic pathway
	Control	Control	Control	Control	Control	Control	HFD	HFD	HFD	HFD	HFD	HFD	CSE	CSE	CSE	CSE	CSE	CSE	TA	TA	TA	TA	TA	TA	RG	RG	RG	RG	RG	RG	AO	AO	AO	AO	AO	AO
Cytoskeleton proteins	0.01023	0.011026	0.009445	0.009357	0.010018	0.012419	0.006838	0.006574	0.007155	0.007112	0.006655	0.009007	0.010575	0.009349	0.009689	0.010091	0.009755	0.009263	0.010024	0.009638	0.010616	0.010989	0.010066	0.009917	0.011004	0.009246	0.008916	0.010686	0.00981	0.010661	0.011019	0.009805	0.009989	0.012366	0.009966	0.010072
Bacterial secretion system	0.015008	0.014905	0.015073	0.015096	0.014387	0.015074	0.012038	0.011775	0.012847	0.012438	0.011315	0.013763	0.01483	0.014793	0.014664	0.015028	0.014821	0.014925	0.013932	0.013744	0.014977	0.015778	0.014017	0.014629	0.014435	0.014	0.013298	0.014426	0.0142	0.01514	0.015723	0.014101	0.014175	0.015324	0.014323	0.013707
Phosphotransferase system (PTS)	0.012624	0.012972	0.012337	0.012482	0.012868	0.013519	0.010547	0.010447	0.010837	0.009947	0.010061	0.010897	0.011857	0.012075	0.012544	0.012488	0.012557	0.01239	0.013179	0.012953	0.012225	0.012978	0.013754	0.012178	0.012338	0.013323	0.012882	0.012602	0.013203	0.012595	0.012849	0.012168	0.012619	0.013147	0.012222	0.012297
Secretion system	0.006515	0.005075	0.008377	0.008643	0.006896	0.002327	0.004018	0.003714	0.002802	0.003416	0.004288	0.002929	0.005058	0.008831	0.008938	0.007961	0.008335	0.009581	0.004171	0.007661	0.008736	0.004001	0.002466	0.007916	0.005189	0.002791	0.002528	0.005811	0.002569	0.005915	0.004057	0.008413	0.008741	0.001345	0.007971	0.00951
Alanine, aspartate and glutamate metabolism	0.004937	0.005485	0.004154	0.004145	0.005497	0.006237	0.009557	0.009998	0.010079	0.008791	0.009112	0.007639	0.005104	0.004272	0.004341	0.00457	0.004345	0.003938	0.007762	0.00431	0.005074	0.00501	0.008974	0.004739	0.00546	0.009334	0.00975	0.005725	0.00918	0.005093	0.005137	0.004613	0.004443	0.006842	0.00455	0.004612
Arginine and proline metabolism	0.000984	0.000919	0.000937	0.000985	0.001321	0.00073	0.002936	0.002798	0.002594	0.002441	0.00286	0.002049	0.000949	0.001023	0.000969	0.000921	0.00094	0.000952	0.002434	0.000959	0.000917	0.001203	0.003096	0.000999	0.000901	0.003438	0.003264	0.001144	0.003102	0.000972	0.001131	0.001001	0.00099	0.001085	0.000959	0.001035
Lysine biosynthesis	0.006536	0.006341	0.006117	0.006135	0.006538	0.006001	0.008517	0.008733	0.008479	0.008362	0.008925	0.007487	0.00586	0.006266	0.006466	0.006023	0.006242	0.006219	0.006501	0.006555	0.005637	0.006009	0.00633	0.006119	0.006335	0.006279	0.00699	0.006332	0.006477	0.006091	0.006087	0.006487	0.006738	0.005726	0.006274	0.006936
Valine, leucine and isoleucine biosynthesis	0.006355	0.006312	0.006105	0.006165	0.006071	0.006586	0.005478	0.0056	0.005871	0.005372	0.00526	0.005676	0.006559	0.006147	0.005919	0.006162	0.006013	0.005782	0.005962	0.006627	0.006228	0.006371	0.005922	0.00624	0.006381	0.005985	0.0058	0.006174	0.006069	0.006427	0.006338	0.006161	0.006075	0.006696	0.006191	0.006267
Amino sugar and nucleotide sugar metabolism	0.003273	0.00327	0.003427	0.003371	0.003325	0.003133	0.001099	0.000997	0.001191	0.001247	0.000986	0.001793	0.003846	0.003534	0.003395	0.003523	0.003439	0.003425	0.002839	0.003986	0.004082	0.004337	0.002645	0.003578	0.003645	0.002399	0.001962	0.003292	0.002203	0.003537	0.004001	0.003827	0.003726	0.002968	0.003841	0.003989
Butanoate metabolism	0.002044	0.002035	0.001819	0.001832	0.002123	0.001876	0.004521	0.004571	0.004281	0.004188	0.00464	0.003565	0.001752	0.001902	0.00201	0.001752	0.001896	0.001882	0.002552	0.001992	0.001496	0.002394	0.002709	0.001874	0.002015	0.002676	0.003297	0.002153	0.003055	0.001913	0.002323	0.002009	0.002064	0.001843	0.00196	0.002127
Glyoxylate and dicarboxylate metabolism	0.009038	0.008844	0.009719	0.009441	0.008258	0.009043	0.005876	0.005807	0.00656	0.006559	0.005881	0.007847	0.010503	0.009091	0.009032	0.009401	0.009382	0.009544	0.007299	0.009104	0.009073	0.009029	0.006483	0.009062	0.008927	0.006017	0.006037	0.008352	0.006645	0.00921	0.009196	0.008885	0.008814	0.008959	0.00919	0.007842
Carbon fixation in photosynthetic organisms	0.004869	0.00445	0.005746	0.005551	0.004822	0.003798	0.00335	0.003498	0.003773	0.003758	0.00336	0.003551	0.005597	0.005518	0.005299	0.00519	0.005453	0.005729	0.004385	0.005843	0.004585	0.00554	0.004266	0.005324	0.004843	0.00433	0.00395	0.004603	0.003867	0.004901	0.005154	0.005472	0.005107	0.003723	0.005592	0.004708
Other glycan degradation	0.008457	0.008916	0.007757	0.007873	0.008305	0.009883	0.008367	0.008299	0.008276	0.007897	0.008179	0.008152	0.007729	0.007607	0.007927	0.008085	0.007938	0.007552	0.008684	0.007884	0.008033	0.008425	0.009116	0.007858	0.008362	0.008894	0.009007	0.008586	0.008747	0.008491	0.008482	0.007628	0.007844	0.009711	0.007664	0.007796
Glycerolipid metabolism	0.010453	0.010199	0.01001	0.010252	0.010313	0.010403	0.011097	0.011061	0.011207	0.010799	0.010493	0.011308	0.010611	0.01006	0.009901	0.01018	0.009973	0.009783	0.011045	0.010623	0.010687	0.011834	0.011611	0.010268	0.010386	0.011832	0.011512	0.010377	0.011556	0.010587	0.01137	0.01028	0.010142	0.010846	0.010273	0.010145
Primary bile acid biosynthesis	0.005372	0.005294	0.005319	0.005358	0.005595	0.005072	0.006464	0.006649	0.0069	0.007093	0.006681	0.006898	0.005084	0.005383	0.00555	0.005382	0.005399	0.005411	0.005979	0.005413	0.005487	0.00619	0.006437	0.005345	0.005281	0.006318	0.006461	0.005416	0.00637	0.005409	0.006076	0.005534	0.00577	0.00521	0.005571	0.006166
Secondary bile acid biosynthesis	0.00577	0.006542	0.005016	0.004937	0.005679	0.007663	0.004007	0.003742	0.004092	0.003742	0.003432	0.004646	0.00615	0.005065	0.005221	0.005626	0.005285	0.00482	0.00597	0.005404	0.006379	0.005873	0.006018	0.005474	0.006276	0.005833	0.00548	0.006162	0.006026	0.006081	0.006093	0.005259	0.005539	0.007646	0.005369	0.005588
Pantothenate and CoA biosynthesis	0.0024	0.003204	0.001338	0.001265	0.002599	0.004651	0.004605	0.00433	0.004074	0.004606	0.004803	0.00455	0.001745	0.001187	0.001589	0.001793	0.001585	0.001131	0.004329	0.000733	0.001637	0.000589	0.005273	0.001765	0.002392	0.005349	0.005542	0.002953	0.005858	0.002246	0.001514	0.001109	0.001289	0.005344	0.001145	0.000934
Thiamine metabolism	0.003472	0.004294	0.002596	0.00241	0.003618	0.005724	0.007294	0.007223	0.007041	0.007783	0.007964	0.007593	0.003053	0.00229	0.00275	0.002913	0.002787	0.002397	0.005313	0.001774	0.002611	0.001349	0.006123	0.002876	0.003448	0.006175	0.006977	0.004037	0.007113	0.003318	0.002471	0.00217	0.002323	0.006605	0.002215	0.001603
Selenocompound metabolism	0.007791	0.008298	0.007598	0.007756	0.007852	0.009123	0.005118	0.004926	0.005214	0.005171	0.004874	0.006089	0.008598	0.007664	0.007672	0.007927	0.007772	0.007384	0.007636	0.008348	0.008067	0.00994	0.007757	0.008037	0.008666	0.007194	0.0067	0.008231	0.006988	0.008448	0.009443	0.008159	0.008003	0.0089	0.00832	0.008402
Terpenoid backbone biosynthesis	0.001158	0.001226	0.000992	0.001027	0.001343	0.00117	0.003464	0.003392	0.00302	0.003061	0.003508	0.002559	0.001117	0.001081	0.00118	0.00102	0.001084	0.001041	0.001841	0.001167	0.000938	0.000999	0.002034	0.001079	0.001161	0.002201	0.00259	0.001263	0.002375	0.001079	0.00108	0.001188	0.001289	0.001279	0.001148	0.001439
Purine metabolism	0.00472	0.005939	0.002816	0.002905	0.004548	0.008416	0.0098	0.009648	0.009207	0.009341	0.010158	0.009356	0.003901	0.002763	0.003365	0.003947	0.003339	0.002466	0.006586	0.002392	0.004601	0.003132	0.007492	0.003651	0.004967	0.007202	0.008555	0.005431	0.008311	0.004764	0.00413	0.002855	0.003362	0.009042	0.002972	0.003378
Pyrimidine metabolism	0.013389	0.013469	0.013355	0.01344	0.012604	0.014201	0.009216	0.009183	0.00951	0.009207	0.008921	0.010066	0.013868	0.013376	0.013235	0.013501	0.013362	0.013071	0.011182	0.014352	0.013404	0.014639	0.010518	0.013737	0.013684	0.009875	0.009695	0.013421	0.009736	0.013918	0.014221	0.01358	0.013199	0.013399	0.013618	0.013085
PPAR signaling pathway	0.006379	0.006535	0.006195	0.006351	0.006245	0.007056	0.007836	0.008188	0.008543	0.008744	0.008374	0.008911	0.007372	0.006286	0.006047	0.006485	0.006121	0.005926	0.006539	0.006422	0.007122	0.006893	0.006262	0.006618	0.007075	0.005986	0.006652	0.006688	0.006537	0.0068	0.007019	0.006458	0.006205	0.007304	0.006494	0.006328
Membrane and intracellular structural molecules	0.00553	0.005992	0.005859	0.005391	0.005021	0.006862	0.001122	0.000717	0.001233	0.000868	0.000679	0.002944	0.005153	0.004849	0.005687	0.005584	0.005873	0.005983	0.004331	0.004504	0.004415	0.002742	0.003795	0.004858	0.004909	0.003328	0.003158	0.005036	0.003994	0.005188	0.00374	0.004422	0.004941	0.006543	0.004639	0.003422
Bacterial chemotaxis	0.000964	0.001033	0.00089	0.000868	0.000941	0.00109	0.000493	0.00046	0.000557	0.000479	0.000469	0.000708	0.000993	0.000848	0.000888	0.000885	0.000898	0.000875	0.0011	0.000862	0.000826	0.00093	0.001109	0.000891	0.001024	0.001016	0.000944	0.001008	0.001216	0.000969	0.000997	0.000867	0.000859	0.001143	0.000851	0.000723
Glycine, serine and threonine metabolism	0.005818	0.006342	0.005181	0.005339	0.00597	0.007197	0.00495	0.004734	0.004764	0.004808	0.004723	0.00504	0.005663	0.005347	0.005505	0.005739	0.005449	0.005113	0.006311	0.005528	0.006287	0.006576	0.006716	0.005616	0.0061	0.006494	0.006171	0.006154	0.006387	0.006158	0.006449	0.005613	0.005814	0.007057	0.005723	0.0065
Histidine metabolism	0.019085	0.019724	0.018541	0.018572	0.01841	0.020976	0.015405	0.015239	0.015547	0.015428	0.015114	0.016675	0.018827	0.018351	0.018336	0.018983	0.018628	0.018281	0.017597	0.01835	0.019107	0.019801	0.017566	0.018514	0.019371	0.016919	0.016665	0.019003	0.017002	0.019428	0.01976	0.017995	0.018028	0.020733	0.018227	0.017663
Lysine degradation	0.007968	0.008733	0.007599	0.007334	0.008189	0.009714	0.005851	0.005642	0.00589	0.005714	0.005575	0.006541	0.008538	0.007651	0.007842	0.008264	0.007873	0.007403	0.008426	0.007428	0.0093	0.00915	0.00865	0.008106	0.009024	0.008291	0.007761	0.008709	0.008073	0.008804	0.00898	0.008107	0.008146	0.009697	0.008283	0.008876
Phenylalanine, tyrosine and tryptophan biosynthesis	0.003397	0.002495	0.00387	0.004071	0.002694	0.001562	0.012797	0.014092	0.014803	0.013555	0.012653	0.010421	0.005153	0.00446	0.002788	0.003402	0.003061	0.003096	0.002509	0.003675	0.003251	0.007827	0.002755	0.004141	0.003875	0.004067	0.005721	0.003216	0.003631	0.003889	0.006333	0.004046	0.002648	0.002146	0.004287	0.003586
Galactose metabolism	0.000369	0.000387	0.000332	0.00032	0.000328	0.000478	5.95e-05	2.65e-05	8.12e-05	3.08e-05	2.25e-05	0.000227	0.00039	0.000326	0.000339	0.000396	0.000346	0.00032	0.000366	0.000264	0.000547	0.000166	0.000353	0.000336	0.000398	0.000369	0.000297	0.000357	0.000349	0.000388	0.00022	0.000322	0.000363	0.00051	0.000327	0.0004
Glycolysis / Gluconeogenesis	0.00465	0.004516	0.004279	0.004251	0.004762	0.00432	0.006028	0.006203	0.006343	0.006834	0.006439	0.006512	0.004388	0.004372	0.004438	0.004245	0.004317	0.004261	0.005024	0.004816	0.004333	0.005406	0.005159	0.004403	0.004536	0.005107	0.005474	0.004608	0.005392	0.004494	0.005191	0.00461	0.004737	0.004253	0.004596	0.004927
Propanoate metabolism	0.021195	0.02206	0.019825	0.019821	0.02081	0.023972	0.017475	0.017117	0.01715	0.018404	0.017662	0.019588	0.02122	0.019772	0.019854	0.020344	0.02002	0.019277	0.020766	0.020187	0.020605	0.020615	0.020696	0.020336	0.021924	0.020507	0.019851	0.021444	0.020397	0.021286	0.020989	0.020117	0.019965	0.023839	0.020311	0.020226
Pyruvate metabolism	0.018272	0.019477	0.01716	0.016928	0.017403	0.021701	0.011682	0.01149	0.011776	0.012439	0.011523	0.013914	0.018401	0.01692	0.017201	0.017717	0.017467	0.016701	0.015569	0.017168	0.017651	0.017507	0.01455	0.01751	0.019121	0.013804	0.013495	0.018358	0.014073	0.018455	0.017863	0.017322	0.017113	0.020761	0.017468	0.017097
Starch and sucrose metabolism	0.009903	0.009862	0.009426	0.009372	0.010013	0.010095	0.010013	0.010329	0.010774	0.01034	0.0099	0.010771	0.009926	0.009455	0.009446	0.009468	0.009481	0.009229	0.010593	0.010204	0.009442	0.011226	0.01125	0.009614	0.009779	0.011086	0.010952	0.009909	0.011157	0.009923	0.010847	0.009744	0.009866	0.010297	0.009754	0.009834
Methane metabolism	0.000368	0.000386	0.00033	0.000318	0.000328	0.000477	5.92e-05	2.64e-05	8.09e-05	3.06e-05	2.24e-05	0.000226	0.000389	0.000325	0.000338	0.000395	0.000346	0.00032	0.000363	0.000263	0.000544	0.000165	0.000352	0.000335	0.000396	0.000367	0.000294	0.000357	0.000348	0.000386	0.000218	0.000321	0.000363	0.000509	0.000326	0.0004
Nitrogen metabolism	0.011337	0.010918	0.011625	0.011985	0.012447	0.009449	0.022071	0.022773	0.021478	0.019922	0.021752	0.016372	0.010045	0.012069	0.012112	0.011516	0.011729	0.012279	0.013733	0.010933	0.011886	0.009683	0.014258	0.011568	0.010638	0.015204	0.016972	0.01149	0.015304	0.010724	0.009843	0.011684	0.011975	0.009635	0.011413	0.012614
Peptidases	0.003551	0.003488	0.003365	0.003604	0.003653	0.003453	0.003726	0.003735	0.003749	0.003845	0.003791	0.00381	0.003284	0.003483	0.003499	0.003511	0.003431	0.003408	0.003745	0.003581	0.003667	0.003613	0.003884	0.003464	0.003478	0.003971	0.003884	0.003589	0.003838	0.003488	0.003587	0.003516	0.003666	0.003541	0.003526	0.004021
Lipopolysaccharide biosynthesis	0.006709	0.005218	0.009303	0.009454	0.007192	0.002432	0.000332	0.000168	0.000592	0.000807	9.45e-06	0.001776	0.009081	0.009822	0.008648	0.008605	0.008835	0.009631	0.004656	0.011086	0.009515	0.011491	0.003642	0.008904	0.00723	0.003438	0.00157	0.006021	0.001729	0.007654	0.009562	0.010124	0.009488	0.002155	0.010026	0.010327
Lipopolysaccharide biosynthesis proteins	0.010352	0.00993	0.010758	0.010638	0.00991	0.009519	0.009556	0.00939	0.009526	0.008487	0.008993	0.009277	0.011328	0.010569	0.010724	0.011082	0.010767	0.011046	0.009052	0.01062	0.012693	0.011678	0.008364	0.010317	0.009996	0.007497	0.007856	0.00954	0.0086	0.010808	0.01152	0.010556	0.011482	0.009821	0.010826	0.011474
Biosynthesis of unsaturated fatty acids	0.004991	0.005486	0.004103	0.004132	0.004929	0.006403	0.003075	0.002899	0.003103	0.003287	0.002911	0.00379	0.00508	0.004302	0.004294	0.004587	0.004308	0.003858	0.00521	0.004633	0.005081	0.005274	0.005379	0.004633	0.005457	0.005309	0.004782	0.005233	0.005213	0.005125	0.005287	0.004659	0.004662	0.006283	0.00469	0.005193
Fatty acid metabolism	0.004529	0.004818	0.004111	0.00414	0.004602	0.005368	0.003394	0.003319	0.003503	0.003364	0.003293	0.003834	0.004508	0.004232	0.004383	0.004525	0.004327	0.004119	0.004669	0.004427	0.005076	0.005104	0.004781	0.004417	0.004906	0.004525	0.004309	0.004773	0.004446	0.004706	0.004971	0.004588	0.004742	0.005141	0.004658	0.005321
Sporulation	0.007356	0.007723	0.007258	0.007253	0.00769	0.008074	0.005774	0.005439	0.005508	0.00547	0.005402	0.005808	0.00697	0.007238	0.007477	0.007411	0.007452	0.007303	0.008214	0.007263	0.007394	0.00792	0.008698	0.007302	0.007511	0.008686	0.007951	0.007717	0.008156	0.007673	0.007695	0.007304	0.007449	0.007797	0.007338	0.007642
